# Supplementary material for: Assessment of Gene Flow to Wild Relatives and Nutritional Composition of Sugarcane in Brazil
Source: Front Bioeng Biotechnol. 2020 Jun 19;8:598. doi: 10.3389/fbioe.2020.00598 (PMC7317034; doi:10.3389/fbioe.2020.00598)
Supplement: Supplementary file 1 [file Data_Sheet_1.FASTA]

>gi|50080438|gb|AE009947.2| Saccharum hybrid cultivar SP-80-3280 chloroplast, complete genome
AGACTCTAATTCTAGGTTCCTCCTAATTTTTCTATAATCAACATGTTTTCCCTTTTCTTTAAATTTAGGA
TTTTAAAGCATATACGTGAGACACAATCTACTAATTTTTTCTTTGATCTATATCTCGTCTACTAGTATTT
ATAATACTTCAGGAGCTAATGAAACTATTTTAGTATAATTCAATTCTCTTAATTCTTCGGCAACCGCGCC
AAAAACTCGAGTTCCTTTTGGATTTCCTTTTTGATCAATGATAACTGCTGCATTGTCATCATAGCGTATT
ATTATACCGTCGTCGCCTTTGAATTCTTTACGTGTACGTACAATTACAGCTCGAATTACTTCGGATCTTT
CTAGAGGCATTTGGGGCACTGCGTCTTTGATTACAGCAATAATAACATCACCAATACGAGCATATCGCTG
ATTACCAGCGGCTCCTATGACTCGAATACACATCAATTTTCGAGCTCCACTGTTATCTGCTACATTTAAA
AGGGTCTGAGGTTGAATCATATTATTTTGATTTCCATTTGTTATTTCAATGCAAAAGGATGAAAGAAATA
TTGTCTTTCCAGAAAGAAAAACCAGGGGTTTTTTATCTTCAATACTCCTTTTTGGGGTTCTATATCTCTA
ATCGAAGAAATTGACTTCGTATGGGCATTTTACTGGCAGCTATAGAGATAGCTGCTCTAGCTACAGTTTC
GGATACTCCGCTCATTTCATAAAGTATTCGACCTGGTTTAACAACGGCTACCCAATATTCGGGGGATCCC
TTTCCCGAGCCCATACGTGTTTCTGTGGGTCTTATTGTAACCGGTTTGTCGGGAAATATACGCACCCATA
TTTTTCCACCACGACGTGCATATCGTGTCATTGCTCTTCGTCCTGCTTCTATCTGTCTCGCGGTGATCCA
AGCGGGTTCAAGTACTTGAAGAGCATATCTACCAAAACAAATATGATTGCCTCGGCAGGATTTTCCATTC
ATTCTTCCTCTATGTTGTTTACGAAATCTAGTTCTTTTGGGGTTATAGTCGATGGTTCTTTCTTAGTTCC
ATCTCTACTACAAAACTGGACATGAGAGTTTCTTCTCATCCAGCTCCTCGCGAATGAAATGAGAAAGCGT
GCGAATTTCATTTCTCTAATTCCATAATATTCCAAAATATTATAGATAGGTACACATCAATATATAATAG
AAAAAGTTAGGTTTTTTTTGATTTTGACTTTCTTAAAAAAGAAAAATAAATATATAGTCAAGAAAGAAGA
TCTAGAATATATCAAAATTCAATATTTATATAAAATGTAATCCTTCCTTTTTTTGAATCTCCTTTTTTTT
ATTCTTATTGAATCGTGGTAAAGTATTCTAATCCAATAAGGATTTCGCGGGCGAATATTTACTCTTTCCT
GTCTTATTTGTTAATTTAGAACCTTATCAAATAAAGCAATTTTTTTGGTTTGTTCCGCCATCCCACCCAA
TGAAGTGTTAGGATTCTTTCCAATAAAATCCTATGTAGTCATAGGTTTTGTCGTTCCCACAGCTTCTCCT
TTAATGGTTAGGTTTGAATCCTGCAATGGAGCTTCCAAAAAATTTCTTTCCGAGTCAATTTTCTCAGTTT
TATTAACCCGGCTGCTCTTTATTTATTGCTTTATATTTGTTGTTTCAAAAGTAAAGTTACGATTTCGAAT
TCTCTCTTTTTTTTTTTTTAGAATTTTATTATATTGATGCTTTATCACATTGCCTTTTTTTTATGATGTA
ATTCATAAACCATACACATGGGAATCCTATATCTTTCTTATTCTTCTTCCTTCTATCTATCATCCCTCCT
TTTATCCAGATCCCTTTAGTTTTGCTTCACAGCCTAGAATCAGGTTTCTTTTGTAGAGAAAAAAATGCAG
TTGCTACAACTATATGATAGATCTACTCATTTTTGATAGATGTATTTATTCACATAGTGACTGTTTCTTA
GTTAGGATCTCGACAATACGAAGCAATAGGTTGGTTATTAGTTAATTTTCTATCATTACTAAGTTTTTTT
CTATTTTTAGTAGGGTTCAGACAATTTTTTTTTCATTTTTGACCCTAAAGAAAAAACTAACGAGTCACAC
ACTAAGCATAGCAATTATATTAAAAGATTTATTAATTTTCATTAAATCTTATAGAAAGAGGGATACTTTC
TTCTTTTTTTTAGGGATTTTTGGAAAAACAAGGTTCTTGTCTTTTTTATTCTATCACTGGGCGGAATGGG
AAGACATGGTTAGTTATTCTTCTTCTACGAATATCCAAATTTTGACACCTAATACTCCATAGATAGTTCG
AATTGGATAGCAGCAATAATCAATTTTAGCGCGAATTGTTTGGAGGGGTAGTCTACCCTTTTTGATGCAT
TCGGCACGTGCAATTTCTTTTCCTGCTAGACGACCCGCAATTTGGATTTTTATTCCCTTTATATCCGCTT
TTTTAGTTAATTCAATAGCTTTTTTCATTGCTTTTCGGAATGAAACTCTATTTTTTAATTGGAAAGCTAT
ATATTCCGCAAGAATATTAGGTTGTCTATAAGGTTCTTTAACCTTTTCGATAGCAATATTAAGTCTCTGG
TTTACAGAATTAACTTCCTTTTGGAGATCTTTCTCTAATTCTTCGATTGCTCCCTTTTTCTTTAATAAAT
TTGGGAATCCAATATGGATTATGACGTGGATTGTATCGATTTCTTTTTGAATTTCTATATGTGTAATTAC
TTCAGAACTTGAGTCTGATTCCATTTTTCTATTCGAGCCTTTTTTCCTATTCTTTTGTATATAGTTCTTG
ATACAATTCCGTATTTTTTTATCTTCCTGTAGACCTTCAGAATAATTTTTTGGTTGTGCGAACCAAAAGG
AATGGTGATTTTGGGTTGTACCAAGTCTGAAACCGAGTGGATTTATTTTTTGTCCCATATTTTTCTATTA
TATTTCTTTTTTTTACTGGGAATCGAAATTTTAGATTGATCTAAAGATTATTTAGATTTCTTTACTATAT
TTAGTACAATTGTTATATTACACATCGTTTTTTTTATAGAATAACTACGTCCTCGAGCTCGAGGTCTGAA
TTTTTTCATAATAGTACTCCTACTGACTTCGGCTTTAGTGATGAATAAATTTGTTTTGTCGAAATCCCTA
TAATGAGTAGCATTTGCTGCTGCCGAATAAACCAACTTTAAGATGGGATACGATGCTCGATAAGGCATGA
GATTCAGTATCATAACGGTTTCCTCGTAGTAACGCCAGCGAATCTCATCTAGAACTCTTTGTGCTTTGAA
AACAGACATATGTATGCGTTTTTGTGCTTTGAAAACCCGTTCGAATTTAAGTAGACGATCGGTTGGAACT
TTTCTTGCGAGTTTTCTCAGCCCCTTCTTCTTCTTTATCCTAGGGGTATACTTTACCAATTTGAAACTTG
TCATAAATAAGGTTATTACCCGCCTATCTTTATTTTATTTGATTATTTGAATCCTATAAATTTTGTTTAT
TCTGAATCTTTCTATTCTGAATTCAATTAACGACGAGATTTAGTATCCTTTCTTGTACTTTCATAACTCG
TGAAATGCCGAGTAGGCACGAATTCCCCCAATTTGCGACCTACCATAGGATTTGTTATGTAAATAGGTAT
ATGTTCTTTTCCATTATGAATCGCGATTGTATGGCCAACCATTGCGGGTAGAATGCTAGATGCCCGGGAC
CACGTTACTATTATTTCTTTCTCCTCCTTCATATTGACCTTTTCGATTTTTGCCAATAAATGACGAGCTA
CAAAAGGATTCGTTTTTTTTCGTGTCACAGCTGATTACTCCTTTTTTTCATTTTAAAGAGTGGCATCCTA
TGTCCACTATCTCGATCGAGGTATGGAGGTCAGAATAAATAGAATAATAATGAATGGAAAAAAGAGAAAA
TCCTTTAGCTGGATAAGGGGCGGATGTAGCCAAGTGGATCAAGGCAGTGGATTGTGAATCCACCATGCGC
GGGTTCAATTCCCGTCGTTCGCCCATCGCATTATTGCAATTTCCAAAAATGCAATTTTCCATATTCCTAG
TTACGTATTTACTTACGGCGACGAAGAATAAAACTATCACTATATTTTTTCCTTTTCCTAGTTCTTCTTC
CAAGCGCAGGATAACCCCAAGGGGTTGTGGGTTTTTTTCTACCAATGGGGGCTTTCCCTTCACCACCCCC
ATGGGGGTGGTCCACAGGGTTCATAACTACCCCTCTTACTACGGGGCGTTTACCTAGCCAACACTTAGAT
CCGGCTCTACCCAAACTTTTTTGGTTCACCCCAACATTACCCACTTGTCCGACTGTTGCTAAGCAGTTTT
GGGATACCAAACGGACCTCCCCAGATGGTAATCTTAAAGTGGCCAATTTACCCTCTTTTGCAATCAGTTT
CGCTACAGCACCTGCTGCTCTAGCTAATTGCCCACCCCTTCCACGTGTGATTTCTATGTTATGTATGGCC
GTGCCTAAGGGCATATCGGTTGAAGTAGATTCTTCTTTTTTATCAAAAAACCCCTTCCCAAACTGTACAA
GCTTCTTCCAAAGCATACGGCTTTCTAGATGTATATGACGATCTCTAGACAGATGGATCTTATATGAATC
GTATGATGAAGTACCACATGAGTGGATATATAGAAAAGGAATCCAAATCCGCCGAATCGCTCATGTTATG
ATCTTCTACATCCTAGGTCTCCGCGTTCCGTCATCTGGCTTATGTTCTTCATGTAGCATTCAGATCGAAT
GACTCTATGAAATTACGTCGATACTTCCACATATTATGGGTAACGTAGGAGACATCCCTATTTTCACCCG
GGGGTCTTAATTACCACTGCTTAGCTTTCAATTCGCCTCTGACCATCAAATTAAATGTGAATAACCCGTC
CTCCTCTCTTTGAAACAAGGGGCGCTTCCGGTTCTGTGCGTGCTTCAAACAATTTTGTCTTCTCCATATT
ACCATATCTCTAGAGTCAATAATTTTCTATGAGGAACTACTGAACTCAATCACTTGCTGCCGTTACTCAA
CAGTTTTCTGTTGAGGTCTATCCCGTAGAGGTAGTCAAATTGGATCAGTGATCGATTTCTAGGTTTCGTC
GTAAACCTAATTGGTTACTTCCAATTACGTAAATCAATAGTTCAAACCGCACTCAAAGGTAGGGCATTTC
CCATTGATATAGGAACTTTTGTACCAGAAACAATAGTATCTCCAATTATAGCCCCTCTGGGATGTAAAAT
ATATCTCTTCTCACCATCCCCATAGTGTATGAGACAAATGTATGCATTTCGATTAGGGTCGTATTCTATG
GTTACGATTCTACCAGATATGTCTTTTTGATTCCGTCGAAAATCGATTTTACGGTATAGGCGCTTATGAC
CTCCCCCTCTATGCCTTGCGGTAATGATTCCTCTGGCATTACGACCTTTACCACAACGGTGCCGTCCATG
GATCAATTTATTTCGTGGATTGGATTTCACTTGCCTGTCTACGGTTCCCTTGCGTGTGCTCGGGATAGGT
GTTTTGTATAAATGTTTCGCCGTATTATTAAGTATTCTCCTTTAGTTCGTTTCTCTATCTAGAAGTGGAA
TAGAATAACCCGGTTGAAGGGTAATGATCATACGTCTGTAATGCATTGTATGTCCCAGAATAGGTCCCAT
TCTTCTACCCTTTCCGGGTAGTCGATGGCTATTCACAGCTACTACCTTAACACCAAAGAAGAGTTCGACC
CAATGCTTTATTTCTGTCTTAGTGAATCCCGATTCGACATTAAAAGTATATTGATTCTTTCCCAATAAAC
GAAGACTCTTTTCTGTAAATACTGCGTATTTGATTCCATCCATAAATCGACTTTCCCTCCTATGCTCTGA
GTTCCAGTATCGATAAGAATTCGAGTTCTTATTGTTCTTATGTTATGGTATGAATATACCATACCAATTC
GTTATGTATGGATGATGGATGAGATTCCATGGATAGAGAGCCAGTTCCAATAGACCGTTCCCGTTCGCGT
GCATCCAGCAGGAATTGAACCCGCAAATTTACCAATTATGAGTTGGGCGCTTTAACCATTCAGCCATGGA
TGCTTAACAGGGATCATCGTACATCGTAAATAACCAATTTTCATATAGAAAGACATATCATAGAAAAATG
AAATCGAAAATATTCGGAGATGGCAAATATTCGGAGATGACTATGAAAAAACCTCTCCGGATCCTCGAAT
TGAAAGAGAGATTGAGAGGGATCAAGAATCCTAATTCTCGCTATTTGGAATGGATCCAATTCTATTGAGT
CTGACCCATAGTGATCATTTCTCTTTAGCAAAGAATGACCTTGGTTATCAAAGGATTGAACAACCGAGAT
CCATTTACTTATGATACCTAGTTGACATTGCTAACAAGGATCTAATGAATTATGAGTTTAATAGATCCTC
TTTAGCAGAAAGACGTATATTCCTTGCTCATTATCAGACAATCACTTATTCCCAAACCTCGTGTGGGGCT
AATCGTTTTCATTTACCATCTCATGGAAAACCCTTTTCGTTCCGCTTAGCCCTATCGGGTATTTTAGTGA
TAGGTTCTATAGGAACTGGACGATCCTATTTGGTCAAATACCTAACGAAAAATTCCTATTTTCCTTTCAT
TAAGGTACGAGGGCTTCTTATTCCACAAGAACGAAAGCACCTTTTCATTCTTTCATATACTAGGGGTTTT
TACTTGGAAAAGACAATGTTCCATACTAAAGGATTCGGGTCCATAACCACGAGTTCCAGTGCACTAGATC
TTGTAGCACTTAGCAACGAGGCCCTATCCATTAGTATTCCACATAAGAAATCCATTATAGAAACTAATAC
AATTAGATTAGCTCTTCATAGACAAACTTGGGGTTTGCGAGCCAAGATAAGACCGGCTCGGGATCATGGG
ACCCTTTTCTATCAGATAGGAGGGGATCTTGTACAAAATAGACTTCTACTTCTAAGTAATAACCCCATAG
ATCCTATATCTATCTATATAAAGAGGCAATCGTGTCAGGAAGCGGCTTTTTCTTTGGCCAAACGTCGAAC
TTGGAACGAGCATGAAGAGATTAACGAGACTTCTTTCTCTTTTGAGTTTTTCTGGCGGACCGGTCGCGCA
AGATCTTTGGTCTTCCCCCGGAACCGATGAAAAAGTGGGTCGCTTCTTATGGACTCGCTCAGAATGATTC
TTCTCTATCTATAGTTCATGGCCTATTAGAAGTAGAAGGTGCTCTGGTGCAATCCTTACCGACAGAAAAA
GATTGCAGTCGGGTTGATAATAATCGAGTGCCATTACTTCGTCGGTCCGAACCAAGGAATCCGTTAGAAA
TGTTTTGAAATGGATATTGTTCTCTCTTTGATTAGGGATGCTATATGAAAAGAAGTGGAGTTTGAAAAAG
GGAACGGAATGGTCAAACCGGAACTGCTAGAGGAACGAATTTTCAATAGCATAACTTGGGCTCCTAGAAT
ATGGGGCCCTTGGGACAATCTATTTGATTGCAGGGACAGGTACGCTGAATATGACTGGGGATTTTCCTAT
GGGTATTGGAGCGGGTCCAAGCAGATTAAAGAGGATGAGTTGTCAGAGACTGCTATTTATTCGAATTATT
TCTGGTATATTTATCATAAAAAGGGGGAGGTGCAAGAGACTGATTCGGACTTCTTGCAGAGTGGAACAAT
GCAGTACCAGACACGAGATATATCTTTCAAAGAAGAAGGCTTTTTTCGAATAAGCCAATTGATTTGGGAC
CTTCGGATCCATTCTTTTTCCTATTCAAAGATCAGGCCTTTGTCTCTGTGTTTTCACGTCGAGAATTCTT
TGCAGATGAAGATGAAGAGATGGCAAAGCGGCTTAGTACCAGTACCTGGAGAAAAAAGCCTCCTAAACAT
ATGGCTAGCAACTGGTTCACCAGGAGTACGCAAGAAAGGCAAAAGCACTACGAATTAGTGATTTAGGAAT
GGGAATGGGCTAGAACCCTGGGTTCTTCCTTATATAATTAATGGTCTTTTCATTCTAATACTCTATCCGA
GAGTTCTCAGTATTTAGCAAAGCTGTTCCTATCTAACGGAAGGCTCCTGGATCAAATGACAAAGACATTG
TTTGTGGAGAAAGAGGTGGCTTTTCCCGGATGAAATGAAACATTTCATTTGTGTAACAGGAGAAAGATTT
CCCACTCCTTAGCCGTAAAGATATGTGGCCATGAAAAAGGGAGGGGATTCAGTGGAACAGGATTGGCCGG
GCGGTAGAGTCGTGGAAACACTTGTTGATTCCTATTTTGGACCCTAGCTCCATGGAACAATATGCTACTG
CGGAAACATGGAAGAATTGCAATCTTAGATCAAAACACTATGTATGGGATGATATGAACTGCCTAAATAA
GAATTCTTGAGCGTCGAATAACCTGAGTACTAACTACATCAAACAATTTGCATTAATGAAACTGTGTAAA
TCCACCGGATAATCAAAAATACGCATGTCTGATGAAATGGTTGTTGCTATCTGTTTCCATAACGAATCCT
TGGTTTAACTGAATAAGTAAAGAAAATGGGCCCTTTCTCTTCGTCTCAGATCGATGGATCTTCTCGATTG
GAAGATCTCCCATATGGATAATACACATTCCAGTTGACCGAGCCTAATGCTAATTGTTTTGTTCCGAAGC
AAAGATATCCGCGGAGGCCGGTTCGTTCGTCCTATTCTGATATTCAGGACCAAGAGGTCCTGGATTCTCT
TTCGGATAGGCCCTGAAAGGAGAAGAGAAGCTGAAATGCCAACGGACCTCTGTCTATTCTCTAATTCACC
CGATCCGATAGTACCCGTTTTTGGAACGTCCAGTGCCAAAGTCACTGAATGGGTAAGTCACCAATCCAAT
CCCTTTGACAAATCGGGTGTCATATTAGATATCATATTCTATATATATAGAAATATCATAGAATAGACAT
ATAGAATTTTTGGTTGGGAAATTCGAATGAATCATTGAGTGAAAAAGGAGCAAAGAATGACAAAAGATGA
GACTCTACTAGTCTTCACTCTTGTGGTTTCCTCGGTTTCTATTTTCTTATTCGGGATCTTGCTTTTCATG
GTTCTCATCTCTGCAACTCGCGATTTTCGCGAGAGAACCAAATCCAAGTTGGTGAAGATCATGATTTGGG
CTGGCATAGTAGTTATTACCTTTGCAATTGCGGTTCGAATCTATCCGATCTTTATCTTTTTGCTCAAAGA
ACGAATAAAACCCCTTGTTGAAGCCCTTTATGATAAGCTTCCCTGGATCTGGGAAGTTTCTCTTTCACGG
TATTGGGATCGTTTGATCGATTTCCTTGATCGCTACTTATGGGCGTGCGCTCAAAGGATACAAACAGGGA
TTCGCAAACAAAAAGGGGAATTCGTAGTCACTTTTTCCTGTCGCGTAAAAAAAAGGCTTTACGCGAGAGC
AATAGAGGTTGGGATACATCTATCTCTTCTGAGCAACCTCTTTTGGATTCTTAAGACCACCCTTGCAGTA
GGATACCGTCTGCTTTAGGTTCTTTATTATCTCCTTCGAGGGGTTTTTAGGATCATTCAGGCTATATTTA
GTCTATTTTGGCTTTTACTGTCTACTTTTCTCAGGGAGATGGTTAAGGACCTCAGAAGATAGAGGAGAGC
GCCAGGCGCAGATTTCCGGAATACTTCTACGGGGAATGCTCATTCAATGAGCATTCTCCGTATTATGCCT
TGAAGAGGACTCGAACCTCCACGCTCTTTAGCACGAGATTTTGAGTCTCGCGTGTCTACCATTTCACCAT
CAAGGCATCTTGAAAGTGAATCGTATTCCATGAATATGATATCTATCGAATGTGATATATGGAATATATG
ACAAAGGTGGAGTCTTGGAGTATTTCGATCGATCGGTCATATACATATAGGCCTGAGTCAGACATCAAAT
AGCTTCGATTTGCATTATCCGTAGGACACCTTATATGTATCAAAATCGATATCAAAATCAAAAAGATGTA
CAATCCAATTTCTCGATTCAATAGAAGCCCAAAGAGGTGCATATGGTACCCAAATAAGGATAGGATAGAT
ATGTCAAAAGCAGGTCTGATTACACCTATTCCTAATCCTAAATAGAATGTAAGGACGTAGGGATTTCTAT
GTAAACAGAGTATCCTATTTCCATAGGCTCGAATGACCCCTTCTCATAATAAGAATGTGCACGATCTGGT
CCGGTATGGAATGAACTTATAATCTGATGATCGAGTCGATTCCATGATTATAAGTTCATAACCCTAGCAC
CCATTCCCATTTTGGGCGGAACAGATCTACTAATTCTTTTATTCCAGTTAGTAAGAGGGATCTTGAACTA
AGAAATAGACCTAGCAGCTAAAAGAGGGTATCCTGAGCAATTGCAAGAATGGGGTTCATTGATATTCCTG
GTATAGTAGATGCTATCACACATACAGTCATACTCAATTCGATGGAATTGTTTGATCTTAAAGGGGATCT
TCTATAATTTCGCACATAAGGGGTTATTTCTTGGTTTCGTCCAGTCATTAATAACTTGATTATTTTTAGA
TAATAGTAGATAGAAAGAACGCTCGTAAGGAGTCCTATTGAAACCAAGAAATATAGGCCTGCTTGCCATC
CACACCAGAATAGATAGAGTTTTCCGAAGAAACCTGCTAGTGGAGGAAGGCCTCCTAGGGATAAGAGACA
TAGGGCTAAAGAGAGAGCCAAAAAAGGATCTTTCGTGTATAATCCTGCATAATCTCGAATGTTATCAGTT
CCGGTACGTAGACCAAATAATACAATGCAAGCAAAAGTTCCTAGATTCATGGAGATATAGAACAGCATAT
AAGTTATCATGCTTGCATATCCATCATTTGAGTCTCCAACAATTATTCCAATAATTACATATCCGATTTG
CCCTATGGACGAATATGCAAGCATACGTTTCATGCTTGTTTGAGTAATAGCAAGGAGATTCCCCAATATC
ATGCTAAGAATAGCTAGGATTTCCAGAAGAAGATGCCATTCGTTTGATGAGAAATAAAAAGGAATATCGA
GAATTCGCGTGGCTAAAGCTGAAGCAGCTACTTTCGAAGTAACAGAAAGAAAAGCAACGACTGGAGTGGG
GGAGTCAGAGTCGAAAAGAGGATTCCTCGCTTCTTTCTCTCATGCAAAACCGTGCATGAGACTTTCATCT
CGCACGGCTCCTAAGTGATAAAAGAAAGAAGAACTCGTCTTCTTTCTTTTTTGATTACCTTCCTCGCGTA
TGTATAAGACCGAATCCATTCTTTTTCGAAATGGATTTCGAAAAAGAACTACTAATCCTTAACTTTTCGA
GGAATCCTTCATCAGTGGTTGTGAATGACTGACTTTTTCAATCCTTTCGACCTTGGTTCCGTAGGAGCAA
GTCAGAAAGGTTGAGAAATAGAACCATCTGATTTGATTCGTTCCCAATAGCCATGAGATGATCATCTTAG
GGTGATCCTTTTGTCAACGGATGCTCCTATTACACTCGTAGTCTCTGAAGGATGAGAACCCACTATGTAG
CATTTACATCGATAATTCAAGCATTGTATACGTCATTAGTCCGATTCTTTGTAGGAACTACCCGTAATAA
CGAGCTTGCAAAATGGATCTGTTTATCATAAAGAGATTCGTTGTTCCTGACCCTGCTTCACCTTAATTGT
TATTTGAACAAAAAGATCACATAAACTTTTGGTAAAAGTTCTGTCTTGGTCGGAGTGGGGATAGCATTTC
TCTTCTGCATGTCTATGGAGTTTTGCAAAACCCAAACACCTCAGATAGAGGTAGGAATTTGTCGAACGAA
CCACACTCCTTCGTAGACGTCAGGAGTCCATTGATGAAAAGGGGCTGGGGAAAGCTTGAACCCAAGTCCT
ACAGTGATGAATATAAGCGCAATTGAAATTCCTGGGGAGTTATACATTTGTGTATTGATAAGACCATTCA
CAATTTCTTGAAGCTCGATCTCCCCCCCAGATGAACCATATAGCCAAGAGAAACCATGAACCAGAATAGA
AGAGCTTGCCCCACCCATGAGTAAATATTTCATAGTAGCCTCATTAGACCGTAGATCTCTCTTGGTATAT
CCAGACAATAGGTAGGAACATAAACTGAAACATTCTGGAGCTACAAAGATAGTTATTAAATCGTTAGCAC
CACATAAAAACATTCCCCCTAGAGTAGCTGTTAATACGAATAACAGAAACTCTGTTATAGCCATTTCTGT
ACATTCAATGTACTCTACGGATAGAGGAATACATAAAGTTGAACATAATAAAATAAGAAATTGAAAGATT
TCGTTGAAATTGTTCGTTTGGAAATTTCCCGAAAAGCTAATTATAGGTTCTTCTCTCCATCGGAACAATA
GGGCCGTTATGCTTATTACTAAACTTGTTGAAGAGATGAAATAGAACCAAGGTCTATCTTTTTGATCAGA
GGTTAAATCGATCATCAGAAGAAGAATTAGGCCAAAAATTAGGATACATTCTGGGAAAATGAAACTTCCA
TTGAAGAGAAGCAAATGAAACGCTTTCATAAAAATTCTCGTAGAATCGAGAATGAAGTTTTCATTCTGTA
CATGCCAGATCATGAATTAGTAACTGCAGCCAATCTCCGAAAAGTCCCGATTGTTTCGATTTTTGGAATG
GGATATTTACGGAATCCCCATGAATAGGATCAAACCTTATTCCATGCTATTTCCATAAGATTCCTCTTTC
TTATTCTTAAGCAAGCCCCCGAGAGGGCTTAGTTGATCATGATTTCTGTTTTCTCTTTTTTTTTCCTTTT
TATTTGTTTCGAAAAAGATATCGTCCGATTCTCCTTCTATTGATTCTTTTCCGATCGAGATGTATGGATC
CATGTGTCTACATACCTAGATTCTGTTCATGGATTAACGAAAATGTGCAAGAGCTCTATTTGCCTCTGCC
ATTCTATGAGTCGCTTCCTTTTTGCGTATGGCACCCCCACTCCCTTTGGCAGCATCTACTAATTCGGAAC
TTAATTTGAAAGCCATATTTCGACCCGGACGCTTTTGGGATGCTTCTAATAACCAACGAATGGCAAGTGC
TCTTCCTTGTTTAGATCCTATTTCAATCGGAACTTTCCGCGTCGATCCTTTTTTATTACGTCTTGTTTTT
ACTCCTATATTGGGAGTTACTCTACGTATTGCTTGACGTAAAACCAATAGTGGATTTGTTTCTGTCTTTT
GTTGAATCTTTTTCACGGCTCGATAGAGAATTTGATAAGCCAATGATTTTTTTCCGTCTTTCATAATACG
GTTAACCACCATGTTAACTAATCGATTACGAAAAATTGGATCGGATTTTGCGGTTCTTTTTTCTGCAGTA
CCTCGACGTGACATGAGCGTGAAAGAGGTTCAAGAATCCGTTTTCTTTTTATAAGGGCTAAAAACGAATC
ACTTATTTTTTTGGCTTTTTGGCCCCATATTGTAGGGTGGATCTCGAAAGATAGGAAAGATCTCCCTCCA
AGCCGTACATACGACTTTCATCGAATACGGCTTTCCACAGAATTCTATAGGGATCTATGAGATCGAGTAT
GGAATTCTGTTTACTCACTTTAAATTGAGTATCCGTTTCCCTCCTTTTCCCGCTAGGACCGGAAATCCTG
TATTTTCCATATCCATACGATCGAGTCCTTAGGTTTCCGAAATAGTGTAATGGAAAAAGAAGTGCTTCGA
ATCATTGCTATTTGACTCGGACCTGTTCTGAAAAAGTCGAGGTATTTCGAATTGTTTGTTGACACGGACA
AAGTAAGGGAAAACCTCTGAAAGAATTTCCATATTGACCTTGGACATATAAGAGTTCCGAATCGAATCTC
TTTAGAAAGAAGATCTTTTGTCTCATGGTAGCCTGCTCCAGTCCCCTTACGAAACTTTCGTTATTGGGTT
AGCCATACACTTCACATGTTTCTAGCGATTCACATGGCATCATCAAATGATACAAGTCTTGGATAAGAAT
CTACAACGCACTAGAACGCCCTTGTTGACGATTCTTTACTGCGACAGCATCTAGGGTTCCTCGAATAATG
CGATATCTCACACCGGGTAAATCCTTAACCCTTCCTCCTCTTACTAATACTACAGAATGTTCTTGTAAAT
TATGGCCAATACCAGGTATATAAGCAGTGATTTCAAATCCAGAGGTTAATCGTACTCTGGCAACTTTACG
TAAGGCAGAGTTGGGTTTTTTGGGGTTGATAGTGGAAAAGTCGACAGATAAGTCATCCTTACTGTCCCTC
TACAGAACCGTACATGAGATTTTCACCTCATACGGCTCCTCGTTCAATTCTTTCGAAGGGATCCTTTTCC
TCGTTCGAGAGTCTCCGCCCTTCTTCCACTCCGTCCCGAAGACTAACTAAGACCAATTGAGTCACGTTTT
CATGTTCTAATTGAACACTTTCCATTTATGATTAAAGGAGAAGATTGTTCTTTTACCAAACATATGCGGA
TCAAATCACGTCTTATAATAAGAAGAAATCTTTCTCGGTATCAATCCCCTTGCCCCTCATTCTTTGAGAA
TCAGAAGGATCCTTTTCGAGTTTCCATTTCTTCATTTTGAATCTGGGCTCTTCTATCTTCGACTTATTTT
TTTGGCTTTATTCTTTATTTATTTCATTTCGATTTTTCCCTCTTCCTCTATCCCTATCCTCTAGGTACAG
CGTTTGCATCAATAGAGAACTTTTTCCTCTGTATGAATCGATATTATTCCATTCCAATTTCTTCCCGAAA
CTTCCCAAGAAAAATCCCGAATTGGATCCAAAATTGACGGGTTAATGTGAGCTTATCCATGCGGTTAGGC
ACTCTTCAAATAGGAATCCATTTTCTAACTGGCTTTCGTGCTTTGGTGAGTCGTCCGAGATCCTTTCGAT
GACCTATGTTGTGTTGAAGGGATATCTATATGATCCGATCGATTGCATAAGACCCGCGGTAGCAATAGAA
CGGGGAAAGTATACAGAAAAGACAGTTCTTTTCAATTTCGATTATCTATATATTAGTTCGTTTCTATTTC
TAGATATCTATTTCTATATATCTATATATTAGTATTAATATCTATATATTAGTATTAGTTATCTATATAT
TAGTATTAGTTAGTAGTACTATTCTATTAGTTAGCGATCCCGGCTCTGTGAGTTCTTTCTTCCGTGATGA
ACTGTCGGCACCAGTCCTACATTTTTTCTCTGTGGACCGAGGAGAAAGGGGGCTCAGCAGGAAGAGGATT
GTACCATGAGAGAAGCACAGAGGTCAACCCGCTTCAAATATGGAACATGGATTCTGGCAATGCAACGGAG
TTGGGTCCTCATATCGATCCGAATGAATCAGTCTTTCTACAGAGGTCAATCTTTGCCTATTAGGCAAGAG
GATAGCAAGTTCGAAATTCTGTCTCGGTAGGACATGGATTTCTATTACTATGAAATTCATAAATTAGTTA
ATGGGAGGGCTACCATTATCCTTTTTCTTGTATGTGTTCCTAAGAGAAGGAATTTGTCCATTTCATGTTT
CGAGGTCTCAAAAAAAGGGCGTGGAAACAGATAGAAACTCTTGAATGGAAATTGAAAAGAAATGTAGCCC
CAGTTCCTTCAGAAATGGTAAGATCTTTGGCGCAAGAAGAAGGGGCGATCCATATCATCTTGACTTGGTT
CTGCTTCCCCTCTTTTTTTAAGAATACCGAGTCGGGTTCTTCTCCTACCAGTATCGAATAGAACATGCTG
AACAAGATCTTCTTCATGGAAACCCACTCGATTTAGATCGGGAAAATCGTACAGATTTTATGAAACCATG
TGCTATGGCTCGAATCCATAGTCAATCCTATTTTCGATAGGACCGGTTGACAATTGAATCCAATTTTTCC
CATTATTTGACTGTTCATAATAGTGCGGAAAGAAAGCCCGGAGGAAGAGTGGCCTGGCCTTGCGTTTCTC
GCCCCTTTGCCTTAGGATTCGTTAATTCTCTTTCTCGATGGGACGGGGAAGGGATATAACTCAGCGGTAG
AGTGTCACCTTGACGTGGTGGAAGTCATCAGTTCGAGCCTGATTATCCCTAAACCTAATGTGAGTTTTTT
CTATTTTGACTTACTCCCCCACCACGATCGAACGGGAATGGATAAGAGGCTTGTGGGATTGACGTGATAG
GGTAGGGTTGGCTATACTGCTGGTGGCGAACTCCAGGCTAATAATCTGAAGCGCATGGATACAAGTTATC
CTTGGAAGGAAAGACAATTCCGAATCCGCTTTGTCTACGAATAAGGAAGCTATAAGTAATGCAACTATGA
ATCTCATGGAGAGTTCGATCCTGGCTCAGGATGAACGCTGGCGGCATGCTTAACACATGCAAGTCGAACG
GGAAGTGGTGTTTCCAGTGGCGAACGGGTGAGTAACGCGTAAGAACCTGCCCTTGGGAGGGGAACAACAA
CTGGAAACGGTTGCTAATACCCCGTAGGCTGAGGAGCAAAAGGAGAAATCCGCCCAAGGAGGGGCTCGCG
TCTGATTAGCTAGTTGGTGAGGCAATAGCTTACCAAGGCGATGATCAGTAGCTGGTCCGAGAGGATGATC
AGCCACACTGGGACTGAGACACGGCCCAGACTCCTACGGGAGGCAGCAGTGGGGAATTTTCCGCAATGGG
CGAAAGCCTGACGGAGCAATGCCGCGTGGAGGTGGAAGGCCTACGGGTCGTCAACTTCTTTTCTCGGAGA
AGAAACAATGACGGTATCTGAGGAATAAGCATCGGCTAACTCTGTGCCAGCAGCCGCGGTAAGACAGAGG
ATGCAAGCGTTATCCGGAATGATTGGGCGTAAAGCGTCTGTAGGTGGCTTTTCAAGTCCGCCGTCAAATC
CCAGGGCTCAACCCTGGACAGGCGGTGGAAACTACCAAGCTGGAGTACGGTAGGGGCAGAGGGAATTTCC
GGTGGAGCGGTGAAATGCATTGAGATCGGAAAGAACACCAACGGCGAAAGCACTCTGCTGGGCCGACACT
GACACTGAGAGACGAAAGCTAGGGGAGCAAATGGGATTAGAGACCCCAGTAGTCCTAGCCGTAAACGATG
GATACTAGGTGCTGTGCGACTCGACCCGTGCAGTGCTGTAGCTAACGCGTTAAGTATCCCGCCTGGGGAG
TACGTTCGCAAGAATGAAACTCAAAGGAATTGACGGGGGCCCGCACAAGCGGTGGAGCATGTGGTTTAAT
TCGATGCAAAGCGAAGAACCTTACCAGGGCTTGACATGCCGCGAATCCTCTTGAAAGAGAGGGGTGCCCT
CGGGAACGCGGACACAGGTGGTGCATGGCTGTCGTCAGCTCGTGCCGTAAGGTGTTGGGTTAAGTCTCGC
AACGAGCGCAACCCTCGTGTTTAGTTGCCACTATGAGTTTGGAACCCTGAACAGACCGCCGGTGTTAAGC
CGGAGGAAGGAGAGGATGAGGCCAAGTCATCATGCCCCTTATGCCCTGGGCGACACACGTGCTACAATGG
GCGGGACAAAGGGTCGCGATCTCGCGAGGGTGAGCTAACTCCAAAAACCCGTCCTCAGTTCGGATTGCAG
GCTGCAACTCGCCTGCATGAAGCAGGAATCGCTAGTAATCGCCGGTCAGCCATACGGCGGTGAATCCGTT
CCCGGGCCTTGTACACACCGCCCGTCACACTATAGGAGCTGGCCAGGTTTGAAGTCATTACCCTTAACCG
TAAGGAGGGGGATGCCTAAGGCTAGGCTTGCGACTGGAGTGAAGTCGTAACAAGGTAGCCGTACTGGAAG
GTGCGGCTGGATCACCTCCTTTTCAGGGAGAGCTAATGCTTATGCTTATTGGGTATTTTGGTTTGACACT
GCTTCACGCCCAAAAAGAAGGCAGCTACGTCTGAGCTAAACTTGGATATGGAAGTCTTCTTTCGTTTAGG
GTGAAGTAAGACCAAGCTCATGAGCTTATTATCCTAGGTCGGAACAAATTAGTTGATAGTGATAGGATCC
CCTTTTTGACGTCCCCATGTCCCCCCGTGTGGCGGCATGGGGATGTCAAAAGGAAAGGGATGGAGTTTTT
CTCGCTTTTGGCGTAGCAGGCCTCCCTTTGGGAGGCCCGCGCGACGGGCTATTAGCTCAGTGGTAGAGCG
CGCCCCTGATAATTGCGTCGTTGTGCCTGGGCTGTGAGGGCTCTCAGCCACATGGATAGTTCAATGTGCT
CATCAGCGCCTGACCCGAAGATGTGGATCATCCAAGGCACATTAGCATGGCGTACTCCTCCTGTTTGAAT
CGGAGTTTGAAACCAAACAAACTTCTCCTCAGGAGGATAGATGGGGCGATTCAGGTGAGATCCCATGTAG
ATCGAACTTTCTATTCACTCGTGGGATCCGGGCGGTCCGGGGGGGGGCCACCGCGGCTCCTCTCTTCTCG
AGAATCCATACATCCCTTATCAGTGTATGGAGAGCTATCTCTCGAGCACAGGTTGAGGTTCGTCCTCAAT
GGGAAAATGGAGCACCTAACAACGCATCTTCACAGACCAAGAACTACGAGATCACCCCTTTCATTCTGGG
GTGACGGAGGGATCGTACCATTCGAGCCTTTTTTTCATGCTTTTCCCGGCGGTCTGGAGAAAGCAGTAAT
CAATAGGACTTCCCTAATCCTCCCTTCCTGAAAGGAAGAACGTGAAATTCTTTTTCCTTTCTGCAGGGAC
CAGGAGATTGGATCTAGCCATAAGAGGAATGCTTGGTATAAATAAGCCACTTCTTGGTCTTCGACCCCCT
AAGTCACTACGAGCGCCCCCGATCAGTGCAATGGGATGTGGCTATTTATCTATCTCTTGACTCGAAATGG
GAGCAGAGCAGGTTTGAAAAAGGATCTTAGAGTGTCTAGGGTTGGGCCAGGAGGGTCTCTTAACCCCTTC
TTTTTTCTGCCCATCGGAGTTATTTCCCAAGGACTTGCCATGGTAAGGGGGAGAAGGGGGAAGAAGCACA
CTTGAAGAGCGCAGTACAACGGGGAGTTGTATGCTGCGTTCGGGAAGGATGAATCGCTCCCGAAAAGGAG
TCTATTGATTCTCTCCCAATTGGTTGGATCGTAGGGGCGATGATTTACTTCACGGGCGAGGTCTCTGGTT
CAAGTCCAGGATGGCCCAGCTGCGCCAGGGAAAAGAATAGAAGAAGCATCTGACTCTTTCATGCATACTC
CACTTGGCTCGGGGGGGATATAGCTCAGTTGGTAGAGCTCCGCTCTTGCAATTGGGTCGTTGCGATTACG
GGTTGGCTGTCTAATTGTCCAGGCGGTAATGATAGTATCTTGTACCTGAACCGGTGGCTCACTTTTTCTA
AGTAATGGGGAAGAGGACTGAAACATGCCACTGAAAGACTCTACTGAGACAAAAAGATGGGCTGTCAAAA
AGGTAGAGGAGGTAGGATGGGCAGTTGGTCAGATCTAGTATGGATCGTACATGGACGATAGTTGGAGTCG
GCGGCTCTCCTAGGCTTCCCTCATCTGGGATCCCTGGGGAAGAGGATCAAGTTGGCCCTTGCGAATAGCT
TGATGCACTATCTCCCTTCAACCCTTTGAGCGAAATGTGGCAAAAGGAAGGAAAATCCATGGACCGACCC
CATTGTCTCCACCCCGTAGGAACTACGAGATCACCCCAAGGACGCCTTCGGCGTCCAGGGGTCACGGACC
GACCATAGATCCTGTTCAATAAGTGGAACACATTAGCCGTCCGCTCTCCGGTTGGGCAGTAAGGGTCGGA
GAAGGGCAATCACTCGTTCTTAAAACCAGCATTCTTAAGTTAAGATCAAAGAGTCGGGCGGAAAAAGGGG
AGAGCTCCCCGTTCCTGGTTCTCCTGTAGCTGGATTCCCCGGAACCACAAGAATCCTTAGAATGGGATTC
CAACTCAGCACCTTTTGTTTTGGGATTTTGAGAAGAGTTGCTCTTTGGAGAGCACAGTACGATGAAAGTT
GTAAGCTGTGTTCGGGGGGGAGTTATTGCCTATCGTTGTCCTCTATGGTAGAACCCGTCGGGGAGGCCTG
AGAGGCGGTGGTTTACCCTGTGGCGGATGTCAGCGGTTCGAGTCCGCTTATCTCCAGCCCGTGAACTTAG
CGGATACTATGATAGCACCGAAGGTTGCCAATTCGTCAGTTCGATCTATGATTTCGCATTCATGGACGTT
GATAAGATCCTTCCATTTAGTAGCACCTTAGGATGGCATAGCCTTAACGTTAATGGCGAGGTTCAAAAGA
GGAAAGGCTTGCGGTGGATACCTAGGCACCCAGAGACGAGGAAGGGCGTAGCAAGCGACGAAATGCTTCG
GGGAGTTGAAAATAAGCATAGATCCGGAGATTCCCAAATAGGTCAACCTTTTGAACTGCCTGCTGAATCC
ATGAGCAGGCAAGAGACAACCTGGCGAACTGAAACATCTTAGTAGCCAGAGGAAAAGAAAGCAAAAGCGA
TTCCCGTAGTAGCGGCGAGCGAAATGGGAGCAGCCTAAACCGTGAAAACGGGGTTGTGGGAGAGCAATAC
AAGCGTTGTGCTGCTAGGCGAAGCGGTTGAGTGCCGCACCCTAGATGGCTAAAGTCCAGTAGCCGAAAGC
ATCACTAGCTTACGCTCTGACCCGAGTAGCATGGGGCACGTGGAATCCCGTGTGAATCAGCAAGGACCAC
CTTGCAAGGCTAAATACTCCTGGGTGACCGATAGCGAAGTAGTACCGTGAGGGAAAGGTGAAAAGAACCC
CCAGTGGGTAGTGAAATAGAACGTGAAACCGTGCTGAGCTCCCAAGCAGTGGGAGGGGAAAGTGATCTCT
GACCGCGTGCCTGTTGAAGAATGAGCCGGCGACTCATAGGCAGTGGCTTGGTTAAGGGAATGGAACCCAC
CGGAGCCGTAGCGAAAGCGAGTCTTCATAGGGCGATTGTCACTGCTTATGGACCCGAACCTGGGTGATCT
ATCCATGACCAGGATGAAGCTTGGATGAAACTAAGCAGAGGTCCGAACCGACTGATGTTGAAGAATCAGC
GGATGAGTTGTGGTTAGGGGTGAAATGCCACTCGAACCCAGAGCTAGCTGGTTCTCCCCGAAATGCGTTG
AGGCGCAGCAGTTGACTGGACATCTAGGGGTAAAGCACTGTTTCGGTGCGGGCTGCGCGAGCGGTACCAA
ATCGAGGCAAACTCTGAATACTAGATATGACCCAAAAATAACAGGGGTCAAGGTCGGCCAGTGAGACGAT
GGGGGATAAGCTTCATCGTCGAGAGGGAAACAGCCCGGATCACCAGCTAAGGCCCCTAAATGACCGCTCA
GTGATAAAGGAGGTGGGGGTGCAAAGACAGCCAGGAGGTTTGCCTAGAAGCAGCCACCCTTTAAAGAGTG
CGTAATAGCTCACTGATCGAGCGCCCTTGCGCTGAAGATGAACGGGGCTAAGCGATCTGCCGAAGCTGTG
GGATGTCAAAATGCATCGGTAGGGGAGCGTTCCGCCTTAGAGGGAAGCAAACGCGAAAGCGGGGGTCGAC
GAAGCGGAAGCGAGAATGTCGGCTTGAGTAACGAAAACATTGGTGAGAATCCAATGCCCCGAAAACCCAA
GGTTTCCTCCGCAAGGTTCGTCCACGGAGGGTGAGTCAGGGCCTAAGATCAGGCCGAAAGGCGTAGTCGA
TGGACAACAGGTCAATATTCCTGTACTACCCCTTGTTGGTACGGAGGGACGGAGGAGGCTAGGTTAGCCG
AAAGATGGTTATAGGTTTAAGGACACAAGGTGACCCTGCTTTTTCAGGGTAAGAAGGGGTAGAGAAAATG
CCTCGAGCCGAGGTCCGAGTACCAAGCGCTGCAGCGCTGAAGTATGAGCCCCGTGGACTAGCCATTGCTT
CTCCACGAGGCTCATACCAGGCGCTACGGCGCTGAAGTATGTAACCCATGCCATACTCCCAGGAAAAGCT
CGAACGACCTTCAACAAAAGGGTACCTGTACCCGAAACCGACACAGGTGGGTAGGTAGAGAATACCTAGG
GGCGCGAGACAACTCTCTCTAAGGAACTCGGCAAAATAGCCCCGTAACTTCGGGAGAAGGGGTGCCCCCT
CGCAAAAGGGGGTCGCAGTGACCAGGCCCGGGCGACTGTTTACCAAAAACACAGGTCTCCGCAAAGTCGT
AAGACCATGTATGGGGGCTGACGCCTGCCCAGTGCCGGAAGGTCAAGGAAGTTGGTGAACTGATGACAGG
GAAGCCGGCGACCGAAGCCCCGGTGAACGGCGGCCGTAACTATAACGGTCCTAAGGTAGCGAAATTCCTT
GTCGGGTAAGTTCCGACCCGCACGAAAGGCGTAACGATCTGGGCACTGTCTCGGAGAGAGGCTCGGTGAA
ATAGACATGTCTGTGAAGATGCGGACTACCTGCACCTGGACAGAAAGACCCTATGAAGCTTTACTGTTCC
CTGGGATTGGCTTTGGGCTTTTCCTGCGCAGCTTAGGTGGAAGGCGAAGAAGGCCCCCTTCCGGGGGGGC
CCGAGCCATCAGTGAGATACCACTCTGGAAGAGCTCGGATTCTAACCTTGTGTCAGACCCGCGGGCCAAG
GGACAGTCTCAGGTAGACAGTTTCTATGGGGCGTAGGCCTCCCAAAAGGTAACGGAGGCGTGCAAAGGTT
TCCTCGGGCCAGACGGACATTGGTCCTCGAGTGCAAAGGCAGAAGGGAGCTTGACTGCAAGACTCACCCG
TCGAGCAGAGACGAAAGTCGGCCTTAGTGATCCGACGGTGCCGAGTGGAAGGGCCGTCGCTCAACGGATA
AAAGTTACTCTAGGGATAACAGGCTGATCTTCCCCAAGAGTCCACATCGACGGGAAGGTTTGGCACCTCG
ATGTCGGCTCTTCGCCACCTGGAGCTGTAGGTGGTTCCAAGGGTTGGGCTGTTCGCCCATTAATGCGGTA
CGTGAGCTGGGTTCAGAACGTCGTGAGACAGTTCGGTCCATATCCGGTGTGGGCGTTAGAGCATTGAGAG
GACCTTTCCCTAGTACGAGAGGACCGGGAAGGACGCACCTCTGGTGTACCAGTTATCGTGCCTACGGTAA
ACGCTGGGTAGCCAAGTGTGGAGAGGATAACTGCTGAAAGCATATAAGTAGTAAGCCCACCCCAAGATGA
GTGCTCTCTCCTCCGACTTCCCTAGAGCCTCCGGTAGCACAGCCGAGACAGCGACGGGTTCTCCACCCAT
ACGGGGATGGAGCGACAGAAGTATGGAAATAGGATAAGGTAGCGGCGAGACGAGCCGTTTAAATAGGTGT
CAAGTGGAAGTGCAGTGATGTATGCAGCTGAGGCATCCTAACGAACGAACGATTTGAACCTTGTTCCTAC
ACGACCTGATCAAATCGATCAGGCACTTGCCATCTATCTTCATTGTTCAACTCTTTGATGAAAAGAAAAG
ATGAAAAAACCAAAAAAAAGCTCTGCCCTTCCATCTCTTGGATAAATAGAGAGGGAGGGCAGAGTCCTTT
GGTGTCCCTTCCAGTTAAGAATTGGGGCTTCACAATTACTAGCCAATATTTCTCTCATGCCTTTTCTCGT
TCATGGTTCGATATTCTGGTGTCCTAGGCGTAGAGGAACCACACCAATCCATCCCGAATTTGGTGGTTAA
ACTCTACTGCGGTGACGATACTGTAGGGGAGGTCCTGCGGCAAAATAGCTCGATGCCAGAATGATAAAAA
GCTTAACACCTCTTATTTGACTTTTTCACTATTTTGAAATACGAAAAAGATCCAAATCCAAAACACAAAG
GTCGTCTTATTCAAAACCTCAATCATCCCCTCTCTCCCACTTCACACCTCAGAACGCACTGTTCTTATAG
AGAGAAAGGCGCTTTCCCATCTTCTTAACCCGAAATGAAATGGCTGAGGAGAAGAAGGTTCCTTTTGGGG
GGTATCCCCGGGAAGAGATCCAGTGGAGACGGGGTGGGCCTGTAGCTCAGAGGATTAGAGCACGTGGCTA
CGAACCACGGTGTCGGGGGTTCGAATCCCTCCTCGCCCACAGCCTTCCAAAGGGGGAAGGACCTTTACTT
TCTCCCTGAGGGTAGGAAAATCATGATCGGAATAGCGGACGTAAAGCTATTGAACTTGGGTATGCTCTTT
CCTTTTGTCGAAGTGGAATCGTAGAACAGAATGTGATACGATGAGATAGAATGCAATAGAAACAAGGATA
GCGAACGGGTTACCTACTCCTAAGGGTCAAAGCAAGCCTTTTAATTCAATTCTTTATTCTTACATTAAAG
AATGAATCAAATCTCCCCAAGTAGGATTCGAACCTACGACCAGTCAGTTAACAGCCGACCGCTCTACCAC
TGAGCTACTGAGGAACAAGGGGAGATTCGACCTCCTAGAGTTCAACTCCCGCTCTCAACCCGTGAACAAT
ATGAGTCCGAAGCTTCTTTCGTAACTCCCGGAATTTCTTCGTAGTGGCTCCGTTCCATGCCTCATTTCAT
AGGGAAGCCCAAAGTGGCTCTATTTCATTCTATTTCACTTCCTAGCACTTCCTATCATTTAATATCCATC
CCTTTGGTCTTATTGACATAAGAGATGTCATTTATAGTCTATCTCTTTCTATATATGGAAAGTCAAGAAA
TTCTCATCGAAACATCGAGAAATTGTGCATATAGAAAACTCTAAAGAAAGAAAAAAAGGAGACCCATGCC
ATGATTTTCAAATCTTTTCTACTTAAGTAGTCTAAAGTAGTCTAAGTTTCTCGATGAGGATAATTAATTC
GGTCGTTGTGGTCGGACTCTATTATGGATTTCTGACCACATTCTCCATAGGTCCCTCTTAGATCTTCTTT
CTCCAATCTTGGGTTAGGGAAGAAGGAGATATTCGCGACTACTGGCGGTTTCATTATGGGGCAGCTCATG
ATCTTCATATCGATCTATTATCCACCTCTGCATCTATTCTTTCTTAGCTAAACGGGTGGAAGATCCATCC
AATTTGGTTATATCATGGACTCGAAAAACGGATCTGAATGTGACTGAAATGCACGATCTTCACAGGTATC
ACTTTTCACGATACCTAAACCTAAAAGGTGGAATAGCGATTTTCGAACCATTTCCTATAAGAGAATGGTT
TCCATTACTTTGAGAAATGGATTCTATATCAAACTATAGCTATTGCATTAAAGAAGAAAAGAAACTAATA
GAAGTCGAAGACGCGGAATGGTAGTGAATAGAGAAAAAGATTCTTCTGATTTTCTTGTTCCTGAAAATAT
TCGATCTATCTCCTAGACGCCGTAGAGAATTGAGAATTTTCATGTCTTTCAATTCTCGTACTCGTAATTG
GAAAGTTACGGAAGGAGATCCATCATTTTGCAATGAAAACAACATAAAAAACTCTGGACAATTTCGAAAT
CAGACCAAGCGTCTTAATACATATGCAAAAAAATTCATTATTGGCCCACCATTGATTACAAGATTTAGCT
TTTATGAATCGCTATTGGTTTGATACGAATAATGGCAGTCGTTTCAGTATGTTAAGGATACAGATGTATC
CACAATTCATTTAGAGTTACTTAATAGCCTATTTCTTATACTATATCTCTATCCCGTGAAATTCTCGAGC
CCAAAGATGGATGCATATGCTGTGTTTCATTTTGCTAAATGATATCAATTAAATGGTATATCAATTCTAT
AAATTGGATATAGCAATAAATAAATCAGCAAAATTCTTTTATTTTAGATAGAAGAAATGTTTCTTCTATC
TAAAATAAAAGAATGTACCCTTCTATCCAAATCCAATTTGCATCGATAAAATAAATCCAAATTCCAGATT
CCAGCAGTAGATGAATAATTGCAAATTTTTGTGTGTACGAGATTAGAATAACTTAAAAATAACTGACATA
ATTTTTTATTTTTCCTGATCAGAAAAATACATGAAAAAGAAAGGAGGTAGAAAAATTTGTTGATTTATGG
TTAAAGAAGAAAAACAAGAAAACAGGGGTTCTGTTGAATTTCAAGTATTCAGTTTCACCAATAAGATACG
GAGACTTGCTTCACATTTAGAATTACACAAAAAAGATTTTTCATCGGAAAGAGGTCTACGAAGACTTTTG
GGAAAACGTCAACGTTTGCTGGCTTATTTGGCAAAGAAAAATAGAGTACGTTATAAGAAATTAATCAGTC
AGTTGGATATTCGGGAGAAGTAATTTAATCGTTCGAATTTTTTTCTTATTTTATTAGTAGTCTTTATTTT
ATTAGTAGTCTTATAGTAGTCTTAGATTTTGCATTTTGATGAGCCTCGTTTTGAGGAATTCATGGAATAA
TCCATTTTCATGGAATAAAGAATAAGAACAAGGATACATAACATAAAAAAAAGAATAGATAAGACGATAT
TCGCCCTCCCCCTACATATTTGATTTCTTCTCCTATACAAAAACCAGCAAGACCTACTCCATTGATAATT
CCATCAATGACACCTTTATCAAAAAAATGCGTTAGTTCAGCTAATCTTCTTATACCTAGGATAAAAACCC
TAGTATAGAAAAAATCTATATAACCACGATTATATGACCAGCTGTATATCTTTTTTTTTACTTCATCCAA
AAAGCTCTTTTTTGGATTCTTTTTTACAAGGGAATTTTGAAAATTCAAATTCTGAAAAAAAGAATAAGCA
GATCCATAAAAGATATATGCTATGAATAGACCAAAAATTGCTAAACTTACAGAAGAAATTGCATTAGTGA
GAAATTCATATGAATTTATGGAAGAATTTGAATTTTCCTGGAACAAGTTTATTGAAGGAGTTAGCCACTT
TGATAATATGGTTAACTCCAATATTCTATTATCTTTTACTCCATTATCAAAAGGGATTCCTATGGATCCA
ATGAACAAAGTAAAAAGTAGTAATATAAGAAGAGGAAATAGCATAGTATTTCCCGTTTCATGAGGATAGA
CAAAAGTTTTTTTAGCCCCAAAGGGAGTACTAAAGGATCCTATCTTATTTCTTGTATTAGCAGGAATTTT
GGGTATATTTTGTGAAAAAAAAGAAACTCCACTCTTCATTGTTGATAAAACAAAATCCCTATTGACTCCT
TTGGATATACTTTTTCCCCATAAGGATATTGAATACAACGAACCTTCTTTAGTACTACTGTAATTTTGAA
AATGAACACGCAAATACCCATCAAAAGTAAGTAAATATATCCGAAACATATAAAATGCAGTTAATCCTGC
AGTAAAAGAGGCTATTATTCCAAAAAAGGGTGAATACAACCAACTATTACTAAGTATTTCATCTTTGGAC
CAGAAGCAAGCAAGAGGTGGAATACCACAAAGAGAAAGTGTACCACATAAAAAAGTAGTTCTTGTAATTG
GAACGTATTTTCTTAAACCACCCATAAGAACCATATTCTGACTTTTATCTGGTGAATATCCAACAAGAGG
TTCCATTGAATGAATAACGGATCCGGATCCTAAGAACAATAAAGCTTTCGAATAAGCATGAGTGATCAAA
TGGAATAAAGCAGCTTGATAAGAACCTATACCTAGAGCTAACATCATATAACCCAATTGAGACATTGTAG
AATAGGCTAAGCTTCTTTTAATATCTCTCTGAGCAAGAGCTAAAGTGGCTCCTAAGAAGAGTGTTATTGT
ACCTACTAAAGAAATGAAACTCATTAGCAAGGGTAGGGATATGAAAAGAGGAAGAAGTCTAGCTAGAAGA
AAAATCCCCGCAGCAACCATAGTTGCTGCGTGTATAAGAGCCGAAATGGGAGTGGGTCCTTCCATAGCAT
CAGGTAACCATACGTGAAGAGGAAATTGTGCAGATTTTGCAACTGCACCAAGGAATAATAAAAAAGCACA
CAAAGTAGTAAGTAAGGAATTAATCCCATTATTAGGAATCCAGTTATTAGCTATTTTGAACAAATCCCGA
AACTCCAAACTACCCGTTATCCAAAAAAAACCTAAAATTCCTAATAACAGACCAAAATCCCCTACACGAT
TAGTTACAAAAGCTTTTTGACAAGCACTCGCTGCAATTGGCCGCGTAAACCAAAAGCCTATCAATAAATA
GGAACACATTCCGACAAGTTCCCAAAAAAAATAAATTTGTATCAAATTGGAACTAGTAACCAATCCCAAC
ATGGAAGTATTAAAAAAACTTATATAAACAAAAAATCTCAAATATCCTTCATCGTGAGACATATAATCGT
CACTATAAATAAGAACTAAGATTCCTACAGTAGTAATTAGTATTAACATAATAGACGTAAGGGGGTCGAC
CAAGTATCCAAATTCTAAGGAAAAATCATTATTGATGGTCCAAGACCATAGATATTGATAGATAGAACTT
CCATTTATTTGTTGAATAGACAGGTGAAGTGAGAATACCATAGCTATACTTAAGAGTAAAATACTAGGAA
AAGCCCATATGCGACGAAGATTTTTTGTTGCTGTGGGAATAAGAAAAAGTCCAAATCCCATTGACATAAT
AACTGGAAGTGGGAGAAGAGGAATTACCCAGGCATATTGATATGTATGTTCCATAAGAAAAGAAATAGCA
ATTTTTAGTTTAAATTTATAGTTCAATTTTTCTATAAAATTGTTTCCGATTCACCAAACCTATTCTTATC
TCTTTCTAAAGGAATTCAAAAAACAAAATAAGAAAAAGCAAAAATACTGGAATTCTGGATTTTTCAAATT
TCTCTCATTAAAATATTCCAAAATTCAGAATGGGTTTAGTTACTGAAATTCAAAAAGTGAATCAAAGAAT
TTCAGTATCTAGTTATTAGTTAAAAAAAAAATATTTATTAAAATACAAAAAAAGATTGAATAATTTTACT
TTCTAATCATTTTTGTATTTCTTTCTGTTAAAATAAAAGAGCTCTGTTGTTTCGTAATTGATTGATTGAA
TTCCAAAGAAAACCTATATTTATAGGAAATTCTCGAATATTGCTTATTTCATATAAAAGGAAATCCTAAT
GACTAGAATTCTCTAAGTTTTAGAATGTCTTGTTTAAGAGACTAAGTATTTTTTTTATTGGAATTCAATT
ATGCAATAGCTTTCTGAACTTAATTAACTATTTGAATTGAATTTTACCTTCCTTCTTTTTATGTCCCCCT
CTTATATGAGGGCTTATCCCCCATACCATATATTTATATATGGAGTATATTTGATATATAAATTGATTTA
AATAGAAAATCTTAAAAAACTCTTGTCTTATCTTATCCACATTAGACAAAATGAACTAAAGAAGAATTTA
GAATTTAAGTATCTTTCAGTATCATTTAAGTATCTTTCAGTATCTAAGTATAAATACTAAGAAAAAACAG
AAAGAAGGATTGATTTGCGGCAATAGATGTCTTTCACATACAACTAGAAAAAAGTAATTCCCTTTTTGAA
TGGCAGTTCCAAAAAAACGTACTTCGATGTCAAAAAAGCGTATTCGTAAAAATCTTTGGAAAAAAAAGAC
TTATTTTTCCATAGTACAATCTTATTCTTTAGCAAAATCAAGATCATTTTCTAGCGGCAACGAGCATCCA
AAACCAAAAGGTTTTTCTGGGCAACAAGCAAACAAATAATAAGATTTTGAAATAATCTGAATTGAACTAT
CCAAAAGAAATTCCAATTATTTAATATCAATGAATAATTCGGATTAATTAATAAATGTACTTTTATGTGT
CGAATTCCTCGGTACAATATTCTTAGAACGAATCCCTCCATTATCATTATATAGAACAAAAGTTTTTGGT
ATATTGTGTCCTCAGTATTCTTTTCCTATCAAAGAACTTTTTTTTTATTTATAATAGAATCCTCATAAAA
ACGAGGATTCTATTATAAAAAGTAGACTATTCTTGCAATAGGACTTACAACCTCTACCTAATCTTATCCA
AAATTCCCATATAAATGGGTTTAGGACTGGTACATCATATTAATAAGAGTGTAAAGGCTTTCATTCTATA
AATTTTTCTAAAATACAAAATTCATTTCATTGTAGTTAATGATGAACTTCTAATGTTCCTAAATTCTATG
GCCTCTCCCAGTCTCGACGATTCACGATAAAATAACTATTATTCTTTTAAGTTAACTATTATTTAAAATT
AGCCGCCATGGTGAAATTGGTAGACACGCTGCTCTTAGGAAGCAGTGCTCAAGCATCTCGGTTCGAATCC
GAGTGGCGGCATTCTCGAAAAAGAATACAATAAATTAGAAAATGGATTCAATTCGAAATTTCCAATTTTG
TAATGGGACCTTATCGTTATGCTATTTGCAACTTTAGAACATATACTAACTCATATCTCTTTCTCAACCA
TTTCAATTGTGATTACGATTCATTTGATAACCTTATTAGTTCGTGAACTTAGGGGATTACGTGATTCGTC
AGAAAAAGGAATGATAGCTACTTTTTTCTCTATAACAGGATTTTTAGTCTCTCGTTGGGTTTCTTCGGGA
CATTTTCCATTAAGTAATTTATATGAGTCATTGATCTTCCTTTCATGGACTCTGTATATTCTTCATACTA
TTCCTAAGATACAGAACTCGAAAAATGATTTAAGCACAATAACTACGCCAAGTACTATTTTAACGCAAGG
CTTTGCCACGTCGGGTCTTTTAACTGAAATGCATCAATCCACAATACTAGTACCTGCTCTACAATCTCAG
TGGTTAATGATGCATGTCAGTATGATGTTACTAAGCTATGCAACTCTTTTGTGCGGATCCTTATTATCCG
CCGCTCTTCTAATCATTAGATTTCGAAATTCTTTCGATTTCTTTTCACTAAAGAAAAATGTTTTAAGAAA
AACATTTTTCTTTAGTGAGATTGAATATTTATATGCAAAAAGAAGTGCTTTAAAAAACACCTCTTTTCCC
GTATTTCCAAATTATTACAAATATCAATTAACTGAGCGTTTGGATTCTTGGAGTTATCGTGTCATTAGTC
TAGGGTTTACTCTTTTAACCGTGGGTATTCTTTGTGGAGCAGTATGGGCTAATGAGGCATGGGGATCCTA
TTGGAATTGGGATCCTAAGGAAACTTGGGCATTTATTACCTGGACCATATTTGCAATATATTTACATAGT
AGAACAAATCCAAATTGGAAGGGTACGAATTCCGCACTTGTAGCTTCGATAGGATTTCTTATAATTTGGA
TCTGCTATTTTGGTATCAATCTGTTAGGAATAGGTTTACATAGTTACGGTTCATTTACATTACCATCTAA
ATAATTACATAACATAAAACCTGAAGGTTTTTTCCTTTTTTGTTTGATTTGAGAACCCTTTGAAAAGACG
TTCAAGGGGTTCTCAAAAATTCGAGATAGATCTAATTAGACTTTTTTACTTTTTTCTGAATTTTTTATTT
TTCCACTCTGGAATATAGAGCGGACTGGTTAAAAAAAGAAAATCCTATTTAGTATAATAATTGGATAATA
GAACCTCTACCCTATCAACGGATAGAGAGAGAACAAAATCTGGATAAATACCAATTCCTATTACTGGTAA
AAAGATACAGATTAAAAGAAAGAGTTCCCGTGGTCCAGAATCTACAAAATTTTTGTTTGGAACATGAAAT
AGCTTGTATCCATAGAACATCTGGCGTAACATAGATAATAAATAAATAGGAGTTAATATCATTCCTATTG
CCATTACAAAAGTAATTAGCATTTTTGGCATTAACATAAATTTAGGACTAGTAATTAGTCCAAAAAATAC
TACTAATTCTGCAACAAAACCGCTCATTCCCGGCAAGGCAAGAGAAGCCATTGAAAAGCTACTAAACATG
GTAAAAATTTTTGGCATTGGGATAGATATTCCCCCTAGTTCTTCGAGATAAACAAGACGCATTCTATCAC
AAGCCGTTCCCGCCAAGAAAAAAAGTGTAGCACCAATAAATCCATGAGATAATATTTGTAAAATAGCTCC
ATTTAGTCCAATGTTGGTTATGGAACCAATTCCTATAATTATGAAACCCATGTGAGATACGGAGGAGTAG
GCTATTCTTTTTTTGAAATTTCGTTGACCAAGAGAAGTTGAAGCTGCATAGATTATTTGCACCGCTCCTA
TTATTACCAACCAGGGGGAAAATAGATAATGAGCATGCGGTAACAATTCCATATTGACCCGAATCAATCC
GTATGCTCCCATCTTTAATAGAATTCCGGCTAAAAGCATACATGTACTGTAATGCGCTTCCCCATGGGTA
TCTGGTAACCACGTATGTAAAGGTATAATCGGCAATTTGACAGCATAAGCAATAAGGAAGCCAAAATACA
GTAGTATTTCTAATGTTGTAGGGTATGATTGATTAATCAATCTTTCTAAATCTAATCCGGGTTCATTGGA
ACCATATAATCCCATACCCAGAACTCCAATTAAGAAAAAAATGGAACCGCCTGCAGTATACAAAATAAAC
TTGGTAGCTGAATACAGACGCCTCTTTCCCCCCCACATGGATAAAAGTAAGTAAACAGGAATTAATTCTA
ACTCCCACATGATAAAAAAAAGTAAAAGGTCTCGTGAAGAAAATAATCCTATTTGACCGCTATACATTGC
TAGCATCAGGAAATAGAATAATTGCGAATTCCGAGTAACCGGCCAAGCCGCTAAAGTAGCTAAAGTAGTG
ATAAATCCTGTCAATAAAATAGATCCTAATGAAAGTCCATCGATTCCCAATCTCCAGTGGAAATCGAAAA
CATCTATCCATTTAGAATCCTCCTTTAATTGGATTAAGGGATCCTCCAATTGGAAATGATAACAGAATGC
ATAAGTCATTATAAGGAATTCTAATAAACAAATAGCTATAGTATACCACCTAACGATTTTATTTCCTTTA
TGAGGTAAAAAGAAAATTAATGAACCTGCAAATATCGGCAAAACAACAAGTATTGTTAACCAAGGAAAAT
AACTCATGATAAAGTAATAAAGACAAGATACGTTTTGACCAGAAAAGCCCATGCTCGATTATTTCGAGCA
CAGGCTTCTTCGGTAAAGAGGAATCAGACGATTCAAGTGGAGTTTTTTGTAACGTATCAATAAGATAGAG
CCATGCTGCGGGTTGTTTCAGGCCCTAAATAAACGCGGACACTTAAAAAATCCGTTGGGCAGGCGGATTC
GCATCTCTTACAACCCACACAATCTTCGGTTCTCGGCGCGGAAGCAATTTGCTTGGCTTTACATCCATCC
CAAGGTATCATTTCTAATACATCTGTTGGGCAAGCTCGTACACATTGAGTGCATCCTATACATGTATCAT
AAATTTTTACAGAATGTGACATTGGATCTCTAAATTTTCCTTTTCAACATAAAAATTTTCGATCTGGTAA
AAATGAAATTAGTACTATATAAATTAGATGTATTGTAGACACCAGACGAAGCAATGGTTTATCCAAACTT
TAACAAATAATGCAATATATTTCGTAATCTGTTTGTGAGAAAGCGTGAAAAGAGCCAAGAGACTTGAATT
TAAGGCTTCAACAGTCATAATTATACGAATTCTACATACTAATTCGAATTAGCCAATAAATTGGCTATCA
TCTTTTCAATATAAATTATTGCAATATTCAAATTGCAATATCAATGAATTGCAAAAATGCAATATTCAAT
AAGTAAAAAACAATACTCTGAAATAACCTACTCAAAAAATGGATATTATTAAACACTAATAAGAAAATAA
GATGATTTCATCTTAATGTTTCTTATTATTATATATGCGCCTTTGTTTAGAGGATTCTATGTCTAATTAT
TCAAAAAATTGGATTGATTGATACGAGTTGATTTCCTGTTACGATGGATGGAAGAAAGAATGGATAGTCC
AATAGCTGCTTCAGCAGCCGCAAGGGCTATAACAAAAATTGCGAAAATGTCTCCTTTTAATTGGCGACTA
TCAAATAGATCAGAAAATGTTACGAGATTTAGATTAATTGAATTCAGTATAAGTTCAAGACATATTAGAG
CTCTAACCATGTTTCGGCTTGTGATCAATCCATAGATACCAATCGAAAATAAATAGACACTCAAAAAAAG
TACATGCTCAAACATCATTAACTAACTCCTTATCAATCTCGATTCATTTCAATATGAGGACAAGAAAGAA
TTGAACCGATTCAATTAATTAGAATAGAACAATTACACAACAAAAGAGAAAAGAAGGTATTTGTTGTGTT
GGCAGTAGATGGGTTTTACTAAATCAAAATTGTGATTCTTTAGTTATTTATTTTATATTTGAAATTCTAA
GAATTTTGACTCATTCTAAGTATTTCTTATTGTCGAGCCATAGTAATTGCACCTATTAAAGAAACTAGAA
GAATTAGGGAAATGAGTTCAAACGGAAGATAAAAATCGGTTGCTAAATGAATCCCAATTTGTTGAACGTT
ATTTATGAGACCCTGTTCTACTATTTGGTTTGATCTTGTAGTCCAAAGAATTCCATACCACGACGTATCT
GGGATAGTAGTCATTAGTGAAAAAGGAATAGTTATACAAAGGAGTAAAGTAAACCCATCTCCAATCGTCC
AATAATTCTTATCTTTAGACCACTCTGAGCCGTTTACAAACATTACAGCAAATATGATCAAGACATTTAT
GGCTCCCACATAAATAAGAAGTTGTGCGACAGCTACAAAGTAGGAATTTAATAAAAAATAGAATAAGGAT
ATACAAACAAGAACTAATCCCAGCGAAAAGGCAGAATAAATTGGGTTGGTAAGTAATACTACTCCTAGAC
CTCCTAGTAGAAGAACAAATCCCCCAAATAGCACAAGAATCTCATGTATTGGTCCAGGTAAATCCATTAT
GGATAAGAAGAAATTTCTAGTATAAAATTTTTCATGAACTGACTAAAACTAAAAGATTCAAGGAAGGAAA
AAGGTATTAGGATATTTTTTTGTATATGCATATAAGTTGTTAAGCAGTAGTTATTCTTTTTTCGTTAGAG
TTAGTCAAAATGGATTTTTCTAATAAAAAAATCCTAATACCTAGTAATCCGTAATCGTTCTTGAATTCCA
AGATTTTTCTTCGTCTATTTTACTTTGAGGCGAATTCCTAATTGTTTGAATTGTGTAATCTCCCATTATG
GAGATTGGTAACCGACTCAAAGCAATTTGATTGTAATTCAATTCATGACGATCATAAGTAGAAAGTTCAT
ATTCTTCAGTCATTGATAAACAATTTGTGGGACAGTATTCAACACAGTTACCACAAAATATACAAACTCC
GAAATCAATACTATAATTAAGCAATTGTTTTCTTTTAATATCCTTTTCAAATTTCCAATCCACAAGGGGT
AGATCTATCGGGCATACGCGAACACATACTTCACAAGCAATGCATTTATCAAATTCAAAGTGTATTCGCC
CCCGGAAACGCTCCGATGTAATTGATTTTTCATAAGGGTAGTGAATCGTTATAGGTAAACGATTTGTGTG
GGATAAGGTAATTATTAAACCTTGACCAATGTATCTTGCGGCGCGTATTGTTTGTTGACCATAACTAATG
AACCCAGTTAGCATAGGGAACATATTCTAAATCTATATATGAAAAGGGTATGTTTCTTTCTCTTGTTTGA
GAGAACTTTTGTGTTGAAAATATTCTTACTGTTATTGTATTCTTATTTATAGTGAAACTAGTTGGGAAGA
AGTTGTTAATAAGAGATTGCCCAGAGAAATAGGTAAAAGAAATTTCCATCCAAGATTTAATAACTGATCC
ATTCTCATCCTGGGTAAAGTCCATCTTATTGTGATAGAAATGAAGAGAAATAAATAAGCTTTAGTTAATG
TAATAAAGATACCTATTACCATTTCCAAAATTCCAATTATTTTATTCATTTGGAAAAATCCAAAAAAGGA
TATATAGGGAATAGAGAAATTCCACCCGCCTAAGTATAGAACAGTTACAAATAAAGAGGAAACTAATAAA
TTTAGGTAAGAAACAAGATAAAATAAACCATATTTAATACCAGAATATTCGGTTTGATAACCTGCTACTA
ATTCTTCTTCTGCTTCTGGTAAATCAAAGGGTAATCTTTCACATTCTGCTAAAGAAGAAATTAGAAAAAC
TAGAAAACCTATAGGCTGACGCCAAAGATTCCATCCAAAAAAACCATATTTGGACTGTGCTTCAACTATA
TCAACTGTACTTGAACTATTAGATAATCATAGTCGATGATAACATCACAGTTCCCACCGCTATTCCAAAA
CCGTACATGAAACCTTAGCTTCATACGGCTCCTCTATGATCAGAAAAAAGGAAAGGATTGTTTCGTTTCG
GTATTATCCCCTGGGCATAGATAGAATTAGGTAAGATAAAATTGATTGGAAAGCCCAAAATTAGACCAAA
GCAATTACGTCTGCTAGAATAACAAAAAAGCGCTTCCGAATTGATCTCATCCTTTATATAATATAATTTT
TCTTTGTTCGGTAATAACTTAATATTGGAATAAATCACTCATTATAGCAATTAATAAATGGAAAGAATTT
GGCATTAGTTCATGAGGAATTCTGTATGAATAGGGATAAAGGAAGGAAAGAATAAATAAAGATCCTTTTT
TGTATTGTATTCCATATCTTTTGTCCTATTCTTCTTTCCCTGGGAGGGGTATACTTAAAAAAAAAGAATA
AAGGGTTAATTCGTTCTTGATAGCCATTTCCTTAACAAGTGAATGGGAACATACTCTAGACCGGAATCTG
AAGAAAGTACTGCTTGATCATTTCCACCAATTTCAAGTCCTTATTATGATTCCTTTTATGAGGAAAAATG
TCTAATGATTTAGATTCTCTCATTACTAATCCTGTATGTACTTTAGTGTTCCTAATCCCTCACTAACTTT
TGATGGATTGCCTTATGGTTATAAGTTTAAATTATAGTAATAACTCAAAATATTCTAGTAATGGAATTCC
ATATCGCGAATCCTTTATTCTTGCCCGCTTCAAGATATGATGACTAATTAAACAATCTCAACCTTGGGGT
AAAGAGTTTACACTGCTTATGTTTACTTGAACTTTTTTCTTGTACGTAGGAAATGAGATTTTTTATTTTT
ACTACAAATTAATAAGCTGTTTTGTTTCACTCATATAGCTATCGAGTTTAACTTACCAACGCGAATACAG
AATAAGCAAAGGAAGATAAGCATTCAATGTATTTTAGAGGAAAAAGATCCTATTTTAACGAATCACACGT
AGAGATATTGCTAGTACACAAAAAGTTAATGGTATTTCATAACTAATAGATTGAGCAGCCGCTCGTAGAC
CGCCTGAAAAAGAATATTTATTATTTGAGCTATATCCTGCCATGAGAAGACCAATAGGAGCAATACTTGA
AATCGCAATCCATAAAAAAACACCAATACTAAGATCAGCTAAAACAAAATGATATCCCAAAGGGATAACT
AAAAAACTTAATAAAATGGATATGACTGCTATAGAGGGACCAATGCTAAATAAAGGAATCTCTCCTCGGG
ATGGGAGGATATCCTCTTTTAAAAGTAGTTTAGTTCCATCTGCTATAGCTTGAAGCAGTCCCAGGGGGCC
AGCATATTCAGGACCAATACGTTGTTGTATCGATGCGGATATTTCTCTTTCTAACCACACAATTACGAGT
ACTTCTATTGTGATTCCCAGTAGGAGGGCCAAAATGGGTAGAATCCATATAAGTCCGTAGATTTCTTTTA
ATAATTCCGATTTCGAAAAAGAATTGATAGTTTCTACCTCTACCCTATCTATTATCATTTCAACGATCAA
CTTCCCCCATAATGATATCTATACTACCTAATATTGTCATGATATCAGCCAATTTCATTTTTTTAACTAG
CTGAGGAAGAATTTGCAAATTAATAAAACCCGGTGGACGAATTTTCCATCTCCAGGGGAAAAGACTATCA
TCTCCTACCAGATAAATTCCTAATTCGCCTTTTGGAGCTTCTACTCTTACATAAAGCTCTTGCTTTGATA
ATTCAAAATTGGGCGAAGGTTTTTTACCAAGAAATCGATATTCAAAATCATTCCATTCGGGATTCTTTGC
TTTCTTAAAGCGTCGGGCTTCTAAATTCTCATAAGGTCCTCCAGGAATTTTCTCTACAGCCTGTTGAATA
ATTTTTATGGATTCCCTCATTTCACCGACTCGTACTAAATAGCGAGCTAACGAATCTCCTTCTTTTTGCC
ATTGGACTTTCCAATCGAATTGATTGTAAGACTCATAAGGATCGATTTTACGAAGATCCCATTGTATTCC
AGAAGCTCGTAACATTGGTCCCGATAAGCCCCAATTTACAGCTTCTTCTCCGCTAATAAAACCGACTCCT
TCAACTCGTTCTAAAAAAATAGGATTCTGTGTAATAAGTTGTTGATATTCAACAACTCCTTGTAAAAAAT
AATCACAGAAATCTAAACATTTATCCATCCATCCATAAGGGAGATCGGCAGCTACCCCTCCGATGCGAAA
GTAATTATGCATCATTCGCATACCTGTAGCAGCTTCAAATAGATCATATATCAATTCTCTCTCTCTAAAA
ATGTAGAAAAAAGGAGTCTGTGCCCCGAGATCCGCCATAAAAGGTCCAAGCCATAACAAATGAGAAGCTA
TACGGCTCAATTCTAACATAATTACTCTAATATAGCTGGCTCTTTGGGGTATTTGAATATTCTCCAAGAA
TTCTGGTGCATTTACCGTTATTGCTTCTGTAAACATAGTAGCTAAATAATCCCATCGTGTTACATAAGGC
AAGTATTGTATAATACTTCTGTTTTCTGCAATTTTTTCCATTCCTCTGTGTAAATACCCTAATATGGGTT
CGCAATCAATAACATCTTCACCATCGAGAGTAACAATCAGTCGAAGAACACCATGCATTGATGGGTGTTG
AGGACCCATATTCACTATCATGAGATCTTTTCTTTTAAGCGATAGACTCATATCCTTGTTCTTATTCTTT
ATTCCATGAAAATGGATTATTCCATGAATTCCTCAAAACGAGGCTCATCAAAATGCAAAATCTAAGACTA
CTATAAGACTACTAATAAAATAAAGACTACTAATAAAATAAGAAAAAAATTCGAACGATTAAATTACTTC
TCCCGAATATCCAACTGACTGATTAATTTCTTATAACGTACTCTATTTTTCTTTGCCAAATAAGCCAGCA
AACGTTGACGTTTTCCCAAAAGTCTTCGTAGACCTCTTTCCGATGAAAAATCTTTTTTGTGTAATTCTAA
ATGTGAAGCAAGTCTCCGTATCTTATTGGTGAAACTGAATACTTGAAATTCAACAGAACCCCTGTTTTCT
TGTTTTTCTTCTTTAACCATAAATCAACAAATTTTTCTACCTCCTTTCTTTTTCATGTATTTTTCTGATC
AGGAAAAATAAAAAATTATGTCAGTTATTTTTAAGTTATTCTAATCTCGTACACACAAAAATTTGCAATT
ATTCATCTACTGCTGGAATCTGGAATTTGGATTTATTTTATCGATGCAAATTGGATTTGGATAGAAGGGT
ACATTCTTTTATTTTAGATAGAAGAAACATTTCTTCTATCTAAAATAAAAGAATTTTGCTGATTTATTTA
TTGCTATATCCAATTTATAGAATTGATATACCATTTAATTGATATCATTTAGCAAAATGAAACACAGCAT
ATGCATCCATCTTTGGGCTCGAGAATTTCACGGGATAGAGATATAGTATAAGAAATAGGCTATTAAGTAA
CTCTAAATGAATTGTGGATACATCTGTATCCTTAACATACTGAAACGACTGCCATTATTCGTATCAAACC
AATAGCGATTCATAAAAGCTAAATCTTGTAATCAATGGTGGGCCAATAATGAATTTTTTTGCATATGTAT
TAAGACGCTTGGTCTGATTTCGAAATTGTCCAGAGTTTTTTATGTTGTTTTCATTGCAAAATGATGGATC
TCCTTCCGTAACTTTCCAATTACGAGTACGAGAATTGAAAGACATGAAAATTCTCAATTCTCTACGGCGT
CTAGGAGATAGATCGAATATTTTCAGGAACAAGAAAATCAGAAGAATCTTTTTCTCTATTCACTACCATT
CCGCGTCTTCGACTTCTATTAGTTTCTTTTCTTCTTTAATGCAATAGCTATAGTTTGATATAGAATCCAT
TTCTCAAAGTAATGGAAACCATTCTCTTATAGGAAATGGTTCGAAAATCGCTATTCCACCTTTTAGGTTT
AGGTATCGTGAAAAGTGATACCTGTGAAGATCGTGCATTTCAGTCACATTCAGATCCGTTTTTCGAGTCC
ATGATATAACCAAATTGGATGGATCTTCCACCCGTTTAGCTAAGAAAGAATAGATGCAGAGGTGGATAAT
AGATCGATATGAAGATCATGAGCTGCCCCATAATGAAACCGCCAGTAGTCGCGAATATCTCCTTCTTCCC
TAACCCAAGATTGGAGAAAGAAGATCTAAGAGGGACCTATGGAGAATGTGGTCAGAAATCCATAATAGAG
TCCGACCACAACGACCGAATTAATTATCCTCATCGAGAAACTTAGACTACTTTAGACTACTTAAGTAGAA
AAGATTTGAAAATCATGGCATGGGTCTCCTTTTTTTCTTTCTTTAGAGTTTTCTATATGCACAATTTCTC
GATGTTTCGATGAGAATTTCTTGACTTTCCATATATAGAAAGAGATAGACTATAAATGACATCTCTTATG
TCAATAAGACCAAAGGGATGGATATTAAATGATAGGAAGTGCTAGGAAGTGAAATAGAATGAAATAGAGC
CACTTTGGGCTTCCCTATGAAATGAGGCATGGAACGGAGCCACTACGAAGAAATTCCGGGAGTTACGAAA
GAAGCTTCGGACTCATATTGTTCACGGGTTGAGAGCGGGAGTTGAACTCTAGGAGGTCGAATCTCCCCTT
GTTCCTCAGTAGCTCAGTGGTAGAGCGGTCGGCTGTTAACTGACTGGTCGTAGGTTCGAATCCTACTTGG
GGAGATTTGATTCATTCTTTAATGTAAGAATAAAGAATTGAATTAAAAGGCTTGCTTTGACCCTTAGGAG
TAGGTAACCCGTTCGCTATCCTTGTTTCTATTGCATTCTATCTCATCGTATCACATTCTGTTCTACGATT
CCACTTCGACAAAAGGAAAGAGCATACCCAAGTTCAATAGCTTTACGTCCGCTATTCCGATCATGATTTT
CCTACCCTCAGGGAGAAAGTAAAGGTCCTTCCCCCTTTGGAAGGCTGTGGGCGAGGAGGGATTCGAACCC
CCGACACCGTGGTTCGTAGCCACGTGCTCTAATCCTCTGAGCTACAGGCCCACCCCGTCTCCACTGGATC
TCTTCCCGGGGATACCCCCCAAAAGGAACCTTCTTCTCCTCAGCCATTTCATTTCGGGTTAAGAAGATGG
GAAAGCGCCTTTCTCTCTATAAGAACAGTGCGTTCTGAGGTGTGAAGTGGGAGAGAGGGGATGATTGAGG
TTTTGAATAAGACGACCTTTGTGTTTTGGATTTGGATCTTTTTCGTATTTCAAAATAGTGAAAAAGTCAA
ATAAGAGGTGTTAAGCTTTTTATCATTCTGGCATCGAGCTATTTTGCCGCAGGACCTCCCCTACAGTATC
GTCACCGCAGTAGAGTTTAACCACCAAATTCGGGATGGATTGGTGTGGTTCCTCTACGCCTAGGACACCA
GAATATCGAACCATGAACGAGAAAAGGCATGAGAGAAATATTGGCTAGTAATTGTGAAGCCCCAATTCTT
AACTGGAAGGGACACCAAAGGACTCTGCCCTCCCTCTCTATTTATCCAAGAGATGGAAGGGCAGAGCTTT
TTTTTGGTTTTTTCATCTTTTCTTTTCATCAAAGAGTTGAACAATGAAGATAGATGGCAAGTGCCTGATC
GATTTGATCAGGTCGTGTAGGAACAAGGTTCAAATCGTTCGTTCGTTAGGATGCCTCAGCTGCATACATC
ACTGCACTTCCACTTGACACCTATTTAAACGGCTCGTCTCGCCGCTACCTTATCCTATTTCCATACTTCT
GTCGCTCCATCCCCGTATGGGTGGAGAACCCGTCGCTGTCTCGGCTGTGCTACCGGAGGCTCTAGGGAAG
TCGGAGGAGAGAGCACTCATCTTGGGGTGGGCTTACTACTTATATGCTTTCAGCAGTTATCCTCTCCACA
CTTGGCTACCCAGCGTTTACCGTAGGCACGATAACTGGTACACCAGAGGTGCGTCCTTCCCGGTCCTCTC
GTACTAGGGAAAGGTCCTCTCAATGCTCTAACGCCCACACCGGATATGGACCGAACTGTCTCACGACGTT
CTGAACCCAGCTCACGTACCGCATTAATGGGCGAACAGCCCAACCCTTGGAACCACCTACAGCTCCAGGT
GGCGAAGAGCCGACATCGAGGTGCCAAACCTTCCCGTCGATGTGGACTCTTGGGGAAGATCAGCCTGTTA
TCCCTAGAGTAACTTTTATCCGTTGAGCGACGGCCCTTCCACTCGGCACCGTCGGATCACTAAGGCCGAC
TTTCGTCTCTGCTCGACGGGTGAGTCTTGCAGTCAAGCTCCCTTCTGCCTTTGCACTCGAGGACCAATGT
CCGTCTGGCCCGAGGAAACCTTTGCACGCCTCCGTTACCTTTTGGGAGGCCTACGCCCCATAGAAACTGT
CTACCTGAGACTGTCCCTTGGCCCGCGGGTCTGACACAAGGTTAGAATCCGAGCTCTTCCAGAGTGGTAT
CTCACTGATGGCTCGGGCCCCCCCGGAAGGGGGCCTTCTTCGCCTTCCACCTAAGCTGCGCAGGAAAAGC
CCAAAGCCAATCCCAGGGAACAGTAAAGCTTCATAGGGTCTTTCTGTCCAGGTGCAGGTAGTCCGCATCT
TCACAGACATGTCTATTTCACCGAGCCTCTCTCCGAGACAGTGCCCAGATCGTTACGCCTTTCGTGCGGG
TCGGAACTTACCCGACAAGGAATTTCGCTACCTTAGGACCGTTATAGTTACGGCCGCCGTTCACCGGGGC
TTCGGTCGCCGGCTTCCCTGTCATCAGTTCACCAACTTCCTTGACCTTCCGGCACTGGGCAGGCGTCAGC
CCCCATACATGGTCTTACGACTTTGCGGAGACCTGTGTTTTTGGTAAACAGTCGCCCGGGCCTGGTCACT
GCGACCCCCTTTTGCGAGGGGGCACCCCTTCTCCCGAAGTTACGGGGCTATTTTGCCGAGTTCCTTAGAG
AGAGTTGTCTCGCGCCCCTAGGTATTCTCTACCTACCCACCTGTGTCGGTTTCGGGTACAGGTACCCTTT
TGTTGAAGGTCGTTCGAGCTTTTCCTGGGAGTATGGCATGGGTTACATACTTCAGCGCCGTAGCGCCTGG
TATGAGCCTCGTGGAGAAGCAATGGCTAGTCCACGGGGCTCATACTTCAGCGCTGCAGCGCTTGGTACTC
GGACCTCGGCTCGAGGCATTTTCTCTACCCCTTCTTACCCTGAAAAAGCAGGGTCACCTTGTGTCCTTAA
ACCTATAACCATCTTTCGGCTAACCTAGCCTCCTCCGTCCCTCCGTACCAACAAGGGGTAGTACAGGAAT
ATTGACCTGTTGTCCATCGACTACGCCTTTCGGCCTGATCTTAGGCCCTGACTCACCCTCCGTGGACGAA
CCTTGCGGAGGAAACCTTGGGTTTTCGGGGCATTGGATTCTCACCAATGTTTTCGTTACTCAAGCCGACA
TTCTCGCTTCCGCTTCGTCGACCCCCGCTTTCGCGTTTGCTTCCCTCTAAGGCGGAACGCTCCCCTACCG
ATGCATTTTGACATCCCACAGCTTCGGCAGATCGCTTAGCCCCGTTCATCTTCAGCGCAAGGGCGCTCGA
TCAGTGAGCTATTACGCACTCTTTAAAGGGTGGCTGCTTCTAGGCAAACCTCCTGGCTGTCTTTGCACCC
CCACCTCCTTTATCACTGAGCGGTCATTTAGGGGCCTTAGCTGGTGATCCGGGCTGTTTCCCTCTCGACG
ATGAAGCTTATCCCCCATCGTCTCACTGGCCGACCTTGACCCCTGTTATTTTTGGGTCATATCTAGTATT
CAGAGTTTGCCTCGATTTGGTACCGCTCGCGCAGCCCGCACCGAAACAGTGCTTTACCCCTAGATGTCCA
GTCAACTGCTGCGCCTCAACGCATTTCGGGGAGAACCAACTAGCTCTGGGTTCGAGTGGCATTTACACCC
CTAACCACAACTCATCCGCTGATTCTTCAACATCAGTCGGTTCGGACCTCTGCTTAGTTTCATCCAAGCT
TCATCCTGGTCATGGATAGATCACCCAGGTTCGGGTCCATAAGCAGTGACAATCGCCCTATGAAGACTCG
CTTTCACTACGGCTCCGGAGGGTTCCATTCCCTTAACCAAGCCACTGCCTATGAGTCGCCGGCTCATTCT
TCAACAGGCACGCGGTCAGAGATCACTTTCCCCTCCCACTGCTTGGGAGCTCAGCACGGTTTCACGTTCT
ATTTCACTACCCACTGGGGGTTCTTTTCACCTTTCCCTCACGGTACTACTTCGCTATCGGTCACCCAGGA
GTATTTAGCCTTGCAAGGTGGTCCTTGCTGATTCACACGGGATTCCACGTGCCCCATGCTACTCGGGTCA
GAGCGTAAGCTAGTGATGCTTTCGGCTACTGGACTTTAGCCATCTAGGGTGCGGCACTCAACCGCTTCGC
CTAGCAGCACAACGCTTGTATTGCTCTCCCACAACCCCGTTTTCACGGTTTAGGCTGCTCCCATTTCGCT
CGCCGCTACTACGGGAATCGCTTTTGCTTTCTTTTCCTCTGGCTACTAAGATGTTTCAGTTCGCCAGGTT
GTCTCTTGCCTGCTCATGGATTCAGCAGGCAGTTCAAAAGGTTGACCTATTTGGGAATCTCCGGATCTAT
GCTTATTTTCAACTCCCCGAAGCATTTCGTCGCTTGCTACGCCCTTCCTCGTCTCTGGGTGCCTAGGTAT
CCACCGCAAGCCTTTCCTCTTTTGAACCTCGCCATTAACGTTAAGGCTATGCCATCCTAAGGTGCTACTA
AATGGAAGGATCTTATCAACGTCCATGAATGCGAAATCATAGATCGAACTGACGAATTGGCAACCTTCGG
TGCTATCATAGTATCCGCTAAGTTCACGGGCTGGAGATAAGCGGACTCGAACCGCTGACATCCGCCACAG
GGTAAACCACCGCCTCTCAGGCCTCCCCGACGGGTTCTACCATAGAGGACAACGATAGGCAATAACTCCC
CCCCGAACACAGCTTACAACTTTCATCGTACTGTGCTCTCCAAAGAGCAACTCTTCTCAAAATCCCAAAA
CAAAAGGTGCTGAGTTGGAATCCCATTCTAAGGATTCTTGTGGTTCCGGGGAATCCAGCTACAGGAGAAC
CAGGAACGGGGAGCTCTCCCCTTTTTCCGCCCGACTCTTTGATCTTAACTTAAGAATGCTGGTTTTAAGA
ACGAGTGATTGCCCTTCTCCGACCCTTACTGCCCAACCGGAGAGCGGACGGCTAATGTGTTCCACTTATT
GAACAGGATCTATGGTCGGTCCGTGACCCCTGGACGCCGAAGGCGTCCTTGGGGTGATCTCGTAGTTCCT
ACGGGGTGGAGACAATGGGGTCGGTCCATGGATTTTCCTTCCTTTTGCCACATTTCGCTCAAAGGGTTGA
AGGGAGATAGTGCATCAAGCTATTCGCAAGGGCCAACTTGATCCTCTTCCCCAGGGATCCCAGATGAGGG
AAGCCTAGGAGAGCCGCCGACTCCAACTATCGTCCATGTACGATCCATACTAGATCTGACCAACTGCCCA
TCCTACCTCCTCTACCTTTTTGACAGCCCATCTTTTTGTCTCAGTAGAGTCTTTCAGTGGCATGTTTCAG
TCCTCTTCCCCATTACTTAGAAAAAGTGAGCCACCGGTTCAGGTACAAGATACTATCATTACCGCCTGGA
CAATTAGACAGCCAACCCGTAATCGCAACGACCCAATTGCAAGAGCGGAGCTCTACCAACTGAGCTATAT
CCCCCCCGAGCCAAGTGGAGTATGCATGAAAGAGTCAGATGCTTCTTCTATTCTTTTCCCTGGCGCAGCT
GGGCCATCCTGGACTTGAACCAGAGACCTCGCCCGTGAAGTAAATCATCGCCCCTACGATCCAACCAATT
GGGAGAGAATCAATAGACTCCTTTTCGGGAGCGATTCATCCTTCCCGAACGCAGCATACAACTCCCCGTT
GTACTGCGCTCTTCAAGTGTGCTTCTTCCCCCTTCTCCCCCTTACCATGGCAAGTCCTTGGGAAATAACT
CCGATGGGCAGAAAAAAGAAGGGGTTAAGAGACCCTCCTGGCCCAACCCTAGACACTCTAAGATCCTTTT
TCAAACCTGCTCTGCTCCCATTTCGAGTCAAGAGATAGATAAATAGCCACATCCCATTGCACTGATCGGG
GGCGCTCGTAGTGACTTAGGGGGTCGAAGACCAAGAAGTGGCTTATTTATACCAAGCATTCCTCTTATGG
CTAGATCCAATCTCCTGGTCCCTGCAGAAAGGAAAAAGAATTTCACGTTCTTCCTTTCAGGAAGGGAGGA
TTAGGGAAGTCCTATTGATTACTGCTTTCTCCAGACCGCCGGGAAAAGCATGAAAAAAAGGCTCGAATGG
TACGATCCCTCCGTCACCCCAGAATGAAAGGGGTGATCTCGTAGTTCTTGGTCTGTGAAGATGCGTTGTT
AGGTGCTCCATTTTCCCATTGAGGACGAACCTCAACCTGTGCTCGAGAGATAGCTCTCCATACACTGATA
AGGGATGTATGGATTCTCGAGAAGAGAGGAGCCGCGGTGGCCCCCCCCCGGACCGCCCGGATCCCACGAG
TGAATAGAAAGTTCGATCTACATGGGATCTCACCTGAATCGCCCCATCTATCCTCCTGAGGAGAAGTTTG
TTTGGTTTCAAACTCCGATTCAAACAGGAGGAGTACGCCATGCTAATGTGCCTTGGATGATCCACATCTT
CGGGTCAGGCGCTGATGAGCACATTGAACTATCCATGTGGCTGAGAGCCCTCACAGCCCAGGCACAACGA
CGCAATTATCAGGGGCGCGCTCTACCACTGAGCTAATAGCCCGTCGCGCGGGCCTCCCAAAGGGAGGCCT
GCTACGCCAAAAGCGAGAAAAACTCCATCCCTTTCCTTTTGACATCCCCATGCCGCCACACGGGGGGACA
TGGGGACGTCAAAAAGGGGATCCTATCACTATCAACTAATTTGTTCCGACCTAGGATAATAAGCTCATGA
GCTTGGTCTTACTTCACCCTAAACGAAAGAAGACTTCCATATCCAAGTTTAGCTCAGACGTAGCTGCCTT
CTTTTTGGGCGTGAAGCAGTGTCAAACCAAAATACCCAATAAGCATAAGCATTAGCTCTCCCTGAAAAGG
AGGTGATCCAGCCGCACCTTCCAGTACGGCTACCTTGTTACGACTTCACTCCAGTCGCAAGCCTAGCCTT
AGGCATCCCCCTCCTTACGGTTAAGGGTAATGACTTCAAACCTGGCCAGCTCCTATAGTGTGACGGGCGG
TGTGTACAAGGCCCGGGAACGGATTCACCGCCGTATGGCTGACCGGCGATTACTAGCGATTCCTGCTTCA
TGCAGGCGAGTTGCAGCCTGCAATCCGAACTGAGGACGGGTTTTTGGAGTTAGCTCACCCTCGCGAGATC
GCGACCCTTTGTCCCGCCCATTGTAGCACGTGTGTCGCCCAGGGCATAAGGGGCATGATGACTTGGCCTC
ATCCTCTCCTTCCTCCGGCTTAACACCGGCGGTCTGTTCAGGGTTCCAAACTCATAGTGGCAACTAAACA
CGAGGGTTGCGCTCGTTGCGAGACTTAACCCAACACCTTACGGCACGAGCTGACGACAGCCATGCACCAC
CTGTGTCCGCGTTCCCGAGGGCACCCCTCTCTTTCAAGAGGATTCGCGGCATGTCAAGCCCTGGTAAGGT
TCTTCGCTTTGCATCGAATTAAACCACATGCTCCACCGCTTGTGCGGGCCCCCGTCAATTCCTTTGAGTT
TCATTCTTGCGAACGTACTCCCCAGGCGGGATACTTAACGCGTTAGCTACAGCACTGCACGGGTCGAGTC
GCACAGCACCTAGTATCCATCGTTTACGGCTAGGACTACTGGGGTCTCTAATCCCATTTGCTCCCCTAGC
TTTCGTCTCTCAGTGTCAGTGTCGGCCCAGCAGAGTGCTTTCGCCGTTGGTGTTCTTTCCGATCTCAATG
CATTTCACCGCTCCACCGGAAATTCCCTCTGCCCCTACCGTACTCCAGCTTGGTAGTTTCCACCGCCTGT
CCAGGGTTGAGCCCTGGGATTTGACGGCGGACTTGAAAAGCCACCTACAGACGCTTTACGCCCAATCATT
CCGGATAACGCTTGCATCCTCTGTCTTACCGCGGCTGCTGGCACAGAGTTAGCCGATGCTTATTCCTCAG
ATACCGTCATTGTTTCTTCTCCGAGAAAAGAAGTTGACGACCCGTAGGCCTTCCACCTCCACGCGGCATT
GCTCCGTCAGGCTTTCGCCCATTGCGGAAAATTCCCCACTGCTGCCTCCCGTAGGAGTCTGGGCCGTGTC
TCAGTCCCAGTGTGGCTGATCATCCTCTCGGACCAGCTACTGATCATCGCCTTGGTAAGCTATTGCCTCA
CCAACTAGCTAATCAGACGCGAGCCCCTCCTTGGGCGGATTTCTCCTTTTGCTCCTCAGCCTACGGGGTA
TTAGCAACCGTTTCCAGTTGTTGTTCCCCTCCCAAGGGCAGGTTCTTACGCGTTACTCACCCGTTCGCCA
CTGGAAACACCACTTCCCGTTCGACTTGCATGTGTTAAGCATGCCGCCAGCGTTCATCCTGAGCCAGGAT
CGAACTCTCCATGAGATTCATAGTTGCATTACTTATAGCTTCCTTATTCGTAGACAAAGCGGATTCGGAA
TTGTCTTTCCTTCCAAGGATAACTTGTATCCATGCGCTTCAGATTATTAGCCTGGAGTTCGCCACCAGCA
GTATAGCCAACCCTACCCTATCACGTCAATCCCACAAGCCTCTTATCCATTCCCGTTCGATCGTGGTGGG
GGAGTAAGTCAAAATAGAAAAAACTCACATTAGGTTTAGGGATAATCAGGCTCGAACTGATGACTTCCAC
CACGTCAAGGTGACACTCTACCGCTGAGTTATATCCCTTCCCCGTCCCATCGAGAAAGAGAATTAACGAA
TCCTAAGGCAAAGGGGCGAGAAACGCAAGGCCAGGCCACTCTTCCTCCGGGCTTTCTTTCCGCACTATTA
TGAACAGTCAAATAATGGGAAAAATTGGATTCAATTGTCAACCGGTCCTATCGAAAATAGGATTGACTAT
GGATTCGAGCCATAGCACATGGTTTCATAAAATCTGTACGATTTTCCCGATCTAAATCGAGTGGGTTTCC
ATGAAGAAGATCTTGTTCAGCATGTTCTATTCGATACTGGTAGGAGAAGAACCCGACTCGGTATTCTTAA
AAAAAGAGGGGAAGCAGAACCAAGTCAAGATGATATGGATCGCCCCTTCTTCTTGCGCCAAAGATCTTAC
CATTTCTGAAGGAACTGGGGCTACATTTCTTTTCAATTTCCATTCAAGAGTTTCTATCTGTTTCCACGCC
CTTTTTTTGAGACCTCGAAACATGAAATGGACAAATTCCTTCTCTTAGGAACACATACAAGAAAAAGGAT
AATGGTAGCCCTCCCATTAACTAATTTATGAATTTCATAGTAATAGAAATCCATGTCCTACCGAGACAGA
ATTTCGAACTTGCTATCCTCTTGCCTAATAGGCAAAGATTGACCTCTGTAGAAAGACTGATTCATTCGGA
TCGATATGAGGACCCAACTCCGTTGCATTGCCAGAATCCATGTTCCATATTTGAAGCGGGTTGACCTCTG
TGCTTCTCTCATGGTACAATCCTCTTCCTGCTGAGCCCCCTTTCTCCTCGGTCCACAGAGAAAAAATGTA
GGACTGGTGCCGACAGTTCATCACGGAAGAAAGAACTCACAGAGCCGGGATCGCTAACTAATAGAATAGT
ACTACTAACTAATACTAATATATAGATAACTAATACTAATATATAGATATTAATACTAATATATAGATAT
ATAGAAATAGATATCTAGAAATAGAAACGAACTAATATATAGATAATCGAAATTGAAAAGAACTGTCTTT
TCTGTATACTTTCCCCGTTCTATTGCTACCGCGGGTCTTATGCAATCGATCGGATCATATAGATATCCCT
TCAACACAACATAGGTCATCGAAAGGATCTCGGACGACTCACCAAAGCACGAAAGCCAGTTAGAAAATGG
ATTCCTATTTGAAGAGTGCCTAACCGCATGGATAAGCTCACATTAACCCGTCAATTTTGGATCCAATTCG
GGATTTTTCTTGGGAAGTTTCGGGAAGAAATTGGAATGGAATAATATCGATTCATACAGAGGAAAAAGTT
CTCTATTGATGCAAACGCTGTACCTAGAGGATAGGGATAGAGGAAGAGGGAAAAATCGAAATGAAATAAA
TAAAGAATAAAGCCAAAAAAATAAGTCGAAGATAGAAGAGCCCAGATTCAAAATGAAGAAATGGAAACTC
GAAAAGGATCCTTCTGATTCTCAAAGAATGAGGGGCAAGGGGATTGATACCGAGAAAGATTTCTTCTTAT
TATAAGACGTGATTTGATCCGCATATGTTTGGTAAAAGAACAATCTTCTCCTTTAATCATAAATGGAAAG
TGTTCAATTAGAACATGAAAACGTGACTCAATTGGTCTTAGTTAGTCTTCGGGACGGAGTGGAAGAAGGG
CGGAGACTCTCGAACGAGGAAAAGGATCCCTTCGAAAGAATTGAACGAGGAGCCGTATGAGGTGAAAATC
TCATGTACGGTTCTGTAGAGGGACAGTAAGGATGACTTATCTGTCGACTTTTCCACTATCAACCCCAAAA
AACCCAACTCTGCCTTACGTAAAGTTGCCAGAGTACGATTAACCTCTGGATTTGAAATCACTGCTTATAT
ACCTGGTATTGGCCATAATTTACAAGAACATTCTGTAGTATTAGTAAGAGGAGGAAGGGTTAAGGATTTA
CCCGGTGTGAGATATCGCATTATTCGAGGAACCCTAGATGCTGTCGCAGTAAAGAATCGTCAACAAGGGC
GTTCTAGTGCGTTGTAGATTCTTATCCAAGACTTGTATCATTTGATGATGCCATGTGAATCGCTAGAAAC
ATGTGAAGTGTATGGCTAACCCAATAACGAAAGTTTCGTAAGGGGACTGGAGCAGGCTACCATGAGACAA
AAGATCTTCTTTCTAAAGAGATTCGATTCGGAACTCTTATATGTCCAAGGTCAATATGGAAATTCTTTCA
GAGGTTTTCCCTTACTTTGTCCGTGTCAACAAACAATTCGAAATACCTCGACTTTTTCAGAACAGGTCCG
AGTCAAATAGCAATGATTCGAAGCACTTCTTTTTCCATTACACTATTTCGGAAACCTAAGGACTCGATCG
TATGGATATGGAAAATACAGGATTTCCGGTCCTAGCGGGAAAAGGAGGGAAACGGATACTCAATTTAAAG
TGAGTAAACAGAATTCCATACTCGATCTCATAGATCCCTATAGAATTCTGTGGAAAGCCGTATTCGATGA
AAGTCGTATGTACGGCTTGGAGGGAGATCTTTCCTATCTTTCGAGATCCACCCTACAATATGGGGCCAAA
AAGCCAAAAAAATAAGTGATTCGTTTTTAGCCCTTATAAAAAGAAAACGGATTCTTGAACCTCTTTCACG
CTCATGTCACGTCGAGGTACTGCAGAAAAAAGAACCGCAAAATCCGATCCAATTTTTCGTAATCGATTAG
TTAACATGGTGGTTAACCGTATTATGAAAGACGGAAAAAAATCATTGGCTTATCAAATTCTCTATCGAGC
CGTGAAAAAGATTCAACAAAAGACAGAAACAAATCCACTATTGGTTTTACGTCAAGCAATACGTAGAGTA
ACTCCCAATATAGGAGTAAAAACAAGACGTAATAAAAAAGGATCGACGCGGAAAGTTCCGATTGAAATAG
GATCTAAACAAGGAAGAGCACTTGCCATTCGTTGGTTATTAGAAGCATCCCAAAAGCGTCCGGGTCGAAA
TATGGCTTTCAAATTAAGTTCCGAATTAGTAGATGCTGCCAAAGGGAGTGGGGGTGCCATACGCAAAAAG
GAAGCGACTCATAGAATGGCAGAGGCAAATAGAGCTCTTGCACATTTTCGTTAATCCATGAACAGAATCT
AGGTATGTAGACACATGGATCCATACATCTCGATCGGAAAAGAATCAATAGAAGGAGAATCGGACGATAT
CTTTTTCGAAACAAATAAAAAGGAAAAAAAAAGAGAAAACAGAAATCATGATCAACTAAGCCCTCTCGGG
GGCTTGCTTAAGAATAAGAAAGAGGAATCTTATGGAAATAGCATGGAATAAGGTTTGATCCTATTCATGG
GGATTCCGTAAATATCCCATTCCAAAAATCGAAACAATCGGGACTTTTCGGAGATTGGCTGCAGTTACTA
ATTCATGATCTGGCATGTACAGAATGAAAACTTCATTCTCGATTCTACGAGAATTTTTATGAAAGCGTTT
CATTTGCTTCTCTTCAATGGAAGTTTCATTTTCCCAGAATGTATCCTAATTTTTGGCCTAATTCTTCTTC
TGATGATCGATTTAACCTCTGATCAAAAAGATAGACCTTGGTTCTATTTCATCTCTTCAACAAGTTTAGT
AATAAGCATAACGGCCCTATTGTTCCGATGGAGAGAAGAACCTATAATTAGCTTTTCGGGAAATTTCCAA
ACGAACAATTTCAACGAAATCTTTCAATTTCTTATTTTATTATGTTCAACTTTATGTATTCCTCTATCCG
TAGAGTACATTGAATGTACAGAAATGGCTATAACAGAGTTTCTGTTATTCGTATTAACAGCTACTCTAGG
GGGAATGTTTTTATGTGGTGCTAACGATTTAATAACTATCTTTGTAGCTCCAGAATGTTTCAGTTTATGT
TCCTACCTATTGTCTGGATATACCAAGAGAGATCTACGGTCTAATGAGGCTACTATGAAATATTTACTCA
TGGGTGGGGCAAGCTCTTCTATTCTGGTTCATGGTTTCTCTTGGCTATATGGTTCATCTGGGGGGGAGAT
CGAGCTTCAAGAAATTGTGAATGGTCTTATCAATACACAAATGTATAACTCCCCAGGAATTTCAATTGCG
CTTATATTCATCACTGTAGGACTTGGGTTCAAGCTTTCCCCAGCCCCTTTTCATCAATGGACTCCTGACG
TCTACGAAGGAGTGTGGTTCGTTCGACAAATTCCTACCTCTATCTGAGGTGTTTGGGTTTTGCAAAACTC
CATAGACATGCAGAAGAGAAATGCTATCCCCACTCCGACCAAGACAGAACTTTTACCAAAAGTTTATGTG
ATCTTTTTGTTCAAATAACAATTAAGGTGAAGCAGGGTCAGGAACAACGAATCTCTTTATGATAAACAGA
TCCATTTTGCAAGCTCGTTATTACGGGTAGTTCCTACAAAGAATCGGACTAATGACGTATACAATGCTTG
AATTATCGATGTAAATGCTACATAGTGGGTTCTCATCCTTCAGAGACTACGAGTGTAATAGGAGCATCCG
TTGACAAAAGGATCACCCTAAGATGATCATCTCATGGCTATTGGGAACGAATCAAATCAGATGGTTCTAT
TTCTCAACCTTTCTGACTTGCTCCTACGGAACCAAGGTCGAAAGGATTGAAAAAGTCAGTCATTCACAAC
CACTGATGAAGGATTCCTCGAAAAGTTAAGGATTAGTAGTTCTTTTTCGAAATCCATTTCGAAAAAGAAT
GGATTCGGTCTTATACATACGCGAGGAAGGTAATCAAAAAAGAAAGAAGACGAGTTCTTCTTTCTTTTAT
CACTTAGGAGCCGTGCGAGATGAAAGTCTCATGCACGGTTTTGCATGAGAGAAAGAAGCGAGGAATCCTC
TTTTCGACTCTGACTCCCCCACTCCAGTCGTTGCTTTTCTTTCTGTTACTTCGAAAGTAGCTGCTTCAGC
TTTAGCCACGCGAATTCTCGATATTCCTTTTTATTTCTCATCAAACGAATGGCATCTTCTTCTGGAAATC
CTAGCTATTCTTAGCATGATATTGGGGAATCTCCTTGCTATTACTCAAACAAGCATGAAACGTATGCTTG
CATATTCGTCCATAGGGCAAATCGGATATGTAATTATTGGAATAATTGTTGGAGACTCAAATGATGGATA
TGCAAGCATGATAACTTATATGCTGTTCTATATCTCCATGAATCTAGGAACTTTTGCTTGCATTGTATTA
TTTGGTCTACGTACCGGAACTGATAACATTCGAGATTATGCAGGATTATACACGAAAGATCCTTTTTTGG
CTCTCTCTTTAGCCCTATGTCTCTTATCCCTAGGAGGCCTTCCTCCACTAGCAGGTTTCTTCGGAAAACT
CTATCTATTCTGGTGTGGATGGCAAGCAGGCCTATATTTCTTGGTTTCAATAGGACTCCTTACGAGCGTT
CTTTCTATCTACTATTATCTAAAAATAATCAAGTTATTAATGACTGGACGAAACCAAGAAATAACCCCTT
ATGTGCGAAATTATAGAAGATCCCCTTTAAGATCAAACAATTCCATCGAATTGAGTATGACTGTATGTGT
GATAGCATCTACTATACCAGGAATATCAATGAACCCCATTCTTGCAATTGCTCAGGATACCCTCTTTTAG
CTGCTAGGTCTATTTCTTAGTTCAAGATCCCTCTTACTAACTGGAATAAAAGAATTAGTAGATCTGTTCC
GCCCAAAATGGGAATGGGTGCTAGGGTTATGAACTTATAATCATGGAATCGACTCGATCATCAGATTATA
AGTTCATTCCATACCGGACCAGATCGTGCACATTCTTATTATGAGAAGGGGTCATTCGAGCCTATGGAAA
TAGGATACTCTGTTTACATAGAAATCCCTACGTCCTTACATTCTATTTAGGATTAGGAATAGGTGTAATC
AGACCTGCTTTTGACATATCTATCCTATCCTTATTTGGGTACCATATGCACCTCTTTGGGCTTCTATTGA
ATCGAGAAATTGGATTGTACATCTTTTTGATTTTGATATCGATTTTGATACATATAAGGTGTCCTACGGA
TAATGCAAATCGAAGCTATTTGATGTCTGACTCAGGCCTATATGTATATGACCGATCGATCGAAATACTC
CAAGACTCCACCTTTGTCATATATTCCATATATCACATTCGATAGATATCATATTCATGGAATACGATTC
ACTTTCAAGATGCCTTGATGGTGAAATGGTAGACACGCGAGACTCAAAATCTCGTGCTAAAGAGCGTGGA
GGTTCGAGTCCTCTTCAAGGCATAATACGGAGAATGCTCATTGAATGAGCATTCCCCGTAGAAGTATTCC
GGAAATCTGCGCCTGGCGCTCTCCTCTATCTTCTGAGGTCCTTAACCATCTCCCTGAGAAAAGTAGACAG
TAAAAGCCAAAATAGACTAAATATAGCCTGAATGATCCTAAAAACCCCTCGAAGGAGATAATAAAGAACC
TAAAGCAGACGGTATCCTACTGCAAGGGTGGTCTTAAGAATCCAAAAGAGGTTGCTCAGAAGAGATAGAT
GTATCCCAACCTCTATTGCTCTCGCGTAAAGCCTTTTTTTTACGCGACAGGAAAAAGTGACTACGAATTC
CCCTTTTTGTTTGCGAATCCCTGTTTGTATCCTTTGAGCGCACGCCCATAAGTAGCGATCAAGGAAATCG
ATCAAACGATCCCAATACCGTGAAAGAGAAACTTCCCAGATCCAGGGAAGCTTATCATAAAGGGCTTCAA
CAAGGGGTTTTATTCGTTCTTTGAGCAAAAAGATAAAGATCGGATAGATTCGAACCGCAATTGCAAAGGT
AATAACTACTATGCCAGCCCAAATCATGATCTTCACCAACTTGGATTTGGTTCTCTCGCGAAAATCGCGA
GTTGCAGAGATGAGAACCATGAAAAGCAAGATCCCGAATAAGAAAATAGAAACCGAGGAAACCACAAGAG
TGAAGACTAGTAGAGTCTCATCTTTTGTCATTCTTTGCTCCTTTTTCACTCAATGATTCATTCGAATTTC
CCAACCAAAAATTCTATATGTCTATTCTATGATATTTCTATATATATAGAATATGATATCTAATATGACA
CCCGATTTGTCAAAGGGATTGGATTGGTGACTTACCCATTCAGTGACTTTGGCACTGGACGTTCCAAAAA
CGGGTACTATCGGATCGGGTGAATTAGAGAATAGACAGAGGTCCGTTGGCATTTCAGCTTCTCTTCTCCT
TTCAGGGCCTATCCGAAAGAGAATCCAGGACCTCTTGGTCCTGAATATCAGAATAGGACGAACGAACCGG
CCTCCGCGGATATCTTTGCTTCGGAACAAAACAATTAGCATTAGGCTCGGTCAACTGGAATGTGTATTAT
CCATATGGGAGATCTTCCAATCGAGAAGATCCATCGATCTGAGACGAAGAGAAAGGGCCCATTTTCTTTA
CTTATTCAGTTAAACCAAGGATTCGTTATGGAAACAGATAGCAACAACCATTTCATCAGACATGCGTATT
TTTGATTATCCGGTGGATTTACACAGTTTCATTAATGCAAATTGTTTGATGTAGTTAGTACTCAGGTTAT
TCGACGCTCAAGAATTCTTATTTAGGCAGTTCATATCATCCCATACATAGTGTTTTGATCTAAGATTGCA
ATTCTTCCATGTTTCCGCAGTAGCATATTGTTCCATGGAGCTAGGGTCCAAAATAGGAATCAACAAGTGT
TTCCACGACTCTACCGCCCGGCCAATCCTGTTCCACTGAATCCCCTCCCTTTTTCATGGCCACATATCTT
TACGGCTAAGGAGTGGGAAATCTTTCTCCTGTTACACAAATGAAATGTTTCATTTCATCCGGGAAAAGCC
ACCTCTTTCTCCACAAACAATGTCTTTGTCATTTGATCCAGGAGCCTTCCGTTAGATAGGAACAGCTTTG
CTAAATACTGAGAACTCTCGGATAGAGTATTAGAATGAAAAGACCATTAATTATATAAGGAAGAACCCAG
GGTTCTAGCCCATTCCCATTCCTAAATCACTAATTCGTAGTGCTTTTGCCTTTCTTGCGTACTCCTGGTG
AACCAGTTGCTAGCCATATGTTTAGGAGGCTTTTTTCTCCAGGTACTGGTACTAAGCCGCTTTGCCATCT
CTTCATCTTCATCTGCAAAGAATTCTCGACGTGAAAACACAGAGACAAAGGCCTGATCTTTGAATAGGAA
AAAGAATGGATCCGAAGGTCCCAAATCAATTGGCTTATTCGAAAAAAGCCTTCTTCTTTGAAAGATATAT
CTCGTGTCTGGTACTGCATTGTTCCACTCTGCAAGAAGTCCGAATCAGTCTCTTGCACCTCCCCCTTTTT
ATGATAAATATACCAGAAATAATTCGAATAAATAGCAGTCTCTGACAACTCATCCTCTTTAATCTGCTTG
GACCCGCTCCAATACCCATAGGAAAATCCCCAGTCATATTCAGCGTACCTGTCCCTGCAATCAAATAGAT
TGTCCCAAGGGCCCCATATTCTAGGAGCCCAAGTTATGCTATTGAAAATTCGTTCCTCTAGCAGTTCCGG
TTTGACCATTCCGTTCCCTTTTTCAAACTCCACTTCTTTTCATATAGCATCCCTAATCAAAGAGAGAACA
ATATCCATTTCAAAACATTTCTAACGGATTCCTTGGTTCGGACCGACGAAGTAATGGCACTCGATTATTA
TCAACCCGACTGCAATCTTTTTCTGTCGGTAAGGATTGCACCAGAGCACCTTCTACTTCTAATAGGCCAT
GAACTATAGATAGAGAAGAATCATTCTGAGCGAGTCCATAAGAAGCGACCCACTTTTTCATCGGTTCCGG
GGGAAGACCAAAGATCTTGCGCGACCGGTCCGCCAGAAAAACTCAAAAGAGAAAGAAGTCTCGTTAATCT
CTTCATGCTCGTTCCAAGTTCGACGTTTGGCCAAAGAAAAAGCCGCTTCCTGACACGATTGCCTCTTTAT
ATAGATAGATATAGGATCTATGGGGTTATTACTTAGAAGTAGAAGTCTATTTTGTACAAGATCCCCTCCT
ATCTGATAGAAAAGGGTCCCATGATCCCGAGCCGGTCTTATCTTGGCTCGCAAACCCCAAGTTTGTCTAT
GAAGAGCTAATCTAATTGTATTAGTTTCTATAATGGATTTCTTATGTGGAATACTAATGGATAGGGCCTC
GTTGCTAAGTGCTACAAGATCTAGTGCACTGGAACTCGTGGTTATGGACCCGAATCCTTTAGTATGGAAC
ATTGTCTTTTCCAAGTAAAAACCCCTAGTATATGAAAGAATGAAAAGGTGCTTTCGTTCTTGTGGAATAA
GAAGCCCTCGTACCTTAATGAAAGGAAAATAGGAATTTTTCGTTAGGTATTTGACCAAATAGGATCGTCC
AGTTCCTATAGAACCTATCACTAAAATACCCGATAGGGCTAAGCGGAACGAAAAGGGTTTTCCATGAGAT
GGTAAATGAAAACGATTAGCCCCACACGAGGTTTGGGAATAAGTGATTGTCTGATAATGAGCAAGGAATA
TACGTCTTTCTGCTAAAGAGGATCTATTAAACTCATAATTCATTAGATCCTTGTTAGCAATGTCAACTAG
GTATCATAAGTAAATGGATCTCGGTTGTTCAATCCTTTGATAACCAAGGTCATTCTTTGCTAAAGAGAAA
TGATCACTATGGGTCAGACTCAATAGAATTGGATCCATTCCAAATAGCGAGAATTAGGATTCTTGATCCC
TCTCAATCTCTCTTTCAATTCGAGGATCCGGAGAGGTTTTTTCATAGTCATCTCCGAATATTTGCCATCT
CCGAATATTTTCGATTTCATTTTTCTATGATATGTCTTTCTATATGAAAATTGGTTATTTACGATGTACG
ATGATCCCTGTTAAGCATCCATGGCTGAATGGTTAAAGCGCCCAACTCATAATTGGTAAATTTGCGGGTT
CAATTCCTGCTGGATGCACGCGAACGGGAACGGTCTATTGGAACTGGCTCTCTATCCATGGAATCTCATC
CATCATCCATACATAACGAATTGGTATGGTATATTCATACCATAACATAAGAACAATAAGAACTCGAATT
CTTATCGATACTGGAACTCAGAGCATAGGAGGGAAAGTCGATTTATGGATGGAATCAAATACGCAGTATT
TACAGAAAAGAGTCTTCGTTTATTGGGAAAGAATCAATATACTTTTAATGTCGAATCGGGATTCACTAAG
ACAGAAATAAAGCATTGGGTCGAACTCTTCTTTGGTGTTAAGGTAGTAGCTGTGAATAGCCATCGACTAC
CCGGAAAGGGTAGAAGAATGGGACCTATTCTGGGACATACAATGCATTACAGACGTATGATCATTACCCT
TCAACCGGGTTATTCTATTCCACTTCTAGATAGAGAAACGAACTAAAGGAGAATACTTAATAATACGGCG
AAACATTTATACAAAACACCTATCCCGAGCACACGCAAGGGAACCGTAGACAGGCAAGTGAAATCCAATC
CACGAAATAAATTGATCCATGGACGGCACCGTTGTGGTAAAGGTCGTAATGCCAGAGGAATCATTACCGC
AAGGCATAGAGGGGGAGGTCATAAGCGCCTATACCGTAAAATCGATTTTCGACGGAATCAAAAAGACATA
TCTGGTAGAATCGTAACCATAGAATACGACCCTAATCGAAATGCATACATTTGTCTCATACACTATGGGG
ATGGTGAGAAGAGATATATTTTACATCCCAGAGGGGCTATAATTGGAGATACTATTGTTTCTGGTACAAA
AGTTCCTATATCAATGGGAAATGCCCTACCTTTGAGTGCGGTTTGAACTATTGATTTACGTAATTGGAAG
TAACCAATTAGGTTTACGACGAAACCTAGAAATCGATCACTGATCCAATTTGACTACCTCTACGGGATAG
ACCTCAACAGAAAACTGTTGAGTAACGGCAGCAAGTGATTGAGTTCAGTAGTTCCTCATAGAAAATTATT
GACTCTAGAGATATGGTAATATGGAGAAGACAAAATTGTTTGAAGCACGCACAGAACCGGAAGCGCCCCT
TGTTTCAAAGAGAGGAGGACGGGTTATTCACATTTAATTTGATGGTCAGAGGCGAATTGAAAGCTAAGCA
GTGGTAATTAAGACCCCCGGGTGAAAATAGGGATGTCTCCTACGTTACCCATAATATGTGGAAGTATCGA
CGTAATTTCATAGAGTCATTCGATCTGAATGCTACATGAAGAACATAAGCCAGATGACGGAACGCGGAGA
CCTAGGATGTAGAAGATCATAACATGAGCGATTCGGCGGATTTGGATTCCTTTTCTATATATCCACTCAT
GTGGTACTTCATCATACGATTCATATAAGATCCATCTGTCTAGAGATCGTCATATACATCTAGAAAGCCG
TATGCTTTGGAAGAAGCTTGTACAGTTTGGGAAGGGGTTTTTTGATAAAAAAGAAGAATCTACTTCAACC
GATATGCCCTTAGGCACGGCCATACATAACATAGAAATCACACGTGGAAGGGGTGGGCAATTAGCTAGAG
CAGCAGGTGCTGTAGCGAAACTGATTGCAAAAGAGGGTAAATTGGCCACTTTAAGATTACCATCTGGGGA
GGTCCGTTTGGTATCCCAAAACTGCTTAGCAACAGTCGGACAAGTGGGTAATGTTGGGGTGAACCAAAAA
AGTTTGGGTAGAGCCGGATCTAAGTGTTGGCTAGGTAAACGCCCCGTAGTAAGAGGGGTAGTTATGAACC
CTGTGGACCACCCCCATGGGGGTGGTGAAGGGAAAGCCCCCATTGGTAGAAAAAAACCCACAACCCCTTG
GGGTTATCCTGCGCTTGGAAGAAGAACTAGGAAAAGGAAAAAATATAGTGATAGTTTTATTCTTCGTCGC
CGTAAGTAAATACGTAACTAGGAATATGGAAAATTGCATTTTTGGAAATTGCAATAATGCGATGGGCGAA
CGACGGGAATTGAACCCGCGCATGGTGGATTCACAATCCACTGCCTTGATCCACTTGGCTACATCCGCCC
CTTATCCAGCTAAAGGATTTTCTCTTTTTTCCATTCATTATTATTCTATTTATTCTGACCTCCATACCTC
GATCGAGATAGTGGACATAGGATGCCACTCTTTAAAATGAAAAAAAGGAGTAATCAGCTGTGACACGAAA
AAAAACGAATCCTTTTGTAGCTCGTCATTTATTGGCAAAAATCGAAAAGGTCAATATGAAGGAGGAGAAA
GAAATAATAGTAACGTGGTCCCGGGCATCTAGCATTCTACCCGCAATGGTTGGCCATACAATCGCGATTC
ATAATGGAAAAGAACATATACCTATTTACATAACAAATCCTATGGTAGGTCGCAAATTGGGGGAATTCGT
GCCTACTCGGCATTTCACGAGTTATGAAAGTACAAGAAAGGATACTAAATCTCGTCGTTAATTGAATTCA
GAATAGAAAGATTCAGAATAAACAAAGAAATACCCAATATCCTGTTGGAACAAGATATTGGGTATTTCCG
GCTTTCCTTCCTTCAAAAATTCCTATATGTTTAGGAGAGAAAAACCTTATCCATTAAGAGATGGAACTTC
AAGAGCAGCTAGGTCTAGAGGGAAGTTGTGAGCATTACGTTCGTGCATTACCTCCATACCAAGATTAGCA
CGGTTGATGATATCAGCCCAAGTATTAATAACGCGACCTTGGCTATCAACTACAGATTGGTTGAAATTGA
AACCATTTAGGTTGAATGCCATAGTACTAATACCTAAAGCAGTGAACCAGATCCCTACTACAGGCCAAGC
AGCCAAGAAGAAGTGTAAAGAACGAGAGTTGTTGAAACTAGCATATTGGAAGATTAATCGACCAAAATAA
CCGTGAGCAGCCACAATATTATAAGTCTCTTCTTCCTGACCAAATTTGTAACCCTCATTAGCAGACTCAT
TTTCAGTGGTTTCCCTGATCAAACTAGAGGTTACCAAGGAACCATGCATAGCACTGAATAGGGAACCGCC
GAATACACCAGCTACACCTAACATGTGAAATGGATGCATAAGGATGTTGTGCTCTGCCTGGAATACAATC
ATAAAGTTGAAAGTACCAGATATTCCTAAAGGCATACCATCAGAGAAACTTCCTTGACCAATAGGGTAAA
TCAAGAAAACAGCAGTAGCAGCTGCAACAGGAGCTGAATATGCAACAGCAATCCAAGGGCGCATACCCAG
ACGGAAACTAAGTTCCCACTCACGACCCATATAACAAGCTACACCAAGTAAGAAGTGTAGAACAATTAGC
TCATAAGGACCGCCATTGTATAACCATTCATCAACAGATGCAGCTTCCCAAATTGGGTAAAAATGCAATC
CGATCGCCGCAGAAGTAGGAATAATAGCACCAGAGATAATATTGTTTCCATAAAGTAAAGAACCAGAAAC
AGGCTCACGAATACCATCAATATCTACTGGAGGAGCAGCGATGAAGGCGATAATAAATACGGAAGTTGCG
GTCAATAAGGTAGGGATCATCAAAACACCGAACCATCCAATGTAAAGACGGTTTTCGGTGCTAGTTATCC
AGTTGCAGAAGCGACCCCACAGGCTTGTACTTTCGCGTCTCTCTAAAATTGCAGTCATGGTAAGATCTTG
GTTTATTCAAATTGCAAGGACTCCCAAGCACACGTATTAACTAGAAAGAAAATAGATAATAGAAGGCTTG
TTATTTAACAGTATAACATAGTCTATATACCAATGTCAACCAAGCTAGCCCCAACGATTGGATTTTCGTA
TAACTTCATTTACCAAATCCAAAAATTTTGGAAATGAAGTTAGTAAAAATTCAAAACTCAGATTGCTCTT
TTCTATTTTCCATATGGGTTGCCCGGGACTCGAACCCGGAACTAGTCGGATGGAGTAGATAATTCTTCCT
TGTTACAATAGAAAAAAACCCCTCCCCAAATCGTGCTTGCATTTTTCATTGCACACGACTTTCCCTATGT
AGAAATAGCCAATTTCTATTCCGAAGAGGAAGTCCACTAATTTTTAGAATTTTTAATTAGTTAAAGTGAT
TCACCTACTATGGAACATTTCAGAATGGAAAATGTGCAAGTTTTATCTTGATATCGATCTTTTCTAGTTT
ATTAATTTTGTCTAATGATTAATTAAGAGTAAGAGGATTCACCAGGTCATTGATACGGATAATATCCAAA
TACCAAATACGCTCACTTTGTGATCCATGGAAAGAAAAGTGAATTGTTTTGGTGAACATCAAAGAAAAAA
CTTGCTCTTCTTCCGTAAAAAATTCTTCTAAAAATACCGAACCCAATCGTTGCATAAAAGTTCGTACCGT
ACTTTTATGTTTACGAGCTAAAGTTCTAGCACATGAAAGTCGAAGTATATATTTTAGTCGATACAAAGTC
TGTTTTTTCGAAGATCCACTATGATAATGAAAAAGATTTCTACATATCCGACCAAAACGATCAAGAATAT
CCCAATCTGATAAATCAGTCCAAACGGGTTTACTAATAGGATGCCCCGATCCAGTACAAAATTGAGCTTT
TGATAAGGATCCAACGAGGGGAGTTGCAGGGACTGTGGTATTGAATTTTTTCATTCGAGTATCTATTAGA
AAAGAATTCTCCAGCATTTGATTCCTTACTAACAAAGTATTTATTGGTACACTTGAAAGGTACCCCAGAA
AATCGAAGCAAGAGTTTGTTAATTGGTTTAGACGAATCCTTTGTGGTTGAGTCCAAAAATAGAAAAAATA
TTGCGAGAAATTGACAAGGTAAGATTTCCATTTCTTCTTCAAAAGAAGAGTGCCTTTTGATGCAAGAATT
GCCTTTCCTTGATATCGAACATAATGCATAAGAGGATCCATAAAGAACCATATGGTTTTCCGAAAAAACC
CCGGGTACATTACACCAAAATGTTCCATCTTCCCAGAAAAGATGATTCGTTCCAGAAAGGTTCCAGAAGA
TGTTAATCGTAAGCAAGAAGATTGTTTACGAAGAAACAACAAGAAAAATTCATATTCTGATACATAAGAG
TTATATAGGAATCGAAATAGTCTTTGATTTTCTTTTTTCAAAAGAAAAATGGATTTCATTGAAGTAATAA
GACTATTCCAATTCGAATAATAGTGGAGAAAGAATCGCAATAAATGCAAAGAGGGAACATCTTGAATCCG
GTATTCAAGGAGTTGAACCAGGATTTCTAAATGGATAGGATAGGGTATTTCTATATGTGATAGATAATGT
AAATGCAAAAATTTGTCTTCTAAAAAGGGAAATATTGAATGAATAGATTGTAAATTTTGAAACTTTGGTA
TTTCTTTTTCTTCTGGACAAGATAGTTGCCCTAGCGAGAGTGGGATTTCTACAACAATCCCAAACCCCTC
AGATAGAATCTGAGAATAAAACTCAGAATAAAAATAATTGCGGTGATCAAACAATCGATCTTGGTTAGGA
TAATTAACCGAATTAATCAAAAAATTCTGCTGATACATTCGAATAATTAAACGTTTCACAAGTATTGAAC
TAAATTTCTTGTTATTACAACCAAAAATTTCCACAGGTTCGGAACCATTTAATCCATAATCATGAGCAAA
TGCATAAATATATTCCTGAAAGAGAAGTGGGTAGACGAAGTAGTGTTGACGAGATTTCTGTTTTTCTGAA
TACCCTTCGAATTTTTGCATTTGTATTTCTACTTGAATCAGAGAAAAAAGCATTTCTCGGTTTATCAAAT
GATGATACATAGTGCAATATGGTCAGAACAAGGTGTTGCATAATACAAACCCAGGAAAGAAAGGGAGTCT
AATCCATAGAACTTTTTCCGCTCCTTTTCTATCTAATTAGTTTATGTTTGTTCTAATTACAAAACAAACA
AGAACAAATCTTTTATTTTTGCAGGCCAATCGCTCTTTTGACTTTGGAATACAGTCTCTTTATCAATATA
CTGTTTCTTTTACACATTCAAGTCATAACATCCCTTTTCAATCCATAATCAAGAATAATTAGGATTTCTA
AAAAAAAAGTAAAGGGTCCACTCATAGGAAAACCTAACCTTTCCCTGCATTAGGCACTAATCTATTTTTA
ACGTCTAATTAGATCGGGGAATCCTTCCAATTAACCAATTAAGAAGTTAAGCTCGTTGCTTTTTTTTTAT
TTTACCAGAATTAGAGCCAGGCTCTATCCATTTATTCACTAGACCCAGAAAATCAGAATTTTTTGATTAA
AAAAAAAAAAAAAGAAATTGATTTTATTACGACATGCTATTTTTTCCATTCATTACCTTTGAGGATCAGT
CGTGGTCTTCTAGACTCTACCAAGAGTCTGGACGAATTTGTTGCTTCATCCAAATGTGTAAAAGATCATA
GCCGCACTTAAAAGCCGAGTACTCTACCATTGAGTTAGCAACCCAGATAAAATAGGATCTCTTAGATACG
ATCAAAATCTAAAAATCGATGAAATTACACCGGACGCTCCTGTCAAAACATTGAATTAGCAAGACATCAA
AAGAAAGATTTTCTAATCCATTAAAAACACTCAAATACCAAAATGAACAGATCCGGTTCAATTTCACTAA
GGCTAAGGGTAAAAAAAAAAGCAGCCCCAATCACAATGGCAAAATTGTGATTTTTTTGGCAATTTTTATT
TAAAGAAGTAAAATAATCTTGTATGAGAGTACATGCAAGAGGGGCAACCCTATCATTTGAACGAAGTGTA
GACAGAAATACCTAATATGGAGTGACAATAAAGAGACCCATCTATCTACAAATTCTATTTGTTCAATAGA
CCTTTGTCAATGGAAATACAATGTAATTAGATAGAAAAAGGAAATAAAATAGGGACTTTTGTTGGATTGG
CACGATATAAATGCAGCAAAAAAAAATAGGACTAAGAAAGAGGCAAATTGTGTCTAAATAATTAAGGGGT
ACTAAGGACCCTCTCCTACTTTTTTATTCATTTAGTTCTTTTCTTCAATTAACTCAAAGTTCTTTCTTTA
TCTTTAAAGAATTCTGCCTTCCTTAAAATATCATAAACTGTTCTTGTAGGTTGAGCACCCTTTTCAAGGA
AATAGAGAATAGCTGGAACATTTAAACAAGTTTGATTCTTTATCGGATCATAAAAACCTACTTTTCGAAG
ATCTCTTCCTTCTCTTCGAGATCGAACATCAATTGCAACGATTCGATAGATAGCTTATTGGGATAGATGT
AGATAAACAACCCCCCCTAGAAACGTATAGGAGGTTTTCTCCTCATACGGCTCGAGAAAATGATTCGAAT
TTCTGTCTATAATGCAAATAGATAGAAATTCGATTATGACTTGCATTAATTTCCTTAAAGAAAATCAAAA
ACCAATTTCATTTATACTCATGACTCAAGTTGGCTAATTTTGACTGACAAACTTCAAAAGAAATTCGAAA
TTTTTTGAGTCGTCTCTAAACTCTTTTCTTTATCTCATCTCGAACAAATTGACTTTTATTCCTTATTCTG
ATCTAATTCTATTGTTGAGACGGTTGAAAATCGTGTTTACTTGTTCCGGAATCCTTTATCTTTGATTTGT
GAAATCCTTGGGTTTAGACATTACTTCGGGAACTCCTATTCTTTTTTCTTTCAAAAGAGTAGCAACATAC
CCTTTCTTTTTTCTTATTTCCTTCGATAAAGCATTTCACTCTTCTATAGAAATCAAATATGAACAATTGA
TTCAGATAGACTTTTAATCAAAAAAGTTTTTCCAATCTTCCAAAATTAGACTTTTTCTTATTTTAACCTT
TTGATTTCTATATTAAGGATAGACTGACAAAGTTGGCCTAATTTATTAGTTTTCACTAACCCTAGATTCT
TTCCCTTGATCAAAAAGAAATTCTGTCCTCTCGAGCTCCATCGTGTACTATTTACTTTACTTACAAACAA
CCCAGCGCAAATTCGGTTCGGGACGAATAGAACAGACTATGTCGAGCCAAGAGCATTTTCATTACTATGG
AAAATGATGGATAGCAAAATCCACAATCGATCATGTCCTTCAAGTCGCACGTTGCTTTCTACCACATCGT
TTTAAACGAAGTTTTACCATAACATTCCTCTAATTTCATTGCAAAATGGTATCGAGAATTGATCCAATAT
GGATGGAATCATGAATAGTCATTGCTTTTGTATACTAATTCAAACCTGCTATCTATGGAGAAAATTGGAT
AAAAGAAATAAGTATTTATCGGGGAACACTCTGCAAAGATACAATTTATTTAAACCCATATTCTATCATA
TGAATGAAACATAGTTCGAAAAAGAGGAATAAAATAGTTTACTTAAGACTTATTTATTTTTATTATTGAA
TTTCCATTCTCAACAGAGAACTCAAGATGATCAATCCTGAAATGAGAAGGATCGACTCTTTCCCAACAAA
TAAACTATCAACCTCAAAAAAAGTGGAATTAATTTAATGAATTAATATATTTTTCTGTAACAAAAACAAT
TAACTATTAAACAAATAAGCTATTAAACAAATAAGCTATGCCAATGAAAAGATTGGTCGTTTTTGGGTAG
TTATAAAATTCTCATACTTCTTCGACTCGAATAACAAAAGAAAGAAATTTTTTTTTTTAAGTAAAATTAA
GGTCTTTGCTTTTACTTATAGCATTCTTTCTTTTACCTAAAAGAAAGAAAGAACTCAAAATAAAAAATAA
GAAAAGTACGATTTTTTTCGAATCCATTCTAACCAACGAACAGTTCTTACCTTAACCTTACCGAAATGGA
TCATTCTAGATATTTAAAGAATCACAGATCGAGATCGTTTTCGCTTAACCAAAGAAAAGAAGGACGCTTC
TTTTTTACTAATAATACAAGAAAACAAATAATACAACAAAAATCTATCTCTATCATAAAGGGATAGGTCT
CATTTTCTATACAGTGTTTTACCTCATTAAATTTTTTTTTTTTTTCAATCAATTCGAAAGTGGAGTAGAC
AGAATATATGAATTTATCTCTAATCCTCACATTCCATTGATTTAGAAATGGATATTTGCAAATCAGATAA
TACCTAAAATAGAAAAATAGAGTCCCTATCCGTAGAATGGAAACCTTTTTCTTTTTTTTCGCGCCGATCT
TGGTCAAAAGTTTTAAGGCCTGTGCTGAAACTAAAAACATCCTACTCTTTAATCTGGCCATGAAACATAG
AATTAGAATACTCCCCCTCTTTTTTTTTACTTACTTTAGTTCTTTAGTTTTGGGAAAATAAATAGGGGGG
TACTTCTTTTCTTTCATATTGGGTGTCAAATGGATCCTGTAAGAATTCCCACTTCATAGATACGGGGTAT
AAAGTTTATCAAAAAAGTTCAAATTTCAAAACACATATTCAAAACACATATGAGTAATGAGTAGTAGGGG
CATATCCTGAATGTGCCTGATAGACAAAAATTTTTCATGAAAATAAAGATATTAAATTTGACTGGACTTG
ACACTTTATTTTTTGTTTTCTGAGAAAGAAAAAAATGCTTAGAAATGCATCTAATCTACGAGTTCATAAG
AGATAATTATTCTCTTTAATAAACTTTTGTGTCGTGCAGGGCACAATACGATTCTATCTTTCGCTTCATC
ATAAAAAATCTGGGACGGAAGGATTCGAACCTCCGAGTAACGGGACCAAAACCCGCTGCCTTACCACTTG
GCCACGCCCCATGTCATTTCGTTTTATGAGACACTAATAAACACTATTATTTTTATATATTATTCGTCAA
TCCCACTTCAATTACCTAAAAAATGAGGGATATTTTCTTGCTAGGATTCTAGACATGCAGATAATATAGA
ATCCAAAAAATGCATTGATCATTACATGGAATTCTATTAAGATATTATATGAAAGTCGAATTTCTTCCAT
TCTCGTTTGAGAATGCGAATACAAGGAGGTATTTTGTGTTTGGGAAAGTCCGAAGAAAAAAGGATTTGGA
ATCTACTTTTTCTTTTGCTTTTTCCCTTAGAAAAATAACTCAATCAAAATCCAATTATCTACTCTACAAG
AATGAAATGCTTGTTATGCCTAATATACTTAGTTTAACCTGTATCTGTTTTAATTCTGTTCTTTGTCCGA
CTAGCTTTTTCTTCGCCAAATTACCCGAAGCTTATGCCATTTTCAACCCAATCGTGGATGTTATGCCTGT
CATACCTGTACTCTTTTTTCTATTAGCGTTTGTTTGGCAAGCTGCTGTAAGTTTTCGATGAAATCTTTAC
TATTCTGCCTGCCAAATTGAATGATGTATTCATTCCAAAAAAAAAAATGGATAAGAGCCGAGAAGTCTTA
TATTATGAACCTTCGATTCTAAAATTCAAATTCTTCTACATTGAATGTATAGCTGCAGCAATAAATTTTG
ATCAGCCTTTCTACCCCCTGGGCCTACGTTGAACGTACCTTTAGGTACCCACACAATACCTAAACTAATT
TTTGATATTGATAAGAGTGCTTATTATAAAGCAATTCTTGCAATTTTTTTAAGAATTGATTTTTGCATTT
TTAGGTGTCAAAATAAAGAAAACCCATCCTAGTGGATCCGTGTGGTAAGGAAAAATGGGTAATCTATTCC
TTAACAAAAAAAATTTTGGAGATTATGTAATGCTTACTCTCAAACTTTTTGTTTATACAGTAGTGATATT
CTTTGTTTCCCTCTTTATCTTTGGATTCTTATCTAATGACCCAGGACGTAATCCTGGGCGTGAGGAGTAA
AAATCCAAAATTTTTTGGAATTTTTTCTTATAAATTAAAATTGGATTTATTTCGTACATTTATTTATGAG
AAAATCCGGGGGTCAGAATTCCTTACAATTCGAAAGTCCCAAATGATCCGAGGGGGCGGAAAGAGAGGGA
TTCGAACCCTCGGTACAAAAAAATTGTACAACGGATTAGCAATCCGCCGCTTTAGTCCACTCAGCCATCT
CTCCCCGTTCCAAATCGAAAGGTTTTCATGATATGACAGAGGCAAGAAATAACGATTGCAAAAAATCCTT
CCTTTTTCTTTCATTTCAAAAGTGCATAAAAATTATATTGCCAATTCCATTTTAATTATATTCTTTTTTC
TTAATGTTAATAAAAAAAAGAAGAAAATTCTGGTTTTTTCTTTCCAAAATTCGATATAGGCTGAGAGACA
ATCAGATCGATTTTCTCTTCAGCGGGCAGTTCCATATAGAATTTGTTAGAATAAAACAAGCGGGTTATAA
AAAAACTCTTTTTTTTTATCCACAAAGCAAAAAAGGTTCTTATCAAACCCACAATAAAATTGGAAAGAAA
GATAAAGTAAGTAGACCTGACCCCTTGAATGATTCCTCTATCCGCTATTCTGATATATAAATTCGATGTG
GATGAAATTGGTGTATAAGCGCATTTTTTTATTTCCTTAGACTTAGATCGCGCAAGGCAAGAATTTTTCG
CTATTTACGATTTCATATTCTTGTTACTAGACGTTCTATAGGAATAAGAAGAAATCGCAACTCTTTTCCG
TTACACATAATGAATAAAGGGTTTCAAAAGTCAATTTTTCTTTTCAATATCTTTCTTTTTTTTTTCAGAA
TCCTATTTTTGTTCTTCCACCCATGCAATAGAGAGCGAATGAGAAAAGAGGGGTTTTCCCTTAAAAAATA
GGCTTTGAAATAGAAATCATGGAATAATGCTGAATTCAAATGTTTATTTCTTTATTTCTTTTCTATAGTA
TAAGAAAAATGAATTAAATGAAATTCGTGGATTTAGCACGACCTTGGTTGTGACCCCATAGATAAAAATG
GAAAATTTCTATCTTCGAGACGACTGAAAAAGGGCATTGAACGAGAAAGAAATCGTCCACAGATAATCAA
ACTATCGTATGCCCTGGAAGTAATATGAGGTGCTCGAAAATGGTTGAAGTAATTGAATAGGAGGATCACT
ATGACTATAGCCGTTGGTAGAGTTACTAAAGAAGAAAACGATCTATTTGATATTATGGACGACTGGTTAC
GAAGGGACCGTTTCGTTTTTGTAGGATGGTCCGGCTTATTGCTCTTTCCTTGTGCTTATTTCGCTTTAGG
GGGTTGGTTTACAGGGACTACTTTTGTAACTTCTTGGTATACCCATGGATTGGCTAGTTCCTATTTGGAA
GGTTGCAATTTCTTAACCGCGGCGGTTTCCACACCTGCCAATAGTTTAGCACACTCTTTGTTGCTACTAT
GGGGACCGGAAGCACAGGGGGATTTTACTCGTTGGTGTCAATTAGGTGGTCTTTGGACTTTTGTCGCTCT
CCATGGAGCTTTTGCACTAATAGGTTTCATGCTACGTCAATTTGAACTTGCTCGGTCTGTTCAATTGCGG
CCTTATAATGCAATTTCATTCTCTGGTCCAATCGCTGTTTTTGTTTCCGTATTCCTTATTTATCCACTGG
GACAATCTGGTTGGTTCTTTGCGCCGAGTTTTGGCGTAGCAGCTATATTTCGGTTCATCCTTTTCTTCCA
AGGATTTCATAATTGGACGTTGAACCCATTTCATATGATGGGAGTTGCCGGAGTATTAGGCGCAGCTCTG
CTATGCGCTATCCACGGGGCTACCGTAGAAAACACTCTATTCGAAGATGGCGATGGTGCAAATACCTTCC
GTGCTTTTAACCCAACTCAAGCTGAAGAAACTTATTCAATGGTCACTGCTAACCGCTTTTGGTCCCAAAT
CTTTGGTGTTGCTTTTTCCAATAAACGTTGGTTACATTTCTTTATGCTATTTGTACCCGTCACCGGTTTA
TGGATGAGTGCTATTGGCGTAGTTGGTCTGGCTCTGAACCTACGTGCCTATGACTTCGTTTCCCAGGAAA
TCCGTGCAGCGGAAGATCCTGAATTTGAGACTTTCTACACCAAAAATATTCTTTTAAATGAGGGTATTCG
TGCGTGGATGGCAGCTCAGGATCAGCCTCATGAAAATCTTATATTCCCTGAGGAGGTTCTACCACGTGGA
AACGCTCTTTAATGGAACTTTCGTTTTAGCTGGTCGTGACCAAGAAACCACCGGCTTTGCTTGGTGGGCT
GGGAATGCCAGACTTATCAATTTGTCCGGTAAACTACTTGGAGCTCATGTAGCCCATGCCGGATTAATCG
TATTCTGGGCCGGAGCAATGAACCTATTTGAAGTGGCCCATTTCGTACCAGAAAAGCCCATGTATGAACA
AGGGTTGATTTTACTTCCGCACTTAGCTACTCTAGGTTGGGGAGTAGGGCCGGGGGGAGAAGTTCTAGAT
ACTTTTCCTTACTTTGTATCCGGAGTACTTCACTTAATTTCCTCCGCAGTCTTAGGCTTCGGTGGCATTT
ATCACGCGCTTCTGGGACCCGAGACTCTTGAAGAATCTTTTCCATTCTTTGGTTATGTATGGAAAGATAG
AAATAAAATGACTACAATTTTGGGTATTCACTTAATTTTGTTAGGTCTAGGTGCTTTTCTTCTAGTACTC
AAGGCTCTTTATTTTGGCGGCGTATATGATACCTGGGCCCCCGGGGGGGGGGGATGTAAGAAAAATTACC
AATTTGACCCTTAGCCCCGGTGTTATATTTGGTTATTTACTAAAATCCCCTTTTGGGGGAGAAGGATGGA
TTGTTAGTGTGGATGATTTAGAAGATATAATTGGGGGACATGTATGGTTGGGTTCCATTTGTGTACTTGG
CGGAATTTGGCATATCTTAACCAAACCCTTTGCATGGGCTCGCCGTGCATTTGTATGGTCTGGCGAAGCT
TACTTGTCTTATAGTTTAGCTGCTTTATCTGTTTTTGGTTTTATCGCTTGTTGTTTTGTCTGGTTCAATA
ATACGGCTTATCCAAGTGAGTTTTACGGGCCCACTGGACCAGAAGCTTCTCAAGCTCAAGCATTTACTTT
TCTAGTTAGAGACCAGCGTCTTGGAGCTAATGTAGGGTCTGCCCAAGGACCGACGGGTTTAGGTAAATAT
CTAATGCGTTCCCCAACGGGAGAGGTTATTTTTGGAGGGGAAACTATGCGTTTTTGGGATCTTCGTGCTC
CGTGGTTAGAACCTCTAAGGGGCCCCAACGGTTTGGACTTGAGTAGGTTGAAAAAAGACATCCAACCTTG
GCAAGAACGACGTTCAGCAGAATATATGACCCATGCTCCTTTAGGCTCTTTAAATTCCGTGGGTGGCGTA
GCTACCGAGATCAATGCAGTTAATTATGTCTCTCCTAGAAGTTGGTTAGCGACCTCCCATTTTGTTCTAG
GATTCTTCTTTTTTGTGGGCCATTTGTGGCATGCAGGAAGAGCCCGAGCTGCTGCAGCAGGCTTTGAAAA
GGGAATTGATCGTGATTTGGAACCTGTTCTTTACATGACCCCTCTTAACTAAGATTTTTTATTTATACCT
GTTCTAGTTTTTTTCTGTTCTGGCTCGGTTATTCCATCTAGCCGAGCCATTCATGCTTTTTTATGAAAGA
ATGATATAAGGGGGCTGACCAAAGAAAAACATAGATAGAAAGAAACAAATGTATTCAATATACAAAAGGA
GAGAGAGGGATTTGAACCCTCGATAGTTCCTAGAACTATACCGGTTTTCAAGACCGGAGCTATCAACCAC
TCAGCCATCTCTCCACAGCCCAATCCCTATTTTATTCCTACAAATAGAACATAGCTATATGAAATGATCT
ACTAACTCATCTCAGATGCAAGTCCACTTTCAATATATCTCTGTATACTGTATACACGGATACAGAATCC
GCTATATCCGTTTGTGAAATAAAGGCTAAATCCCCTCCCCTCAACTCCATATCCAAATAAAAACGGTAAG
GAAAAAGTTTTAATAAAAAGAAGAATCAACGGATTCATGATTAAACCCCTCCTACTTCTTGTATTTTCGT
ACAATTTTGATTAAGTGAGGGATCAAATAGAAATATGTAGTCAACTTTATTTGAAGGTAGTTTGGAGGAT
TATAAATATGACTATTGCTTTCCAATTAGCTGTTTTTGCATTAATTGCGACTTCCTCAGTTTTAGTAATT
AGTGTACCCCTTGTATTTGCTTCTCCTGATGGTTGGTCAAATAATAAAAACGTTGTATTTTCCGGTACAT
CATTATGGATTGGATTAGTCTTTCTGGTAGCTATTCTGAATTCTCTTATTTCTTGAATTTGTTTAGTATT
TAGTAACCCGATACAAAATAAATAAAAAGAAAGGCCCTTTTTTCGAAAAAATTCGGATTTTTATACACAT
TAAAATGCTATTTTCGTTCCGAATTATTACCTATTCTCTTTCATTATTATGAAATTCTATTGCCATTAGA
ATATTGATTGATAGACAATTAATAAAAAGAAAACTCTAATAGAAAATGAAACGGTCGACCCAGACATAGA
CGGTCGACCCAGGTGGATATACCCTATAAAATATAGGCCGTAGCAAGCGTAGTTCAATGTAGCGAGCGTA
GTTCAGTGGTAAAACATCTCCTTGCCAAGGAGAAGATACGGGTTCGATTCCCGTCGCTCGCCAGCTTAAT
TTAGTAAGGTGCTATGATAAAAAATTAAGTCTAGTTGACTACTTAACTACTTATATTATAGTTTATATTA
TAGTAAATTATTTATTTACTAATTATTTATTTCATTTTCATTTAATATAGTAAATTATTATAGTAAATGA
CTACTTAACTACACTACTTCTATTAAATTACTATTTAATATTAAATGAATATGAAATTAAGTAGTTGTTA
GTCTAGTACTGTACCCCTTCCTATCTTATCCTTCCTTTGCACCCGACTCAAAAAAAAGTGCTTCGAGGGC
GCAAATTCAACTTTCTAAGAAAGTTCCCTAAACCGGGGATTCGCCGAGACAAACAAGAGACAAACGGTTT
TGAAAGGGGGATAGGCTATGCTTTTCTTTCATTTTTTTTTTTCTGCCTGCTGAATAAAAATAAAAAAAAG
GGTTGGATATAGCCCTCTATCATATATATAGAAATAGAATAGTCCATTTATACGGACTGCTAAGTGCGGA
GACGGGAATCGAACCCGTGACCTCAAGGTTATGAGCCTCGTGAGCTACCAAACTGCTCTACTCCGCTCTG
TAGGGCCGAAAACTGGTGGACGAAAGAAAAAGGTTGAATACAAGTCTCTACCATGTATAGACAAACAAAT
GGAATAGTCTTTTTATACAGAATGGAGCGGGTAGCGGGAATCGAACCCGCATCGTTAGCTTGGAAGGCTA
GGGGTTATAGTCGACGTTGGTTGATTATTTTTGACGTCTCTAATTCAAAACCGAACATGAAATTTTGATT
TCATTCGGCTCCTTTATGGATATTCTCACCACTTAACATCTATGTCAGCTTTTCTGTCTGAATGGAACCA
AAGCTCTCCGCTTTCTAGATGATCCCTATAGAGTAGGAGATAGAAATTCTCCTAAATATCTATCTAATCT
ACTTACTTCGTTCCCTAATTTCATTCAAGAGATCCTGAGGAAAAGAGTTGGGTTTCCACCGAGCTGAAAC
AATATAATATACTGATGGTTCTAGTAAACCAAAACCATCGTTTTTTAGCTATTGGGCTTCCATTTCCTAC
AAAACAAAAGAAGATTTAGTTACGATTGGAAATAAACTTTTTTGTATCTTCATCCATAGATCCTTTACTC
ATATTTATTCAATCGGAATACTTATCGGAATACTTAATCCAATGCAAAATTTTGCTTCGCGACTACGTAC
TCCTAATCGAATTTGTATTTTAGATGCAAATTCAATTAGTCTTTGGATACTAATCGCGAGAATGTATATT
CTTCCTCAATATGCTATTGAGAGGAAAAGGATTAAACCCTTTATAAGAACTAAAGTTTTCATCGGAATAT
GAATATAAAAAAACTTAAGGATGCCTTAAGTATATCATTTCAAATTCAGTTATTAATAGAACGAATCACA
CTTTTACCACTAAACTATACCCGCTACATGTAGATTATGATACCAATGCTACCCTTTGTCAAGGGTAGCC
ATTCGAGAAGGAGGCTAATTCCACCTTATCGAATCAAAGGAGAAAGTTCATGGCGGTGGGCGGTTGGTAC
TTCAATCGCAGGCCTTTACTTTAGGATTTAGATAGCCCCTCTCTAGTCTGTAAAATACATCTCTTCTTAC
CATACCAATAGCGTATGAACCAAATGTATGCATTTCGATTAGGATCTATTCTACGGTTATGACTACAAGG
ATCATTATTTGTGAGGACGTAAATGTGCCAGACTGTTGTAAGGAATCGTTTAATTATTCCTACAATATAT
ACTAAGAGATATAAAGGCAGTACAGTCCCCATAAATCCCTTTCTTCCTTTTCTTTTTTGTTCAGAATTGA
ACAAAGAAAAAAGAAATTGGGAAAGATGTTTTCTTCCTCCACGTATCATGAAGTGCGAGCCATAGGGAAA
GAGTGAGATGACTTTCACAAATTTATCATAGACTTCGTCTATCGCTTGAGAGAAGCAACAAAGAGTAATA
ACTTAAAAAGAAAAGCAGATACGAATCGACAGATTTACCTGATGAAAATTTACATCAGAGGACTCTGATG
AGGATTCCTCAAACTCTTCATAAAGAGGATCCAGAAAGTCTCTGGTTAGTCGATCCCCTCCATTTCCTAA
TTTCCTCTCTTCTTTTCCGCTCAATTCTAGTTTATTAGATTCTTGTTTAAAAGAATCAAAGAAGATGAAT
AGAACTAAGAACACATAAAAAAGAGCATAGAGAACCATTACCAAACGTTCCTCCTAAGAATCATATTGGG
TATCTGTCCCCTTCCTTTTAACCCTAGGATCGAAAATCTAGAATCCTCCCTTTTCCTAGTGTTCGGAAAC
GGAAAACCCTGAACCTGGAGGAGTTAGGTATGTAGGATATGCTTTTTATTTTTTGTTGGGCAGGCAGTAG
TATAATTTTTATACTCTGCAGTATAAATTCGACTCCCAACTTTTTTTTAGAATAAAATTGTTGATAAAAC
TCCAACATAGTTTGTTCCAAATCCACTAGAATCCTTGTAGAATAGTCAAGTACCCCATTTCCAAGGGGTA
CCTGTTGAAAATCGTTTCAACAAATCCGTCCAAAACTTTTTAAGAAAAATTAAAAAGTTTTGAACTCGAA
AGTTTTTCCAAGAGATGCCTGCTAAAAATTGTTTCAATCTCTCACCAAAACAGATAAGAAGTATATCACT
GAAAATTACTATCCAGCCATATGGGTATATGAAGAGCGCAAATTCCTTTATACCCCACCCAATTAGAATT
AGGGGAAATAAAACATAAATGTAGAAAGTTCTCATCATAAGATCAGCCAATAGAAGAAAAAAGTCCCTAA
TTCTGCAGAACATTCTGAGCACGTGAAAAGTGAATAGCCTAAAGATAAAAAAAAAGTTTATCATTTTTTT
AACAGCAGTTCTTATTGCCCCTTTGGCCTTTTTGGCCCATTGTTGTATCCGATTCAACAATTGATACATA
TTTGTTCTCCTCTTAAAAAAAAAATGGAACTTCCGAGCTTTGGTTTGGTGAGTCGTACGAGATCGTGTTT
ACATACCTATGAACTTAGCCTCTTCAAATGTATCCGATATATAATAATTTTTGGGTGTGTCAACTCTCTG
TTCATGTATTTTATTATACATGATATGTATATGTATTTATTTATATAATAATAAATACCTATACTTTGTG
CAAGTGATAAGAGATAATATGAAAGATTTTCTTATTTTTCTTAATTTTCTCAAGATTTTAAACCTCGCCA
TAAATAAACTTCGATATCTCGATCTCGATATATAGAAAAGAAAATCTCTACATATCTCTATATATACATA
TATTATGTACATTAATATATACATATAATATGTACATTATGCAGTAGACCCATAATGGTAAATGAAAGTG
GCTAATTATTGAATAAAAAGCCCTTTTAACTCAGTGGTAGAGTAATGCCATGGTAAGGCATAAGTCATCG
GTTCAAATCCGATAAAGGGCTTTTCACTTAGTGGTAGAATAATGCCTTGGTAAGACAGAAGTCATCGGTT
CGAATCCGATAAAGTACTTTTCTACTAAATTCATTCATTTCTTTTTTGAAAATGTCTACATTTTTTTTTT
TTTTGCAATTTTATGACTTAGTTTAGTGCGAGATGCCCACATTTTTGGTCTGAACACTAAACGAAGCACA
GAGTTAAAATTGCAAAAAAAAATGAAATTGGACTCTTTTTCCTGTTATAGCAATCAAATCAATACCTGTA
CTGAACTAATTTAGATTCCTTTTTATTAGTCTATTCTTATTCTATACCCTTTAAACGAATTTCCTTAACC
TTAAAAAGCTTAAAAGGTAGGGGATGATCCGTGAATTAACCTAACCATCAACTAAAAAAAATCCTATGAA
AGCATAACAGAAAAGTAGTAAAGACTCTTTTCTTTGATCTAGTTCGAAGAGTATATTGACAATTCCAAAA
AACTGCTCATACTATCATTATAGTATAATGACGAGTGGTTGTATACGGTGCTATCGTCTAGTGATGCCCC
CATCGTCTAGTGGTTCAGGACATCTCTCTTTCAAGGAGGCAGCGGGGATTCGACTTCCCCTGGGGGTAGG
GAGTATTATAAAAAGAGGTTAATCATAGATTATCAAAAAGCCTAGAATAAATTCTTCCTGGGTCGATGCC
CGAGCGGTTAATGGGGACGGACTGTAAATTCGTTGACGATATGTCTACGCTGGTTCAAATCCAGCTCGGC
CCAAAAATTTAGGGCTTCGTGAATATGAACTAAATCCATTATTTTTTATGGAAGAAAAAAAATGTATTAT
CCATAGAAATAAAGGATAAAGAGAAACGGGGAAATTTATTTCTAATCCATATCTCTCTGATTCTTTATCT
TACAAAGAAAAGACAAAGAAAAGAGCCTTTCTTATGGAAAGGCGGATTATCGTTTATTTTTAGGGATAAA
AAATCGCAACATACTAGTTATGCCACTCTCACTATACCCGCATAGGATATGCGGGTATGTAGTATATGAT
TCGTCTATTTCTTAGAGCACGACAGACGGATCGAATCTTCTATTTAAGAATAGGCATGCCATACACCCCG
CAGGGATTGTAGTTCAATTGGTCAGAGCACCGCCCTGTCAAGGCGGAAGCTGCGGGTTCGAGCCCCGTCA
GTCCCGAACTAGGGTTCAATGAATGGACAAATTCATCTTTCCTTTTTTCATGGAAATTTTTGATGAAAAA
AAGGGGGGGGACAGGAGGCAAGATCAAATATCTATGGGGCACCCTTACTTCACTTTTCTTTTTTTGCATT
TCTCAGTAAAAAGAGAGCAGTGCAGTATAGAATTTTTTTTCACTACTTCCGGTGGATAAGGAAAGGCATA
CATATCATACGTGGATTAGTATAATTTAGGATACTACTCTATTTTTATGATTATACCACCCTCATCTTAA
CTTCCTATTCGACTCTTATGAAATCGAGTACCGGTATTTTACCGGAATCCATACATAAACCGTATTCGTT
TATTGTTAGAGAATGAATTTCATCTAATTAGTTACTTTTTGGGGGTTAAACCGCACCCCTTCCATTTTCT
AGTTCCAACTTTGTTTGTGTATGTTCAATGAATAATTGGAAAGAATCCACCTCATTCTCACTCCATTTGC
CGACTCCTTTTTTTATGGATTTGCTCTCATCTTTAGACCCCAAAAAGCGTATATTGATAGTAACCTAATA
AAATAAAAACCAAGCAAACGCTCTTTTTCCTAAATTAAAATATGGGATCCTTTTTATTTAAGATCCTCTT
TTCTCCATCTCATTTCTACTTCTACTGCTTATTGGGATGTCTATGTGACCCATAGAAAGTTGGTCATATA
ATACATACATAATTGTATGTATAACTATAAGAAAAAGGAAGGGAAATTGGATAAGATAAGAAAGATTTTG
GGTTATACATATAGAAAAGCAAAAGTAGAAAAGAATGAAAAATAGAATAGAGGGGGTTTCGAATCCAATC
AAAAAACCTATTTTGGTCTTAGTATGGATAAGAGATCTTCCTATGTTATATTATTCCACTATCAACCATG
AATTGATTTGATAGATCCAATATTCATAATATTGAATTGATTCAGTATTATCAGAATGCAAGTCCTCCCC
TTGAATTTACAGGATACCCCTTTTTCCTCTCCATGGGATTACATCCCGAGTTATTGTGAAAAAAAAATAA
AGAAGTTATGGAAGTCAATATTCTCGCATTTATTGCTACAGCATTGTTCATTCTAGTTCCTACTGCCTTT
TTACTTATTATTTATGTAAAAACAGCCAGTCAAAATGATTAATTGGAATTCCAATTAATCATTGAAGAAA
TGAAAAAGGGATTAAAGAAAATAAAAAATCCAAGTCTTAAATGAAAGGGTCTGGTTGGAATCATAAAGTG
TGGTAGAAAAAACTATATGTAGTTCTTTCTACCACACTTTAGATTCTTTCTATTATATTATCTTGAATCT
ACATAGAATCGATTAGTAGATTGAAATAGTAGTCTAATTCAACTTCTTTTTTCACTGCATCCACTTAATT
TCAATCAAGTCAAAATCAAAAAAATCGAAGATAATTCTTCATTGAAAGAATCCAAGGAGGGGGAGAAAAA
TAATACGAGAATAGACTAGAATAGACTATAGTAAAAGAAAAAAAGTAAAAGGAAAAAACCTACGAATCTT
TCATGCTTAAAAAAGGTGCGAGATGCTTCAATCGAGATCCTTCAAAAAAAAAAAAGAACATAAAAAATTT
TCTAAGAATAAGAAAATAGTATAAATGGAAAATGTGCGATATGTTGTGAATAGCTTCGTGTAAGAAAGTC
TAATTTTCTTATGTTCTAATTTTCTTATGTATAGAACTTTCTTTTTACTCATAATTTCTATTCTACTAGA
AATTATGAGTTACTATAATCGCCCTTTCTATTCTATTATACTGGAATAGAACATAGTAGAATAGAACGAC
TCTTTCTTACTTTCTTAAAAGAGTTTCTTACAAGAGTGAAACAAAACTAAAGAAAGAAAAAATAAAGTTT
GGCAAAATTATTAATGCAAAACGATCAATTAAAGAAAAGAGTTGATACTACAATTCGACTACTCAATCAA
TTGGTAGTATCCCTAGAGTCCACTCCTCCCCCATACTACTAGCGAAAGAGAAAATGTAAAGACTACCATT
AAAGCAGCCCAAGCGAGACTTACTATATCCATGTAAATTATGTCTCCTATTTCTATGAAAGAATTCTTCT
ACTATTGATCAATAATCATAGTGGAATCAAGGGTACAGAGTCAAAAGGCCATTCTATTCTGCCCTAAGAC
TATGGATGAATCCGTTAAAGGAATTTACTCCTAACAAATTCTTATATGATTTCTGGTAGAATTGGAGAGC
ATTAAGTAGAAATATGATACATCGCTCTTTCCCTAAAAAAGAGTAGGGGATGCTCTGAATAGAAGACGCG
GGAATAGAGATATTTTTTCTTTCGTTTGTTACCTTTTTTATAAGCAAAGGACGTAAGAATATACCATAAA
ATTAGGATAAATAAATATTTATTGGATACCTAACTTACCCATGTTTATTTTTATTTTTGACCTAAACCCT
ACTGATCCTACTGCTGCCCCGCTTTCTATCTTTCTATGAAAGAGTAAGGAGGTCTTATCCACAATCCAAA
AATTGATTTTTGATCAGCCTATTCAATCTAATTCTCGACAGAATCAGTAGCCTTTACTTTAGTGTATGTA
GGTAGCATAAGATGTACTAAGTGTATGTAGTAAGATGTACGATAAATAAAATGTATGATAATTAGGAAAT
CTTTCTATTTCTTCGCAAAGTCCCTTCTTCAATCTTAGATTGAAAAAAGACTGCCCCTTAGGGACCTTTG
GCTACGAAGATTTCTGACATCTTAGTCTCGTAGTTTTAAATTCCCGAATCGAATCGATTTAAATTAATAA
AAGAATAAGGAAACGCTACCTCATCCCTATTGGTAGCCGTTTGGGCCACTGCCCACAAAACAAACCCTAG
TTTAAGGGTAGAACTATGGTATGGATTCTCAAAATCCAGTATCGCCAAACCTAGTTACTCTCGTGCCCCA
ACTTAGGGGGGTACGAATTTGTCGAGTTTGATCAGTACTATAATCCTAAGTATTTTATTGAAATCCTAAG
TATTTTATTGATCAGGCGGCACCCAGATTTGAACTGGGGGTAAAGGATTTGCAGTCCCCTGCCTTACCAC
TTGGCCATGCCGCCAAAAAATCCGATCTAAAATCGAGAAAAGAGCAAGTATTCATCCACATTTTTTTACT
AATTACTAAAACCTTTTTTTCTTTTATCTTGAATCTAATTCTACTTACTTTCTTTTTTCGAATCTTTTTC
AAAAAATCGATTTCTGCTTTTTTGGATCCAGTTTCGCTTATTCTCCTCGATGGATTCTATCTTAAAACAC
ACATTGCTAACACTAGAAAACTTCCCGCTTCTTTCTATTCTATTGAGATGACAAAGAAGAAAAAGTGGAT
TTCCAGTCGCAGGCTGCAAAATTCAGAACAAATTAGAACCATTAACTATAATATAATATAATTAATATAA
TAATATAATTTTATTTATTTTTTTTTTGAATTGCAGTAGTGAACGACTCTTAAATCGGTATTCCCTCCCC
ATTATTTTGAATGGCATAATAAAATAGAATAAGAATAAATGTTTCCCTAATCTGTATATAGGGAAACTCC
AGGTCCGAACAGCATTATTATCTACAGATCCCCCTTATGTACATATCCCTATGGGGAATCGTGCTTTAAT
TTTTCATTGCATTAAATATCTTGAATAAAAAAAAGAGGGAATTTGCTCTGATATAGATTATAGCCTGGCC
TTCTTGGCCCACCTAAGTGCAATTACGATAAAAGAAAGGATATGTAGATAGGTGGATAACTAGATTGGCA
AGTATTTAAAAAATAAAGTACTTTATCTTTATTTTAGGATTCTACAACGAAATCCTTTATTTTCTAGCAA
TTCTACTACTACGAAACAAAAAAGACCCTTCAAATTCTTTTTGAAAAAGAAACTAAGCGTGCTATTCTAA
ATCGAACTAAAGTCAAACTTTCTAGTGCTTATAAATTATTATGGCTTTATCCCTTTCATAGAAAGGAGAT
AAAACGAGAAATCTTTGCTATCCAATCTTTTTAGAATATCATAAAGTTTAAGTGGCAGAATTTGTTTCTA
GGACTGTTTTATCAATTCATTTTTATTCCATTTCGACCCCTGCTAAATTCGAACTTTCGTCGAAATCGTC
TCTATTCATATGTATGAAATACATATATGAAATACGTATGTGGAGTTCCCTAGAATTTCATGTGATTCAG
TAAACAGAATATGGATTCCATGATTGCTAGATTGATCCGTAGGGATTGATGAAGAGTGAGCTGATAATGG
AATTTTTCTTCTATAAATAGGAAACTTAAGATTCAAATGCTCCGGAATGGAAATGAGGGAATGTCCACAA
TACCCGGATTTAGTCAGATCCAATTCGAGGGATTTTGTAGATTCATTAATCAAGGCTTGGCGGAAGAACT
TGAGAAGTTTCCCACAATTAAAGATCCAGATCACGAAATTGCATTTCAATTATTTGCGAAAGGATATCAA
TTGCTAGAACCCTCGATAAAAGAAAGGAATGCTGTGTATGAATCACTCACCTATTCTTCCGAATTATATG
TATCCGCGAGATTAATTTTTGGTTTCGATGTGCAAAAGCAAACCATTTCTATTGGAAACATTCCTATAAT
GAATTCCTTAGGAACCTTTATAATAAATGGAATATACCGAATTGTGATCAATCAAATATTGCTAAGTCCT
GGTATTTACTACCGCTCGGAATTAGACCATAAGGGAATTTCTATATGCACCGGTACTATAATATCAGATT
GGGGAGGAAGGTCGGAATTAGCAATTGATAAAAAAGAAAGGATATGGGCTCGCGTGAGTAGAAAACAAAA
GATATCTATTTTAGTTCTATCATCAGCTATGGGTTCGAATCTAAGAGAAATTTTAGATAATGTTTCCTAC
CCCGAAATTTTCTTGTCTTTCCCGAATGCTAAGGAGAAGAAGAGGATTGAGTCAAAAGAAAAAGCTATTT
TGGAGTTTTATCAACAATTTGCTTGTGTAGGTGGGGACCTGGTATTTTCGGAGTCCTTATGCGAGGAATT
ACAAAAGAAATTTTTTCAACAAAAATGTGAATTAGGAAGAGTTGGTCGACGAAATATGAATCGGAGACTG
AATCTTGATATCCCTCAGAACAATACATTCTTGTTACCACGAGATGTATTGGCCGCTACGGATCATTTGA
TTGGAATGAAATTTGGAACGGGTATACTTGACGATGACGATATGAATCACTTGAAAAATAAACGTATTCG
TTCGGTTGCAGATCTGTTACAAGATCAATTCGGACTGGCTCTTGGCCGTTTACAACATGCGGTTCAAAAA
ACTATCCGTAGAGTATTCATACGTCAATCGAAACCGACTCCACAAACTTTGGTAACTCCAACTTCAACTT
CGATTTTATTAATCACTACTTATGAGACCTTTTTTGGCACATACCCCTTAGCTCAAGTTTTTGATCAAAC
CAATCCATTGACACAAACGGTTCATGGGCGAAAAGTGAGTTGTTTGGGTCCTGGAGGATTGACGGGGAGA
ACTGCAAGTTTTCGTAGCCGAGATATTCATCCGAGTCACTATGGGCGTATTTGTCCAATTGACACGTCCG
AAGGAATCAATGTTGGACTTACCGGATCGTTAGCTATTCATGCGAGAATTGATCACTGGTGGGGATCTAT
AGAGAGTCCGTTTTATGAAATATCTGAGAAAGCAAAAGAAAAAAAAGAGAGACAGGTAGTTTATTTATCA
CCAAATAGAGATGAATATTATATGATAGCAGCAGGAAATTCTTTGTCCTTGAATCAGGGTATTCAGGAAG
AACAGGTTGTTCCAGCTAGATACCGTCAAGAATTCCTGACTATTGCATGGGAACAGATTCATGTTAGAAG
TATTTTTCCTTTCCAATATTTTTCTATTGGAGGTTCTCTCATTCCTTTTATTGAGCATAATGATGCGAAT
CGGGCTTTAATGAGTTCTAATATGCAGCGCCAAGCAGTTCCACTTTCTCGGTCCGAGAAGTGCATTGTTG
GAACTGGATTGGAACGACAAACAGCTCTAGATTCGAGGGTTTCCGTTATAGCCGAACGCGAGGGAAAGAT
CATTTCTAGTGATAGTCACAAGATCCTTTTATCAAGTAGTGGGAAGACCATAAGTATTCCTTTAGTTGCC
CATCGACGCTCTAACAAAAATACTTGTATGCACCAAAAACCTCGGGTTCCGCGGGGTAAATCCATTAAAA
AAGGGCAAATTTTAGCGGAGGGAGCAGCTACAGTTGGCGGGGAACTTGCTTTAGGAAAAAACGTTTTAGT
AGCTTATATGCCCTGGGAGGGTTACAATTTTGAAGACGCAGTACTAATTAGTGAACGTTTGGTATATGAG
GATATTTATACTTCTTTTCACATCCGAAAATATGAAATTCAGACGGATACGACAAGCCAAGGCTCCGCTG
AAAAAATCACTAAACAAATACCACATCTAGAAGAACATTTACTCCGCAATTTGGACAGAAATGGAGTTGT
GAGGTTGGGATCCTGGGTAGAAACTGGCGATATTTTAGTAGGTAAATTAACGCCTCAGATAGCGAGCGAA
TCGTCGTATATCGCGGAAGCTGGATTATTACGGGCTATTTTTGGTCTTGAGGTATCCACTTCAAAAGAAA
CTTCTCTCAAACTACCTATAGGTGGAAGAGGGCGCGTTATCGATGTGAAATGGATCCAGAGGGACCCCTT
TGACATAATGGTTCGTGTATATATTTTACAGAAACGTGAAATCAAAGTTGGGGATAAAGTAGCCGGAAGA
CACGGGAATAAGGGGATCATTTCCAAAATTTTGCCTAGGCAAGATATGCCCTATTTGCAAGATGGAACAC
CTGTTGATATGGTCTTCAATCCCTTAGGAGTACCCTCACGAATGAATGTGGGACAAATATTTGAAAGCTC
GCTCGGATTAGCAGGGGATCTGCTAAAGAAACATTATAGAATAGCACCCTTTGATGAGAGATATGAGCAA
GAGGCTTCAAGAAAACTTGTGTTTTCGGAATTATATGAAGCCAGTAAACAAACAAAAAATCCATGGGTAT
TTGAACCCGAGTACCCGGGAAAAAGCAGAATATTTGATGGAAGAACAGGAGATCCCTTCGAACAGCCTGT
TCTAATAGGGAAGTCCTATATCTTAAAATTAATTCATCAAGTTGATGAGAAAATTCATGGACGTTCTACT
GGGCCCTACTCACTTGTTACCCAACAACCCGTTAGAGGAAGAGCCAAGCAAGGGGGACAACGAATAGGAG
AAATGGAAGTTTGGGCTTTAGAAGGATTTGGTGTTGCTCATATTTTACAAGAGATACTTACTTATAAATC
TGATCATCTTATAGCTCGCCAAGAAATACTTAATGCTACGATCTGGGGAAAAAGAGTGCCTAATCACGAG
GATCCGCCAGAATCTTTTCGAGTGCTCGTTCGAGAACTACGATCTTTGGCTCTAGAACTGAACCATTTCC
TTGTATCTGAGAAGAACTTCCGGGTTAATAGGGAGGATGTTTGATCGGAATAAATATAAATTTTTTTCTT
ATTTCTATTTTATGATTGACCAATATAAACATAAACAACTTCAAATTGGACTCGTTTCCCCTCAACAAAT
AAAGGCTTGGGCTAAAAAAATCCTACCTAATGGGGAAGTCGTTGGCGAAGTCACAAGGCCCTCCACTTTT
CATTATAAAACCGATAAACCAGAAAAAGATGGATTGTTTTGCGAAAGAATCTTTGGACCCATAAAAAGCG
GAATTTGTGCTTGTGGAAACTCTCGAGCGAGCGTAGCTGAAAACGAAGACGAAAGATTTTGCCAAAAATG
CGGGGTAGAATTTGTTGATTCTCGGATACGAAGATATCAAATGGGATACATCAAACTAGCATGTCCAGTG
ACTCATGTGTGGTATTTGAAAGGTCTTCCTAGTTATATTGCGAATCTTTTAGATAAACCCCTTAAGAAAT
TGGAGGGCCTAGTATATGGTGATTTCTCTTTTGCTAGGCCCAGCGCTAAAAAACCTACTTTCTTACGATT
ACGGGGTTTATTCGAAGATGAAATTTCATCCTGTAACCACAGTATTTCTCCCTTTTTTTCTACCCCAGGC
TTTGCAACATTTCGAAATCGGGAAATTGCAACAGGAGCAGGTGCTATTAGAGAACAATTAGCGGATTTAG
ATTTGCGAATTATTATAGAGAATTCTTTGGTTGAATGGAAGGAATTAGAAGACGAGGGGTATAGTGGAGA
TGAATGGGAAGATAGAAAAAGACGAATAAGAAAAGTTTTTTTGATTAGACGCATGCAATTGGCGAAACAT
TTTATTCAAACAAATGTAGAACCAGAATGGATGGTTTTGTGCTTATTACCGGTTCTTCCTCCCGAATTGA
GACCCATTGTTTATAGATCTGGGGATAAAGTAGTGACTTCAGATATTAATGAACTTTATAAGAGAGTTAT
CCGTCGGAACAACAACCTTGCCTATCTATTAAAAAGAAGTGAATTAGCACCAGCAGATTTAGTAATGTGC
CAGGAAAAATTGGTACAAGAAGCCGTGGATACACTTCTTGATAGTGGGTCCCGCGGGCAACCGATGAGGG
ATGGTCACAATAAAGTATACAAATCACTTTCAGATGTAATTGAGGGTAAAGAGGGGAGGTTTCGCGAGAC
TCTGCTTGGGAAACGGGTCGATTACTCGGGGCGTTCTGTCATTGTTGTGGGTCCTTCGCTTTCATTACAT
CAATGTGGATTACCTCTAGAGATAGCAATAAAGCTTTTTCAGCTATTTGTAATTCGCGATTTAATCACGA
AACGTGCTACTTCTAATGTCAGGATTGCTAAAAGGAAAATTTGGGAAAAGGAACCCATTGTATGGGAAAT
ACTTCAAGAAGTTATGCGGGGACATCCTGTACTGTTGAACAGAGCACCTACCCTGCATAGATTAGGCATA
CAGGCTTTCCAACCCACTTTAGTAGAGGGACGTACTATTTGTTTACATCCATTAGTGTGTAAGGGTTTCA
ATGCGGACTTTGATGGGGATCAAATGGCTGTTCACCTACCTTTATCCTTGGAAGCTCAGGCGGAAGCCCG
TTTACTTATGTTTTCTCATATGAATCTCCTGTCTCCCGCTATTGGAGATCCTATTTGCGTGCCAACCCAA
GACATGCTTATCGGACTTTATGTATTAACGATTGGAAACCGTCGAGGTATTTGTGCAAATAGATATAATA
GTTGCGGAAACTCTCCAAATAAAAAAATAAACTACAATAATAACAATTATTATAAGTATACGAAAGATAA
AGAACCCCATTTTTCTAGTTCCTATGATGCACTGGGAGCTTATAGACAGAAACGAATCGGTTTAAACAGT
CCCTTGTGGCTCCGATGGAAACTAGATCAACGCATCGTTGGGTCAAGAGAAGTTCCGATTGAAGTTCAAT
ATGAATCTTTTGGGACTTATCATGAGATTTATGCCCACTATCTAGTAGTGGGAAATAGAAAAAAAGAAAT
CCGTTCTATATACATTCGAACCACTCTTGGTCATATTTCTTTTTATAGAGAAATAGAGGAAGCCGTACAA
GGATTTAGTCGGGCCTATTCATACACTATCTAAACAAGGAAGTTAAATTCGGCGATGCCCCTTTCGGGGG
GCATTCCGATTTCGCTAGTACCATCTTTTTTGCCGCGCAAATCCAGATTGAGATTGAGGAAAGGGAGTAA
ATTAAGTTTTCGAATCACTGACTCAGGCCCATTGTCGAATCCTACTCAGCAATTGTCGAATCCTACTCAG
CCAAAAAAGGGGGTACTTATGTATGGCAGAACGGGCCAACCTGGTCTTTCATAATAAAGAGATAGACGGA
ACTGCTATCAAACGGCTTATTAGCAGATTAATAGATCATTTCGGAATGGGATATACATCCCATATACTGG
ATCAAATAAAGACTCTGGGCTTCCATCAAGCCACTACTACATCGATTTCTTTAGGAATCGAGGATCTTTT
AACAATACCCTCTAAAGGATGGTTAGTCCAAGACGCGGAACAACAGAGTTTTCTTTTGGAGAAACACTAT
TATTATGGAGCTGTACACGCGGTAGAAAAATTACGCCAATCCGTTGAGATATGGTATGCTACAAGTGAAT
ATTTGAAACAAGAAATGAATTCGAATTTTCGAATAACGGATCCTTCTAATCCAGTCTATCTAATGTCTTT
TTCAGGAGCCAGAGGAAATGCATCTCAGGTACACCAATTAGTAGGTATGAGAGGGTTAATGGCGGATCCT
CAAGGACAAATGATTGATTTACCTATTCAAAGCAATTTACGCGAGGGACTTTCTTTGACAGAATATATAA
TTTCCTGCTACGGAGCCCGAAAAGGGGTTGTAGATACTGCTGTACGAACAGCGGATGCTGGCTATCTTAC
ACGTAGACTTGTTGAAGTAGTTCAACATATTATTGTGCGTAGAAGAGATTGTGGTACTATCCAAGGTATT
TCTGTGAGTCCTCAAAATGGGATGACGGAAAAACTTTTTGTCCAAACACTAATTGGTCGTGTATTAGCAG
ACGATATATATATTGGTTCACGATGCATTGCTTCTCGAAATCAAGATATTGGAATTGGATTAGTCAATCG
ATTCATAACTGCCTTTCGAGCACAACCGTTTCGAGCACAACCAATATATATTAGAACCCCCTTTACTTGC
CGGAGCACATCTTGGATCTGTCAATTATGTTATGGGCGGAGTCCCACTCATGGGGATCTGGTCGAATTGG
GGGAAGCTGTAGGTATTATTGCGGGTCAATCAATTGGGGAGCCGGGGACTCAACTAACATTAAGAACTTT
TCATACTGGTGGAGTATTCACAGGGGGTACTGCCGACCTTATACGATCCCCCTCGAATGGAAAAATCCAA
TTCAATGAGGATTTGGTTCACCCCACACGTACCCGTCATGGGCAGCCTGCTTTTCTATGCTATATAGACT
TGCATGTAACTATTCAGAGTCAGGATATTCTACATAGTGTGAATATTCCGTTAAAAAGCTTGATTCTAGT
GCAAAATGATCAATATGTAGAATCTGAACAAGTAATTGCGGAGATTCGTGCCGGAATGTCCACTTTGCAT
TTTAAAGAAAAGGTACAAAAGCATATTTATTCCGAATCAGACGGGGAAATGCACTGGAGTACTGATGTTT
ACCATGCGCCCGAATATCAATATGGTAATCTTCGTCGATTACCAAAAACAAGCCATTTATGGATATTGTC
AGTAAGTATGTGCAGATCCAGTATAGCATCTTTTTCACTGCACAAGGATCAAGATCAAATGAATACTTAT
TCTTTTTCTGTTGATGGAAGATATATCTTTGACTTCTCAATGGCTAATGATCAAGTAAGCCATAGACTGT
TGGATACTTTTGGTAAAAAAGATAGGGAAATTCTTGATTATTTAACGCCAGATCGAATCGTGTCCAACGG
TCATTGGAATTGTTTCTATCCTTCTATTCTTCAAGATAATTCGGATTTGTTGGCGAAAAAGCGAAGAAAT
AGGTTCGTCGTTCCATTACAATATCATCAAGAACAAGAAAAAGAGCGAATATCCTGTTTGGGTATTTCAA
TGGAAATACCCTTTATGGGTGTTTTACGTAGAAATACTATTTTTGCTTATTTTGACGATCCACGATACAG
AAAAGATAAAAGGGGTTCAGGAATTGTTAAATTTAGATATAGGACCCTAGAGGAAGAATATCGGACCCAA
GAGGAAGAGTATAGGACTCGAGAGGAAGAATATCGGACCCGAGAGGAAGAGTATAGGACTCGAGAGGAAG
ACTCAGAAGACGAATATGAGAGCCCAGAGAACAAATATAGGACCCGAGAGGGAGAGGGCGAATATGAAAT
CCTAGAAGACGAATATAGGACTCTAGAGGACGAATATGAAACCCTAGAAGATGAGTATGGGATCCTAGAG
GACGAATATAGGACTCTAGAGAAAGACTCAGAGGAAGAATATGGGAGCCTAGAGAACAAATATAGGACCC
GAGAGGGAGAGGGCGAATATGAAATCCTAGAGGAAGACTCAGAAGAAGAATATGGGAGCTCTGAAGATGG
CTCAGAGAAGGAATATGGGACTTTAGAAGAAGACTCAGAGGAAGACTCAGAGGAAGACTCAGAAGACGAA
TATGGGAGCCCGGAGGAAAATTCTATCTTAAAAAAAGAGGGTTTTATTGAGCATCGAGGAACAAAAGAAT
TTAGTCTAAAATACCAAAAAGAAGTAGATCGGTTTTTTTTCATTCTTCAAGAACTGCATATCTTGCCGAG
ATCCTCATCCCTAAAGGTACTTGACAATAGTATTATTGGAGTCGATACACAACTCACAAAAAATACAAGA
AGTCGACTAGGTGGATTGGTCCGAGTGAAGAGAAAAAAAAGCCATACAGAACTCAAAATCTTTTCCGGAG
ATATTCATTTTCCTGAAGAGGCGGATAAGATATTAGGTGGCAGTTTGATACCACCAGAAAGAGAAAAAAA
AGATTCTAAGGAATCAAAAAAAAGGAAAAATTGGGTTTATGTTCAACGGAAAAAAATTCTCAAAAGCAAG
GAAAAGTATTTTGTTTCGGTTCGACCTGCAGTCGCATATGAAATGGACGAAGGGAGAAATTTAGCAACAC
TTTTCCCGCAGGATCTCCTGCAAGAAGAGGATAATCTCCAACTTCGACTTGTCAATTTTATTTCTCATGA
AAATAGCAAGTTAACTCAAAGAATTTATCACACGAATAGTCAATTCGTTCGAACTTGCTTAGTAGTGAAT
TGGGAACAAGAAGAAAAAGAGGGGGCTCGTGCTTCTCTTGTTGAGGTAAGAACAAACGATCTAATTCGCG
ATTTCCTAAGAATTGAGTTAGTCAAGTCTACTATTTCGTATACACGAAGAAGGTATGATAGGACAAGTGT
AGGACTGATTCCCAATAATAGGTTAGATCGCAACAATACCAATTCCTTTTATTCCAAGGCGAAGATTCAA
TCACTTAGCCAACATCAAGAAGTTATTGGTACCTTGTTGAATCGAAATAAAGAATATCCATCTTTGATGA
TTTTGTTGGCATCCAACTGTTCTCGAATTGGTTTATTCAAGAATTCGAAATATCCCAATGCGGTAAAAGA
ATCGAATCCTAGAATTCCTATTCGAGATATTTTTGGGCTCTTAGGCGTTATTGTACCTAGTATATCGAAT
TTTTCTTCATCTTACTATTTATTAACGCATAATCAGATCTTGTTAAAAAAATACTTGTTCCTTGACAATT
TGAAACAAACCTTCCAAGTACTTCAAGGACTTAAATACTCTTTAATAGACGAAAATAAAAGGATTTCGAA
TTTTGACAGTAACATCATGTTGGAGCCATTCCATTTGAATTGGCACTTTCTCCATCATGACTCATGGGAA
GAGACATTGGCAATAATTCACCTTGGACAATTTATTTGTGAAAATTTATGTCTATTTAAATCACACATAA
AAAAATCTGGTCAAATTTTCATTGTTAATATGGACTCCTTTGTTCTAAGAGCAGCTAAGCCTTATTTGGC
CACTATAGGAGCAACTGTTCATGGTCATTATGGAAAAATCCTTTACAAAGGAGATAGGTTAGTTACGTTT
ATATATGAAAAATCGAGATCCAGTGATATAACGCAAGGTCTTCCAAAAGTAGAACAAATCTTCGAAGCGC
GTTCAATTGATTCACTATCGCCGAATCTCGAAAGGAGAATTGAGGATTGGAATGAACGTATACCAAGAAT
TCTTGGGGTTCCCTGGGGATTCTTGATTGGAGCTGAGCTAACCATAGCCCAAAGTCGTATCTCTTTGGTT
AATAAGATCCAAAAGGTTTATCGATCCCAAGGGGTACAGATCCATAATAGACATATAGAGATTATTATAC
GCCAAGTAACATCAAAAGTAAGGGTTTCCGAAGATGGAATGTCTAATGTTTTTTTACCTGGGGAATTAAT
AGGACTATTGCGAGCGGAACGAGCAGGGCGGGCTTTAGATGAATCGATCTATTATCGGGCAATCTTATTG
GGAATAACAAGGGCTTCCCTGAATACCCAAAGTTTCATATCTGAAGCAAGTTTTCAAGAAACTGCTCGAG
TTTTAGCAAAAGCTGCCCTACGAGGTCGTATTGATTGGTTGAAAGGCCTGAAAGAAAACGTAGTTCTGGG
GGGGATTATACCTGTTGGTACCGGATTCCAAAAATTTGTGCATCGTTCCCCACAAGACAAGAACCTTTAT
TTCGAAATTCAAAAAAAAAATCTATTCGCGTCGGAAATGAGAGATATTTTGTTTCTCCATACAGAATTAG
TTTCTTCTGATTCTGACGTAACAAACAATTTCTATGAAACATCAGAGACCCCGTTTACCCCTATTTATAC
GATTTAAGTATACATAAAGCAATTTTTTTTACTTTAATTTAAACTATACTTTTGACCTTAGAATGCTAAC
AGGTCTGATTTTCGATTTTGTATTTGAATTTGAATTGTATTTGAATTGTATTTGAATAAGTAAAAGAAGT
CAGTTAATTCATTAAGGCTATGTTTATACCGTGTATCAATGGTCAATTATGAGTAGAAGGTTCCATCGGA
ACAATTATTATTTATTTCAAGCTATTTCGGCTCTTTCTTAATCTTCAAAAAGAAATTAATTCCGTAATGG
TAAGACGAAAAAAGAAAAAATAAAAAGGAAGTGTGGAAAAAATGACAAGAAGATATTGGAACATCAATTT
GAAAGAGATGATAGAAGCGGGAGTTCATTTTGGTCATGGTATTAAGAAATGGAATCCCAAAATGGCCCCT
TACATCTCGGCAAAGCGTAAAGGTACTCATATTACAAATCTTGCTAGAACAGCTCGTTTTTTATCAGAAG
CTTGTGATTTAGTTTTTGATGCAGCAAGTCAGGGAAAAAGCTTCTTAATTGTTGGTACCAAAAAAAGAGC
AGCGGATTTAGTAGCATCAGCTGCAATAAGGTCTCGTTGTCATTATGTTAATAAAAAGTGGTTCAGCGGT
ATGTTAACGAATTGGTCGATTACCAAAACTAGACTTTCTCAATTTAGAGACTTAAGAGCAGAAGAAAAAA
TGGGAAAATTCCACCATCTCCCAAAAAGAGATGCGGCAATCTTAAAGAGAAAATTATCTACCTTGCAAAG
ATATCTCGGCGGGATCAAATATATGACGAGGTTGCCTGACATTGTGATCGTCCTTGATCAGCAAAAAGAG
TATATAGCTCTTCGGGAATGTGCCATTTTGGGGATTCCTACTATTTCTTTAGTCGATACAAATTGTGACC
CAGATCTTGCGAATATATCGATTCCTGCCAACGATGACACTATGACTTCAATTCGATTAATTCTTAACAA
ATTAGTATTTGCAATTTCTGAGGGCCGTTCTCTCTATATAAGAAATCGTTGATTAAGAAGAATAGTTAAT
TCTTGAGCAACTGCGTAGATTTATAGGATTAATTACTATTATTTTTTGTTTTGCATAGATAAAAGAAGGG
GAATATTGATATATATTAGAGGGTATTGATATATATTATGATCTGATGTGATTTCTTGGTATATTAAATA
TAAGATTAATACTTCAAGTTGCTGAGTTGAGAAAGAGATGCTTGAATCAAAAGAATTCCTTTTTTGAAGT
TCAATTTTTATCAGAGGACAATATGAATATTACACCATGTTCCATTAAAACACTCAAGGGGTTATATGAT
ATATCGGGTGTAGAAGTAGGCCAACACTTCTATTGGCAAATAGGAGGTTTCCAAATTCATGCCCAAGTAC
TCATCACTTCTTGGGTCGTAATTACTATTTTGCTAGGTTCAGTTATCATAGCTGTTCGGAATCCACAAAC
CATCCCGACCGATGGTCAGAATTTCTTCGAATATGTTCTTGAGTTTATTCGAGACTTGAGCAAAACTCAG
ATTGGAGAAGAATATGGTCCCTGGGTTCCCTTTATTGGAACTATGTTCCTTTTTATTTTTGTTTCGAATT
GGTCAGGTGCTCTTTTACCTTGGAAAATTATAGAGTTACCCCATGGGGAATTAGCAGCGCCCACGAATGA
TATAAATACTACTGTTGCTTTAGCTTTACTAACATCAGCGGCATATTTTTATGCAGGTCTTAGCAAAAAA
GGATTGAGTTATTTCGAAAAATATATTAAACCAACCCCAATCCTTTTACCTATTAACATCCTAGAAGATT
TCACAAAACCATTATCACTTAGTTTTCGACTTTTCGGAAATATATTGGCGGATGAATTAGTCGTTGTTGT
TCTTGTTTCTTTAGTCCCCTTAGTAGTCCCTATACCGGTCATGTTTCTTGGATTATTTACAAGCGGTATT
CAAGCTCTTATTTTTGCAACGTTAGCCGCAGCCTATATAGGTGAATCCATGGAAGGTCATCATTGAATTA
ACTAGTTTTTGAAATAGTCTTTTTTTTTTTAGCTTAGCCCAATTCATACATGATTCCGGATAATCCTCTT
AGTTGGAAAACTAAATAGTTCGAAAGGCGTATGAATATACAACCTAGAGTTGTAGGAGAGAGAATAGACT
ATATTATGGAAGAGGTAAAGTATATATGCATTCAGGGGGGCGGAATCAGGTTAGATCTATATCCTTAATG
CCTATAAGACAGTCATCTTTTGTGTGGCTTTCTAAGGAATGATTTTAGAATCGGATTCAATAGAAAATGA
GAAAATACGCAAACAAAATAGAAGAAACAAATGTATATGGGATTTTTTTTATTCCTAAGTTAGATTCATT
ATCTAATCCGATATATAGAATTCCCTTCTATATGGAACTGGATTCCATATCAAGTTCTATGCAGCATATT
GTTATCAATTGTATATCTTGATTTGATTCCTATTGGATTTGGATTAGTTCGATTTCAATAGGGGTTCTTC
CTGTATTTCGTCTTTTATTATGTTAGATGAAGGGGAAAAAATGGGAACTCAAAGATATCAAAGAGTCAAA
AAAAAGGATGGAATAAAAGAGTGATTGGTTGAAAAGAAAGAGAAATAGAATAATGAGAATCATATGGATT
TACACAAACCTCTAATGATTAGAAACTAAAAACGAGATCTCGAAGTAATTCGAACGATTTCGATTATCAT
TTATTTGTACTTATTAGTTACTTCTACCCGATAGAGCTTAGAAGTTGGAAGTAATAATTTCTTGGTTGAT
TGTATCCTTAACCATTTCTTTTTTTTTTGACACGAGGAACTCACCATGAATCCACTAATTGCTGCTGCTT
CCGTTATTGCTGCTGGATTGGCCGTAGGGCTTGCTTCTATTGGGCCCGGAGTTGGTCAAGGTACTGCTGC
AGGACAAGCTGTAGAAGGTATTGCGAGACAGCCAGAAGCAGAAGGTAAAATAAGAGGTACTTTATTGCTT
AGTCTAGCTTTTATGGAAGCTTTAACAATTTATGGACTGGTTGTGGCACTAGCGCTTTTATTTGCGAACC
CTTTTGTTTAATCCTAAAAAAGAAAATGAGTCCTTTAGATTAGATACTTTTTTCTTTTTTTAGTACATTG
GTATTTGCTTATGTAATTCTAAGTATATCAATACTTTACTCCTATTTATTATATTATTTATTTTTTATAT
TATTCCGGAAATTTTGTATTTATCGGGACAGACAATACCCTAGGAACCCCAAGAAGGGCTGATTTGAGCA
TGATCAATTTAGAGGATATGCTCGCCCTCTTCCTTCCCGTCCTTAGTTTAGGACAGTGGAAAGTATTTTT
CCTTTTATTTTAGGAATTTTGGGAACATTTCAACAAAGGAGATCTTTCACAGGTCAAACGAGACCTAAGA
TTTAATCTAAAAGAAATTATTAGATTGAATCTATTTGCATTAAAAAAATTGCATTAAAAAAACCGATCAA
AAAAGGACGAGCGAAGTAAGTGATCGAAAAACTTTCTTCTTTGTTCGTCCTATCTATAAGAGGAGAGCAT
ATGAAAAATGTAACCCATTCTTTCGTTTTTTTAGCTCACTGGCCATTCGCTGGGAGTTTCGGGCTTAATA
CCGATATTTTAGCAACAAATCTAATAAATCTAACTGTAGTGGTTGGTGTATTGATTTTTTTTGGAAAGGG
AGTGTGTGCGAGTTGTCTATTTCAAGAATAGATTGGATCTATCCGGCTGCACTTTAGAATATTTTTAGTA
TTTTTTTTTTGATAAATAAGAAAAGGTGCACGATCTCGACGAATTACTTCTGAATAACTTCAGAAATCAT
ATGGAAGAACCATAGCATTTCGCGATTCATTGGTAAATTTACTTTGATTCTCTATAGACCAATAATGTGA
GACCATTAACACGGTTAAAGCTAAACTGCTTGAAGTCCGGGCAAAAAGGGGTACTCTTTCTACAACTACA
TTAGTATTAGTCTCGAAATGCTTTAAACGGGAAATAGCTAGTGTAGAATTTATCTGATATAGAACACTCA
TATCGATAAAATAGTTTGAACTATTTACTAGAAGGGCACGCAGTCCTTTTTCCAATGCCAAATGGACGAC
CTATGTATAAAAAAAAGAGAAATTTTTTGGATTTGAAGAAAAAATAAAAGGAATTCTATCAATTTTTATT
TTCCATTTATTTAGTTTGTTTTTCTTAATGAAATTGAAATTATTAACTAACAGAGCAAACACAAATAAAG
AAACAACTTTGCTGACCATGATAGATTTTTATCTAGTTGGAAGAGTCCTCTTAATATTCATCTAGTCTTA
TATAAGTTTGGGTATATAGAAATACAAACAGAAAAGAGAGGATAGAGGATAGGCTCATTACATAAAAAAA
AGATATGGAAATAGCCATAATACATAACAAAAAAGAAAAAAAGGAGCGGGAGAGCCAAATGAATCGAAAG
ATTCATGTTTGGTTCGGGAAGAGATCATAAAAATTGTAAACTTAATAGCAAGATAATCTACTTTCATTAA
AAGATTTATTAGATAATCGAAAACAGAGGATCTTAAGTACTATTCGAAATTCGGAAGAATTGCGTAGAGG
GACCCTTGAACAACTCGAAAAAGCTCGTATTCGATTACAGAAAGTCGAACTAGAAGCAGATGAGTATCGA
ATGAATGGATACTCTGAAATAGAACGAGAAAAAGAAAATTTGATTAATGCTACTTCTATTAGTTTGGAAC
AATTAGAAAAGTCTAAAAACGAAACCCTTTATTTTGAAAAACAAAGGGCGATGAATCAGGTCCGACAACG
GGTTTTCCAACAAGCTGTACAAGGAGCTCTAGGAACTCTGAATAGTTGTTTGAATACCGAGTTACATTTC
CGTACGATTCGTGCTAATATTGGCATTCTCGGGGCCATAGAATGGAAGAGATAATTAAATTTATTAGGTT
TTGAACTTCTACTTTTGTTTAGAATTTAGGCATTATTTTTCCCTTGCTTCCAAAAAAAAATTAAAGAAAC
ACTAATGGCAACCCTTCGAGTCGACGAAATTAATAAAATTCTCCGCGAACGTATTGAACAATATAATAGG
AAAGTAGGGATTGAGAATATCGGTCGCGTAGTGCAAGTGGGGGATGGGATTGCTCGTATTATAGGTCTTG
GTGAAATAATGTCAGGTGAATTAGTCGAATTTGCAGAAGGGACGAGAGGTATTGCTCTGAATTTGGAATC
CAAAAATGTTGGGATTGTATTAATGGGCGATGGGTTGATGATACAAGAGGGAAGTTTTGTAAAAGCAACA
GGAAGAATTGCTCAGATACCCGTGAGCGAGGCTTACTTGGGTCGTGTTATAAATGCTCTCGCTAAACCTA
TTGATGGGAGAGGCGAAATTGTCGCTTCAGAATCTCGCTTAATTGAATCTCCTGCTCCGGGTATAATTTC
TAGGCGTTCCGTATATGAACCCCTTCAAACAGGGCTTATTGCTATCGATTCGATGATCCCCATAGGGCGC
GGTCAGCGAGAGTTAATTATTGGGGACAGACAGACTGGCAAAACAGCAGTAGCCACAGATACAATTCTCA
ATCAAAAAGGGCAAGATGTAATATGTGTTTATGTAGCTATCGGTCAAAGAGCATCCTCCGTGGCTCAAGT
AGTAACTACTTTCCACGAAGAGGGGGCCATGGAATACACTATTGTAGTAGCTGAAATGGCGGATTCACCC
GCTACATTACAATATCTCGCTCCTTATACGGGAGCAGCCCTGGCTGAGTATTTTATGTACCGCGAACGGC
ATACTTTAATAATTTATGATGATCTCTCCAAACAGGCACAAGCTTATCGCCAAATGTCCCTTCTATTAAG
AAGACCTCCCGGCCGCGAAGCTTATCCAGGGGATGTTTTTTATTTGCATTCACGCCTTTTAGAAAGAGCC
GCTAAATTCAATTCTCTTTTAGGCGAAGGGAGTATGACCGCTTTACCAATAGTGGAGACTCAATCTGGAG
ACGTTTCCGCCTATATTCCTACTAATGTAATCTCAATTACAGATGGACAAATATTCTTATCCGCGGATCT
ATTCAATGCCGGAATTCGACCTGCTATTAATGTGGGTATTTCAGTTTCCAGAGTGGGATCCGCAGCTCAA
ATTAAAGCCATGAAACAAGTAGCTGGCAAATCAAAATTGGAACTAGCTCAATTCGCAGAATTACAAGCCT
TTGCACAATTCGCCTCTGCTCTGGATAAAACAAGTCAGAATCAATTGGCAAGGGGTCGACGATTACGGGA
ATTGCTTAAACAATCCCAATCAAACCCTCTCCCAGTGGAAGAGCAGGTAGCTACTATTTATACCGGAACG
AGAGGATATCTTGATTCGTTAGAAATTGAACAGGTAAAGAAATTTCTGGATGAGTTACGTAAACACCTAA
AAGATACTAAACCTCAATTCCAAGAAATTATATCTTCTAGTAAGACATTCACCGAGCAAGCAGAAACCCT
TTTGAAGGAAGCTATTCAGGAACAGCTTGAACGGTTTTCCCTTCAGGAACAAACATAAATATAGCATGTC
TACTCTTATTAGTATAACTCGTGTTAGTAGAAGAGGAATCGTTGAGAAAGATTTTTCATTTGAATCATGC
AAATTTTTTTTTTTAGTTTTTAGTATAGTTATTTAAAGAATAGATAGAAAAAAGATTGCGTCCAATAGGA
TTTGAACCTATACCAAAGGTTTAGAAGACCTCTGTCCTATCCATTAGACAATGGACGCTTCTCTTTATTA
TTTTATTCTTTCTTTTTTTTTTTCTTTCTCGGAACAAGAGAAATAATAAAAAGAACAAGAGAAATAATAA
AAAACTGTTAGACCGAAACTCTTTTAGGAAAGAAAAACAAATCCATATACCATATACAAATGGATGATAC
ATATATCATAAAGAAGGAATATGGAGCAGGTAGTCAGTATCGAACCCGTAACCCCAAGCTTATGAGCTTT
GTGAGCTACCAAACTGCTCTACCTTCTTAGCGGGGAACTGGTGGATAAAAGGGGGTTGGATAGGCCCCTC
TACCATATCTATACAAATAGAATAGTCCACTTATACAGAATGGTAAAGAGGGCTCTTCTACGATCATCAA
TTCGAGAAAACCATACAAATATGAAAGAAAGGGTATTTTATCCTTACCAACTGGATCTTGTTGCACCCGG
TAACAAACATGCATAAACCATTTCTCGAAGTATGTGTCCGGATAGCCCAAAGTCTCGATAGTTAGCTCTA
GGTCTTCCGGTTAAAAAACAACGTCGATGAAGGCGTGTAGGTGCACTATTACGTGGTAGGGATTGCAATT
TTTCTTGCATTTTTGTTTTTTCGCTCAAACTCAAAGGGGAAACTTTGCTTCTTATCTTTTTTTTTGAGGA
TCGACGAATCAAATGATATTTTTGTTCTAATTTATGCCGCTTTTTCTCCCTCTGAATCAAACTTTTTTTT
GCCATAATGTGCCGTTCCTCTTATTACCAAGTATATGGTTCTAATCCTAGATAGAAAAATAAATAGAAAA
AATCTAAAAAGGCGGATCCTCCCTCTCCATCAAGAGTAATGAACAGGGTTCTGATACAGTACAAAAAAAA
ATAACTAAATTAACCAAACTTGCCTGATGTTGAGGCAATCAAGAAAGCTGCATAAGTGAATATATAACCC
ACGGAAAAGTGGGCTAATCCGACCAATCTTGCTTGCACAATGGAAAGAGCCACGGGCTTATCTCTCCAGC
GAATTAAATTAGCCAAAGGTGTGCGTTCATGAGCCCATGCTAAAGTCTCAATTAATTCCTGCCAATATCC
ACGCCAGGAAATTAAGAACATAAATCCTGTAGCCCAAACAAGATGTCCAAATAAGAACATCCAAGCCCAT
ACTGATAAACTATTCATCCCAAAAGGATTATATCCATTAATAAGTTGTGAAGAGTTTAACCATAGGTAAT
CTCTTAACCATCCCATCAAATAAGTGGAGGATTCATTAAATTGTGAAACGTTGCCCTGCCATAATGTAAT
GTGTTTCCAATGCCAATAAAAAGTAACCCATCCAATGGTATTTAACATCCAGAAAACTGCCAAATAAAAC
GCGTCCCAAGCAGAAATATCACAAGTACCGCCGCGCCCTGGGCCGTCGCAAGGAAAACTATACCCGAAAT
CCTTTTTATCCGGCATTAATTTGGAACCGCGTGCATCTAAAGCACCCTTTACTAAAATCAATGTAGTTGT
ATGCAAACCTAGAGCAATAGCATGATGAACCAAGAAATCCCCAGGTCCTATTGTTAAGAAAAGCGAATTA
CTATTCTCATTAACAGCATTCAACCATCCGGGCAACCATATGTTTCGACCTGCATTGAAAGCGGGGCCAT
TCGTTGAAGATAAGAGTATATCGAACCCATATGTCGTCTTACCATGAGCAGATTGTATCCATTGGGCAAA
TATAGGTTCGATCAAGATTTGCTTTTCTGGAGTACCAAAAGCAAGCATAACGTCGTTATGAACATAAAGG
CCCAAGGTATGGAATCCTAGGAAGAGGCTAGCCCAACTTAAATGAGATATGATAGCTTCCTTATGGTCTA
ACATTCTTGCCAATACATTATCTTCATTCTGTTCCGGATTGTAATCCCTAATGAAAAAAATAGCTCCATG
AGCAAAAGCCCCTGTCATGATGAACCCTGCAATGTATTGGTGATGAGTATATAAAGCAGCTTGAGTAGTA
AAGTCTTGTGCTATGAATGCATAAGCAGGTAAAGAGTACATATGTTGAGCTACTAAGGAAGTAATAACCC
CTAAGGAAGCTAGAGCAAGGCCTAATTGAAAATGAATCGAATTATTGATTGTATCATAAAGGCCTTTATG
CCCACGTCCTAATCGACCCCCCGGAGGAGTATGTGCTTCTAAAAGATCTTTGATACTGTGCCCAATTCCG
AAGTTAGTTCGATACATATGACCGGCAATGAGAAAAATAAATGCAATAGCTAAATGATGATGAGCAATAT
CGGTCAGCCACAAACTTTGTGTTTGTGGATGGAATCCCCCAAGAAGGGTCAGAATGGCAGTTCCCGCTCC
TTGAGTGGTACCAAATAAATGATTACTCGAATCAGGATTTTGGGCATAAAGATTCCACTGACCCGTCAGA
AGGGGACCCAACCCCTGGGGATAGGGTAATACATCTAAGAAATTATTCCATCGAACGTACTCCCCCCTGG
ATCCGGGAATAGCAACATGAACTAAATGTCCTGTCCAAGCCAAAGAACTTACTCCGAAAAGTCCTGACAA
ATGATGATTCAGACGAGATTCGGCGTTTTTGAACCACGAAAGGCTTGGCTTCCATTTGGGTTGTAGATGT
AACCAACCCCCTATTAAGGATAGCGTAGAAAGAAATAATAGAAAAAGAGCTCCAGTATAAAGATCTTCAT
TGGTGCGCAATCCAATTGTATACCACCACTGATAAACCCCAGAATAAGCGATATTCACTGGACCGGCAGC
ACCTCCTCGAGTAAAGGCTTCCACGGCGGGTTGCCCAAAATGAGGATCCCAAATGGCATGAGCAATAGGT
CTTACGTGTAAAGGATCCTGTATCCATGATTCAAAATTTCCTTGCCAAGCTACATGAAACAGATTTCCGG
ACGTCCATAGAAAGATTATTGCTAACTGCCCAAAGTGAGAAGCAAAAATGTTCTGATAAAGACGTTCCTC
AGTAATATCATCATGACTTTCGAAATCATGTGCGGTAGCAATACCAAACCAAATACGACGAGTAGTGGGG
TCCTGAGCTAAGCCTTGGCTAAACCTGGGAAATCTTAATTCCATAATGCCTTTCAAATCCTCCTAGCCAC
TATCCTACTGCAATAATTCTCGCTAAGAAGAATGCCCATGTTGTGGCAATTCCACCCAGAAGGTAATGGG
TTACTCCTACAGCACGTCCTTGTATAATGCTCAAGGCTCTAGGCTGAGTAGCAGGAGCAACTTTTAATTT
GTTATGAGCCCAAACGATAGATTCAATGAGTTCTTGCCAATAACCACGGCCGCTGAATAAAAACATTAAA
CTGAAAGCCCAGACAAAATGAGCGCCTAAGAAAAAAAGACCATATGCAGATAATGAAGAACCATAAGACT
GAATTACTTGGGATGCCTGTGCCCACAAGAAATCTCGAAGCCAACCATTAATCGTAATGGAACTCTGCGC
AAAGTTTCCCCCTGTGATATGAGTTACTATCCCTTGATCACTTATAGTACCCCAAACATCCGACTGCATT
TTCCAACTGAAATGGAAAATGACTACCGAAATAGAATTGTACATCCAGAATAGACCTAAGAAAACATGAT
CCCAGGCGGATACTTGACATGTTCCCCCTCGCCCAGGTCCGTCGCAAGGGAAGCGAAAGCCAAGATTTGC
TTTATCAGGTATCAGACGGGAACTGCGAGCAAATAAAACACCTTTCAAAAGTATTAATACAGTCACATGG
ATGGTAAATGCGTGAATGTGATGGACTAAAAAATCTGCGGTTCCTAATGGAATAGGTAACAAAGCTACTT
TGCCGCCTACAGCTACTAACTCGCCGCCTCCCCACGTTAAGCTGGTACTTGTTGTTGCACCAGGAGCTGT
TACGCCAGGCGCGCCAGCATGGATATTTTGTATCCATTGAGCAAAGATGGGTTGTAATTGTATGGCGGTA
TCCGAAAACATATCTTGGGGACGGCCTAAAGCACTCATGGTATCATTATGAATGTACAAGCCAAAACTGT
GAAAACCCAGAAATATACATACCCAGTTAAGGTGGGATATGATTGCATCGCGGTGTCTAAGGACGCGATC
TAATAGATCGTTGTATCGAGTAGTTGGATCATAGTCTCTTACCATAAAAATGGCTGCATGTGCAGCAGCA
CCAACTATTAGAAATCCGCCAATCCACATGTGGTGTGTGAACAAGGAAAGTTGTGTACCATAGTCAGTAG
CTAGGTATGGATAGGGGGGCATAGAGTACATATGATGAGCTACAACAATAGTTGTAGAGCCTAGCATAGC
TAGGTTAAGAGATAATTGAGCATGCCATGACGTTGTTAGGATTTCATAGAGACCTTTATGGCCTTGTCCT
GTAAATGGGCCCTTATGAGCCTCCAAAATATCTTTAAGTCCATGACCAATACCCCAATTGGTCCTATACA
TATGACCAGCGATCAGGAAAAGAATAGCAATAGCTAAATGATGGTGTGCAATATCGCTCAACCATAGACC
ACCGGTTATTGGATCTAGTCCTCCGCGAAAACTAAGAAATTCCGCATATTTGGACCAATTCAAGGTGAAA
AAGGGGGTTGCTCCTTCGGCAAAACTAGGATAAAGTTGAGCCAAAAGGTCGCGATTCAAGATAAATTCAT
GAGGAAGTGGTATCTCTTTAGGATCAACCCCAGCGTCGAGAAATTGGTTAATCGGTAAAGATACATGGAT
TTGGTGTCCCGCCCAAGAAAGAGACCCAAGTCCTAATAACCCCGCTAAGTGGTGATTCAACATGGATTCT
ACATCTTGGAACCAGGCCAATTTGGGAGCGGCTTTGTGATAATGGAACCAACCGGCAAAAAGCATTAACG
ATGCAAAAATCAATGCACCAATTGCGGTACAATAGAGTTGTAATTCACTAGTTATTCCGGATGCTCGCCA
AATCTGAAAAAAACCAGAGGTTATTTGGATTCCTCGGAAACCCCCGCCTACATCACCATTCAAAATTTCT
TGTCCTACTATTGGCCAAACTACCTGAGCACTGGGTCCAATGTGAGTAGGATCGCTTAGCCATGCTTCAT
AATTGGAAAAACGGGCACCGTGGAAGTACATGCCACTCAACCAAAGAAAGATAATGGAGAGTTGGCCGAA
ATGAGCACTAAAGACTTTTCGGGAGATCTCCTCCAAATCACCGGTATGACTATCGAAATCGTGAGCATCA
GCATGTAGGTTCCAGATCCAAGTGGTAGTGTCGGGGCCCTTAGCTATTGTTCTTGAGAAATGCCCGGGTC
TGGCCCATTCCTCAAAAGATGTTTTTACAGGATCCCTATCCACAGCAATTTTAACTTCTGGTTCCGACGG
ACGAATAATCATTAAGTCCTCCTCTTTCCGGACAAGACATACAAAGAGACCCGCCAACTGTCTTTTTATT
GAATCTTTTAAAGATAGATATTATGATTAGTCCTTTTCTTTACTATCTACCGTCCTTCTATTTTTTTTTA
GTTATTCACTGGAGCAATTATATATTGAAGTCAATCCGAGGCAAGTGTTCGGATCTATTATGACATAAGG
ATTAGGTGCCTAACGGACATTGGTTATTCTGGAAAATTATTTCCCGACATAACAAAAAAATCTTTTTTTA
CGTTTTAATTTAAGAAGCTAGTGTATTTTTTTTCTGAGGGTATAAGCCCCTATCTACATCTACTTTCCTT
GAGTGAGCATAATATAGATTTTTTGATTCGATTCCAAATTCCAAGATAACTCATTAGAATTATTAATAAG
ACCGTCCTGATATATTAGGTAGGAATATTTAGATTGCCGACTTTTATGTACTTTATTACTTCTGTTCCAG
AGCCTATCCCTATTGTTTATCCTTATGAAATATGATATAAAATTGAAGGTAGAAGAAAGGGATATAATGA
AATTCTTGATTTGATCTTCAACCAAACCACCCTTTTTATGAAAATGGAGAGTGGTCTTATTCAAATTCAA
AGCGCTTCGTAATCTTTAACCAGTTCTGTGCTTCAATATAATTTCCTGGAGTAAGCGCTATAGCTTGTTT
CCAATACTCAGCAGCTTGATCAAACCAAGCTTCCGCAATTTCCGAATCGCCCTGTAGAATGGCCTGTTCT
CCTCGGTCGGAATAGGCAGTTCCTTTCCCTAGAACCGTACTTGAGAGTTTCCTACCTCATACGGCTCAGA
AATTCCTATCTTAATTTCCCCTATATTAACTGAATTCGATTTCTCAAAAATCAATCCAATTTCTTCTTGG
GTTAAGCAGAAGAAGTTAATTACCTAAGTTTCAAACCCTAATTTTGATCAATAATCAGTTTGATCTTTTC
TCCCACCTTCAGAAGAATGAAGCATAGATAGACCTATATCCTTCCCTTCGTTCGAATTTTCTGAAAGGTA
ACTATCTCAGTTTCGTTTCTTTCATATATGAAATTTCTATAGAATCCTGGAAAAAGACCTTTTTCCATAA
GAAAGAAAAAAGAACTTACTATCTTTGGGATCTGATACTACACCGCTGCTTAATCCCTTAGTGGATCGGC
TTTATTACATAAGCGGATTCCTAAATTTTGTCCCATATCGTGGTATAATGAAGCAGTTTTTTTTTAGTTG
TATCGACCCAGTCGCTCACTAATTGATCTTTACGGTGTTTTCTCTATCAATTTCAGCTTTATCCATAGAA
TAGTAGTATAGGCTCTACTTTCTTCCTATTTTGATTCTCGTGAAGTGTCCTTCCTTCCTACAGCTGATAG
GGTAAAATCGTTGTTTTGACGATCCCTATGTAGAAAGCCCTCTTTTCTAGTATTCACTAGAAAATTTCCT
CCTTTCTTTTTTTTCTTCTTTCTATAGTGGAGATAGTCGCACGTAATGACAGATCACGGCCATATTATTA
AAAGCTTGCGGTAAGAAGGGGTTTCGTTCTAGCGCCCGGAAATAATATTCCAAAGCCTTTGTATGCTCTC
CATTGCTTGTGTGTATAAGGCCTATGTTATATAGTATATAACTTCGATCATAGGGATCAATTTCTAGTCG
CGTAGCTTCATAATAATTCTGCAAAGCTTCCGCATAATTTCCTTCGGATTGAGCCAACATCCGTTACGGT
CGTTCATTCTATTTAAAAAATCTCCGTTCCAAAACCGTACATGAGGTTTTCATCTCATACGGCTTCTCCC
TTCTATACTCTCATACGGCTTCTCCCTTCTATACATAGTACTAAGCGAAAAATCTATAGAATAAAAATAG
AATTAGTCCCATCTCATTATGGACCGAAGGGGGCTGGTATTTTTCCAAGAAATCTCTAGCCAACCTTCCC
CCAAGAGGTTTTTCTTAACACCAATGAATTATATTAATGCTAGAGGAAAACGATAGCTCCAAGAATTTCT
TTGTTCTCAACGCCTCCTATTTAGAGGAATTAGCCACTTCAACGACCTTTGATGGTTATAAGGGTATCCA
AAGTACAAACCTGATGGTTGTTTGTTATCCCAACCATTCTTCCCAACCCTGATACCAATCAGGAAAGGGC
TAATTTCTAACAAAGTTTTTCTCTTGTTGATTCCTATTTCGTGGTGTAGTGCTTTTCTCCCCTATGCTGC
CTATTGGTACTAGTAGAGTCGGATTGGCCTGTAATACAGAACCTATCCTGTAGGTGTAACCTTTCGCTCA
ATACTCAAATCTACAATTGAAGCATCTGAGGCCACATCAATCGAGGATACACGACAGAAGGAATTGTTAG
TTCACCTCACCTTCCCCAAGCGCGGGTTTCCTTTACTAATTTTGTTCTCTCTATGCGAACCCTCTCTCTT
TCTCGTAAGAATGAGATATAGGTAGGGCTAAAAAAAAAGAGTCAAATCGCACCATCTCTATAATAAGTAA
ATGCCCTTTTTTCCCCGGAGGTTGTCGGAATTATTTGCAATAAAATATTGGCTACAATCGAGGAGGTCTT
ATCAATGAAATTTCCATTTATACGGGATCTAGGCATAATTCCCAACCCATTCTATATAGAATTCTTTTCA
TTCTATCACAAAATAACATAAAAACAAAACATTCGATTCTTATAAATCGACCCATATGCTCTAAATGGAT
AAGAGAGGTATGGATTTTCCGCTCAGCTCAAATTGTCTCCTTTTCCTTCTGTTTGGACAAGAAGAGATAT
GAAATATTTGACTAAGACTGGATTTCATTCCACTTTCCTATTTCTCAACAACAACTTCTCTCATCAGCTA
TTTCGCGTTTTCAAAGTAATTAATTGCCCCATACCCCTTTTATATTTAGATTGTATGGCGTAATGTACCT
TATGCAAATAGAATTCTAGGGTTCCTTTATTTTCTTATGGAATAAGAAGAATTCTTCCATTCTCTTTTTA
TTTTTGTTTTCCCCAAAGAAAAACTTTTCGAGGGAGCGGAATTCCTAGTAAAAAAATACAGGATCCTTCC
ACTTAGATGAAAAGGAATTTTTCCATCCAATCCAATAGAGCCATGGAATTCCCGAGCCGTTGTGGCTGAC
CTGTACTGCAGGAATACGAAAACTCGCTATTCACTCAGTTTATTTTCCATAATAAGATTATGTAGGAGAG
ATGGCCGAGCGGTTCAAGGCGTAGCATTGGAACTGCTATGTAGACTTTTGTTTACCGAGGGTTCGAATCC
CTCTCTTTCCGTTTCTCTTAATTCATCAATGTTAGCGATCACAATGTATCAAATTAAATAACAATTTATT
CCAACAATAATACCTTTAATTAATAGAAATTCTCTATAGCAAATTACTGTGGTATGTAAAATACACATCG
AGGAAATAACAAAAAAGAAAAAAGGATCCTAGGGTTAATCTATTTCTGCTAGGTGAACGGGAAAATACGA
ATTAAGAGCCTTAGGTCGATTTAGTTCGGGGAAAGGGGAAGGGGAAAAAAATTCTATGAACCTTTCCTTT
TTTCGTTAAGTTCAAGTCTGGCGAGAATAATATTCTACAACTAACAACTCATTTATTTTGAGACCGACCC
ACTTCCTATCTAGAATTTTTTTTACTAGTCCTTTATATTGCAATGTGTCAACCGTCAAATGCTTTGGTAA
TTTGCCCGGATCGGATGAAGCAATATAATTTTGAACCAAACGTTTTGATCGTTGGTTATCCTTCGTAGTA
ATAATATCTCGGGGTTTGCAACGAAAGCTTGGTATATCAACTATACGACCATTAACTAAAATATGTCTAT
GGTTAACTAATTGTCGGGCCCCAGGAATGGTTGAAGCCATACCCAATCGAAAAAGGATATTATCCAAACG
CATTTCAAGTAATTGTAGTAAAACCTGACCTGTGGATCTTTTTGCTTTTCCAGCGATATGTACATATCTA
AGTAATTGTCGTTCTGTCAGACCATAATGAAAACGCAATTTCTGTTTTTCTTGAAGACGAATACGATATT
GCTCTTTTTTCCCAGAATGGAATTTCTTTTTCTGATTACTTCCGGATTTAGGCGTTTTTCTAGTGAGTCC
TGGTAAAGCTCCCAGACGGCGTATTTTTTTTAAACGAGGCCCTCGATAACGGGACATGAAGACTCCTTTT
TTATTTTATTGAAATTTCATTTTACACAATAAATTTCGTTCTATTTACATTACAGAATACAGCGAAATTC
AAACAGAATTAAACTAAAGGATAAACAGAGTAAAATCTACTAAAGTAACACAAAAAATGGAGTAACACAA
AAAATGGAATTTCATCAACATCTGGATTTTTTGTATATATATTATTTATTTTAATGCTTTGTATCTAGCA
AAATTGTAAGGTAAAACGACATAATAGACCCTGGATTCCCCATTTAATTCGGAGAAAAAGAGAAATTCTT
GTTCATGGAACATCGATAGAAAAAAAAGCCGACTATCGGATTTGAACCGATGACCCTCGCATTACAAATG
CGATGCTCTAACCTCTGAGCTAAGTGGGCTTACATAACAGAAATAGTGTAACAAATAAAAATATATATAG
GGAATCTGTAAAATGTCAGATCTTAATTATTAATCTTAGTTATTAACTAGTTCTAAATTGGAAGTTCCAC
TTAGAATAGAAAAAAAAATACTAGAATTTCATAAAGATAAAGTTAGCTTGATATGCTTAACTAAATGATA
TTCTTAAATAGGATTATAGAATTTATTGAACTTTCTTTTTATTTCTCTAATTCGCAAATGGATTTTTCTA
ATAGAATCTATTCCAAATTCTATATTGAATTTGATTTCAGATATTTTCAATTTGATATGGCTCGGACGAA
TAATCTAATACATAGAAAAGAAGAATATATATGAATAATATAATAAAGAGAAAATGCCAATCTCTTGGTA
TTTTCATTTGATCATTATATACATTTTTGAGATATTTTGTTTTTTTTATTTGTTAATAATTTAAGGATAA
ATAGTTCACTAAGGAGAAGATAGAATCATAGCAAATGAAATTTCTAATTCAGCTTAGAAAAAAAGAATGA
ATATCAAGCGTTATAGTATGATTTTGAATACTCTAAAAAATGAAGGAGGGAGGCGGGAGAGAGAAAAACT
TTTGGATATATTCATTCCGATTGAATTGCAAATATATCAACGATAAAATCAATTCAATTCTGAATTGCAA
TAAGCGAGCGGGGTGTCTCAAATAGAGATGAGTTGCTAGACTACGTCGAATAATGAATTAAATGATTCAA
AAAAACTAAAAGATGGATTAAATTATACAAGGAATCCTGGTTTCAAAGAAAAGTAAAATGGGGATATGGC
GAAATCGGTAGACGCTACGGACTTGATTGTATTGAGCCTTGGTATGGAAACCTGCTAAGTGGTAACTTCC
AAATTCAGAGAAACCCTGGAATGAAAAATGGGCAATCCTGAGCCAAATCCCCTTTTTTGAAAAAACAAGT
GGTTCTCAAACTAGAACCCAAAGGAAAAGGATAGGTGCAGAGACTCAATGGAAGCTGTTCTAACGAATCG
AAGTAATAACGATTAATCACAGAACCCATATTATAATATAGGTTCTTTATTTTATTTTTAGAATGAAATT
AGGAATGATTATGAAATAGAAAATTCATAATTTTTTTAGAATTATTGTGAATCTATTCCAATCGAATATT
GAGTAATCAAATCCTTCAATTCATTGTTTTCGAGATCTTTTAAAAAGTGGATTAATCGGACGAGGATAAA
GAGAGAGTCCCATTCTACATGTCAATACTGACAACAATGAAATTTCTAGTAAAAGGAAAATCCGTCGACT
TTATAAGTCGTGAGGGTTCAAGTCCCTCTATCCCCAAACCCTCTTTTATTCCCTAACCATAGTTGTTATC
CTTTTTTTCTTTTATCAATGGGTTTAAGATTCACTAGCTTTCTCATTCTACTCTTTCACAAAGGAGTGCG
ACAAGAACTCAATGAATCTTATGCTATTCATTAAATAGATGATTTCTTTTTTATTTCTTTTTTTTATTTA
TTAGAGTAGAGTATCGGCAAGGAATCTCGATTATTAATTCGATTTTTTTAAGTATTATTAAGTAAGCCAT
CCACAATGCATAGGACTACCCCTCCCCATTTCCTAATTTTGAATGGAATACTTTATTGATTTTTTAGTCC
CTTTAATTGACATAGATGCAAATACTTTACTAAGATGATGCACAAGAAAGGGTCAGGATAGCTCAGTTGG
TAGAGCAGAGGACTGAAAATCCTCGTGTCACCAGTTCAAATCTGGTTCCTGGCACAGAAAAAAAGGATCT
ACCGAATAGATATTGATACAAATATTTTGAGATGGATTGGGGTAAATATTCATTAAAAATCTACTTAGTC
TAGAGTAAGTAGATAAATCTCTAAACACTTCTTTTTCTTTTAAAAATAAAAAAGGGTTCAAATCTCTGGT
TCTTTTCTTTATGGTATAGAAAGAGGTGAGATTAGGTGCCCTTTTCTTCATTTTGCATTTCTTATTAATT
TTGTATGCCGCTATTCCGAAGAATATTTTTTTTATTCTTGCTTATCCTACTTTCCTAGTTGTTCTAAGTA
ATATGCGCGGTACAAAGTTCGTGGTAGGAACTTCTTTGAGTCATTGTATTTTTCTGTTCATACGAAGGAA
ACAAATATGTGATTTTCCAAATTGGAAAATCGAAATGAAGCCCTTTTTGTTCAGTCTATCTGGACCTTTT
TGTATAATAGGAATTAATTAGAATATTATATTCTAAGTATTTCGTTTCGTCTAGGAACAGAACCTCCAAA
TATTCCTTGACTTGAATAAAATCTGGAATTGTGTTGTATAAGTGAACATGAATTTATTATCACTCAATGA
GCATCTTGTATTTCATAGAAATTGGGGGTTATATAGTCCTTACGTAAGGGCCAGCCTATCCAACTTTCAG
GCATTAAGATACGTTTAAGACGTGGATGATTATCATAAGAAATTCCCACCATATCATAAGATTCGCGTTC
TTGAAAATCGGCACTTCTCCAAACCCAGAAAACAGACGGGATTCTAGGATTATCCTTTTGGGCAAAGACT
TTTATGCATACCTCTTCTGGGTTATCTATACCATACTGTATTCTCGTAAGATGATACACGCTAGCTAAAG
ATCCACCGGGTGCTACGTCATAAGCACATTGGGAACGTAAATAATTGTAACCATATACATATAAAATGAC
AGCAATGGAATCCCAATCCCCCGCTTTTATTTGTAAAGTCTCGACTCCTCGATGATCGAAGCCCAAAGAC
CTATGAACCACGTCATGTTTAACTAGCCAATTAGATAACCAACCCTGCTGCATTGTCTTGATCTCTCCCC
CTTTGTATAAATATTTCACATTTCAAATGCAAGTTTGAAAGATTGCACTGCTCTTTCTTTTTCTGCACAA
AAGAACCCCTCCTAATTCACTAATTTGTAGGAAGATACTGAACTTTTGGATTTGAAAAAAGTTTCAGAAG
ATATATCTAAAGTAGATGGTGATTGATAGAGCAATTCTTGTTCGTAAGTTCCAGTGTGAGTACTGCGCCG
AACATAAAGTTTGTGACGGGTAGTAAAAGATCTATTTTTCTTTTGACTTTGACATAGAGTTCGATCCTCA
ATTATTTCTCGCGCTATCTTCTTACGAAGTTTTGTTAGGGCATCTATAACAGCCTCTGGTTTAGGCGGGC
AACCCGGCAGGTAGACGTCCACAGGAATTAACTTATCAACTCCTCGAACAGTACTATAGGAATCTGTACT
GAACATGCCCCCTGTAATAGTACAGGCTCCCATAGCAATGACGTATTTCGGTTCAGGCATTTGCTCATAT
AATCGCACTAAAGATGGAGCCATTTTCATTGTTACCGTACCAGCTGTTAAAATTAGGTCCGCTTGTCTAG
GACTTGATCTTGGTACCAATCCATAACGATCAAAGTCGAATCGTGAGCCTATTAATGAAGCAAATTCAAT
GAAACAACAACTGGTACCATATAAAAGGGGCCATAAACTTGAGAGTCTTGACCAATTCGAAAGATCGTTT
GGTGTAGTTGAAATAACGGAATTAGAACTTGTTTGGTCGAGTAACGGAAACTCAATCAAACTCATAATTG
TCTCAATGGAATCTTTTCCTTCTTTTTTTTTTTTTTCTGAATATTCAGTTAAGACCATTCCAAGGCTCCT
TTTCGCCATGCATAAACTAAACCAACAACTAGGATAAGCACAAAAATGAAAGCTTCGATAAAAACGGATA
CACCCAATACGTCGAAACTCATTGCCCAAGGGTAGAGAAAGACTGTTTCCACATCAAAAACAACAAAAAC
TAGCGCAAACATGTAATAGCGTATTCGGAATTGTAACCAAGCCCCCCCCATGGGTTCTATACCCGATTCA
TAACTAGAAAGCTTCTCTGGTCCTTCACTAACCGGGGCTAAAAGTCCTGAAATCCAAAATACCAAAATAG
GAATAAGGCTTGCTATTATTAGAAATGTCCAAAAAATATCATATTCGTGAAGCAGAAACATAAATGTACT
CCCATTAATGTGGAATAGGCGGAACTGAATTAGTCAATTCAAGTTGACATTGTCAATTTATCCAGAACTT
CTCTCTTTTCCTCGGTGAAACAAGAATCTGTTTTGCTCAAACCAAAGGCAAGGAGCGCTTACTTTAGCCT
TTGTTTCTTTTGTGATATGTCTTCCTTAAGGATTCATCCAATGTAATCCCCACTTGCCTTCTTTTTGATT
TCCCTTCTATTTAGATATGATATAGACCTAATTCTTATACAAAGAAAACTCTTTCGCTTCACTTTGTCTC
ACTTTCTCTAGAATCTCTAGAAAAAAGAATAGCTCTACCCTTTAGTTAATGATAGTCAGAGACTATTAAA
TAAAAAAGAAAATACTTACTACTAATTAGATTAGAACCTAATTAAAATCGGATGATTAATATATACATCC
TAATGAGGAGTAATACTAAAAAAAAAGAATTTCAGAATTCTGAAACAGAATATCCTGTTTTATTATTTAC
TCTTTCTTTTTTTCTTTCGATTTTTTCTATTTTATTTAAAGTGGATCGATTTAGATAATGTATATAATGT
ATATTTAGATAATGTATATGATAGTAATATACTTCAAACAAAATAGGAATTCGCAAAATGGAGAAAATCG
TTGCAGTCATTATAGGAAAGTATAGGGAGACTTAGAGCATATCCTATTTGAAGGAGGATGAAATTCAAAT
CAGGTAAGCGATCCTTCCTTCTATTGATTTGATCAAAATTCTTTTTTCTTTTCCTGTCTCTCTGATTTTC
GATGAATGAGCCTATGGTAATGTTTTTATCTCTATTCTATGGCGCAATCGACCGTCGAGTCTATAAACAA
GTACTAAATAAGGAAAAGAAAACTATACTAAAGGAAACATAAGATATCCATCCTAAAATGGAAAAAAAGA
CGTATATATTAGGGCTATACGGATTCGAACCGTAGACCTTCTCGGTAAAACAGATCAAACGGATTATTAT
CGAAATGATTCGAACTGTTTCAAAGACCCAACATGCATTTTTCTGCATTGGGCTCTTTCATCAACTGATG
TAAAGATCAGTTAATTCGCCATAGTTTTTCTTTAGGGAAAGATAATAAGATGGCTCCCTGTGCTCTGATT
TATTATTTGTCTTATGATCTATCTAGGAACAATACCAAAGTGTTTCAAAGGAGGATTACCTTGACTTAGG
TCTGCCTCCGGCCTAAATTAAATCAACCTAAGTGAAATGGAGTCTCTATCGTTCCGCTGCAAGAGTTTAC
TATGAGACTTCATACACCTTAAAGTTCATAGAACGAAAAGAAGTTTTTTGGAGGCCCTTATCCTCATTAC
GCCTAGCATTGAGTGGGCTGGATATTTACCTTATCAACTAGCAAATCAATAGGGGTTCTATTTGAGTAAG
TACCTGAATTGGCACCTGAATCGGACTGAACCGGCTGTTTGTCATTGTCAGGCTACTGTTCTTCTATTCT
TTCGAATCCATGAAGTAAGACATTGATTTTGCAACAAGGTCAATTATGTTCATTGCATAATAAGTTCCCT
TGAAAAGCATTGGCGCACGTGTAAACGAGTTGCTCTACCGAACTGAGCTATAGCCCTTGTCAGAGATATC
TTAACATATAGATAATTTCTTGTCAAGATGAATATTCTCTAATGCCAGAGGATATCCCTTTCATCCGTTT
ACTATATAACATAACCATACCAATAACGGAATAACATAACATAAACATACCAATAATGGAGCGGTATTGC
TTATAAAAAGGATTCAATCTATAATCGATCGAAGTAATGGGGCTTCTTTTGTGGTGATAAATTGCCTACT
TAACTCAGTGGTTAGAGTATTGCTTTCATACGGCGGGAGTCATTGGTTCAAATCCAATAGTAGGTAGGTA
GGTAGAAAAATTACTAGATAGCATTGGACTTACTTCGCTTCGCTATCTAATAACTTTTTCTACCCTTCTT
TCCTTTTTCTTTGTATCAACGAAACCTTTGGATTGTCTTCAATTGGATGGGGGAATCCAATTGACAGCCT
CGACTCGTATCCTAGCTCGTCTGAGAGCTAGCTTCGCTTCAACCAATTCTTTCGTACCCTCAGCTTTACT
CAAGTTAGCTTCGGCTATTTCAAGTGCCTGTTGAGCTTCTTCTGGATCAATGTCACTACCCAGTTCTGCA
TCATTTCCTAAAATGATGATCTCATTATTAACTATTCTCGCAAAACCACTCCACAGAACCGCCGTTAACC
ATTGGTCGTTGAGGAGGCGTATTCTCAAAGGACCCATATCTACAGCTGTGTTAATGGGGGCGTGGTTTGG
TAATACACCAATTTGGCCACTATTAGTAGATAAAATGATTTCTTTCACTTCACAATCCCAAATAATTCGT
TTAGGAGTCAGTACATAAAGATTTAATTTCATTTCTTCAATTTGCTCTCCTCTTCTAAGTTTATAGCTTT
CGTGCTAGCTTCATCGATGTTCCCCACTAAATAAAAAGCCTGTTCGGGTAGGCCGTCTAATTCTCCGGAA
AGGATTAGTTGAAATCCCCTAATTGTTTCTGCAAGACCAACATACTTTCCTGGAGAACCAGTAAAAACTT
CTGCCACAAAGAACGGTTGTGATAAGAACCGCTCGATTTTTCGTGCTCTTGCTACAGTTAAACGATCCTC
CTCCGATAATTCATCCAATCCAAGAATTGCGATAATGTCCTGAAGTTCTTTGTAACGTTGTAAAGTTTCC
TTAACTCTTTGCGCAGTTTCATAATGTTCGTTGCCAACGATCCGAGGCTGTAACATAGTTGAGGTTGAAT
CTAAAGGATCTACTGCGGGATAAATACCCTTGGAAGCTAATCCTCTGGAAAGTACGGTAGTAGCGTCCAA
ATGTGCAAATGTTGTGGCAGGAGCAGGGTCGGTCAAATCGTCTGCAGGTACATAAACTGCTTGGATCGAA
GTTATAGATCCCTTTTTGGTAGAGGTAATTCTTTCTTGCAAAGAACCCATTTCTGTACTAAGGGTAGGTT
GATAACCCACTGCGGAGGGCATTCTGCCTAATAAGGCGGATACTTCCGATCCTGCTTGAACAAAACGAAA
GATATTATCGATGAATAAAAGCACGTCTTGCTTATTAACATCTCGGAAATATTCTGCCATAGTTAGGGCA
GTTAAACCAACTCTCATACGAGCTCCCGGCGGTTCATTCATTTGGCCATAGACTAGAGCTACCTTTGATT
CCTCAATATTTTTTTCATTAATTACTCCGGATTCCTTCATTTCCATATAAAGATCATTTCCTTCACGAGT
CCGTTCCCCTACTCCGCCAAATACGGATACGCCTCCATGAGCTTTAGCAATGTTATTGATTAATTCCATG
ATGAGTACTGTTTTACCTACTCCTGCCCCCCCAAACAGTCCGATTTTTCCTCCACGTCGATAGGGAGCTA
AAAGATCGACCACCTTAATACCTGTTTCAAAGATAGATAATTTCGTATCTAACTCGATAAAGGCAGGCGC
AGATCTATGAATAGGGAATGTTGCACTAGTATCCACAGGACCCAAATTGTCAATAGGCTCCCCAAGAACG
TTAAAAATTCGTCCGAGAGTAGCTCCACCGACTGGAACACTGAGAGGAGTTCCCGTGTCAATCACTTCCA
TTCCTCTCATCAACCCGTCTGTAGCACTCATAGCCACAGCTCTAACTCGATTATTTCCTAATAATTGTTG
TACCTCACAAGTCACATTAATTTGCTTATCGGCAGTGTCTCGACTCTTGACTATCAAAGCATTATAAATA
TTAGGCAACTTGCCCGGGGGAAAAGTGATATCCAGCACGGGTCCAATAATTTGATCAATACGCCCTACGC
TTTTTTCTTCAATTGTGGAAACCCCGGGACGCGAAGTAGTAGGATTGGTTCTCATAATTATCACATAATT
TTCAAAAAAAAAGGAATTTGTCGAAATTTTTTTTTTCTTGTTGAATAATGCCAAATCAAAAAAAATATCC
AAAAATCCAAAAGTCAAAAGGAAATGAATTAGTTAATTCAATAAAAAAGAAAAGGGGACTCGCACTTGAT
TTCGTTGCCCAAGCGAATCCCATTCAATTGTTTACTTATGGAATGAGTCCGTTGGAAAGTTCAATCAATT
TTTTTTCATATAAATTTCGCCTTTTGTGAAGGATCTGTGCCTACTCTACTTTCCTATCTAGGACTTCGAT
ATACAAAATATATACTACTGTGAAGCATAGATTGCTGTCAACAGAGAATTTTCTTAGTATTTAGGTATTT
AGATTCAAAATATCAAAGGGGCCTATTAAGAACTTTTAAAATTGTAAAATAAAGATTAGGGATTGGTTTG
GGTTGCGCTATATCTATCAAAGAGTATACAATAATGATGGATTTGGTGAATCAAATCCACGGTTTAATAA
CGAACCGTGTTAACTTACCATAACAACAACTCAATTCCTATCGAATTCCTTCCTATCGAATTCCTATAGT
AAAATTCCTATAGGATAGAACGTACACAGGGTGTACACATTATATATGAATGAAACATATTCATTAACTT
AAGCATACTCCTTTTTTTATTTAATGAGTTGATATTAATTGAATATCTTTTTTTTTTAGATTTTTGCAAA
GGTTTCATTTACGCCTAATCCATATCGAGTAGACCCTGTCGTTGTGAGAATTCTTAATTCATGAGTTGTA
GGGAGGGACTTATGTCACCACAAACAGAAACTAAAGCAAGTGTTGGATTTAAAGCTGGTGTTAAGGATTA
TAAATTGACTTACTACACCCCGGAGTACGAAACCAAGGATACTGATATCTTGGCAGCATTCCGAGTAACT
CCTCAGCTCGGGGTTCCGCCTGAAGAAGCAGGAGCTGCAGTAGCTGCGGAATCTTCTACTGGTACATGGA
CAACTGTTTGGACTGATGGACTTACCAGTCTTGATCGTTACAAAGGACGATGCTATCACATCGAGCCCGT
TCCTGGGGACCCAGATCAATATATCTGTTATGTAGCTTATCCATTAGACCTATTTGAAGAGGGTTCTGTT
ACTAACATGTTTACTTCCATTGTGGGTAACGTATTTGGTTTCAAAGCCTTACGCGCTCTACGTTTGGAGG
ATCTACGAATTCCCCCTGCTTATGTAAAAACTTTCCAAGGTCCGCCTCACGGTATCCAAGTTGAAAGGGA
TAAGTTGAACAAGTACGGTCGTCCTTTATTGGGATGTACTATTAAACCAAAATTGGGATTATCCGCAAAA
AATTACGGTAGAGCGTGTTATGAGTGTCTACGCGGTGGACTTGATTTTACCAAAGATGATGAAAACGTAA
ACTCACAACCATTTATGCGCTGGAGAGACCGTTTTGTCTTTTGTGCCGAAGCAATTTATAAAGCACAAGC
CGAAACCGGTGAAATCAAGGGGCATTACTTGAATGCGACTGCAGGTACATGCGAAGAAATGATTAAGAGA
GCTGTATTTGCAAAGGAATTAGGGGTTCCTATTGTAATGCATGACTACTTAACAGGAGGATTCACCGCAA
ATACTACTTTGTCTCATTATTGCCGCGACAACGGCCTACTTCTTCACATTCACCGAGCAATGCATGCAGT
TATTGATAGACAGAAAAATCATGGTATGCATTTCCGTGTATTAGCTAAAGCATTGCGTATGTCGGGGGGA
GATCATATCCACTCCGGTACAGTAGTAGGTAAGTTAGAAGGGGAACGCGAAATAACTTTAGGTTTTGTTG
ATTTATTGCGCGATGATTTTATTGAAAAAGATCGTTCTCGCGGTATCTTTTTCACTCAGGACTGGGTATC
CATGCCAGGTGTTATACCGGTGGCTTCAGGGGGTATTCATGTTTGGCATATGCCAGCTCTGACCGAAATC
TTTGGAGATGATTCCGTATTACAATTTGGTGGAGGAACTTTAGGACATCCTTGGGGAAATGCACCTGGTG
CAGCAGCTAATCGTGTGGCTTTAGAAGCCTGTGTACAAGCTCGTAACGAAGGGCGCGATCTTGCTCGTGA
AGGTAATGAAATTATCAAAGCAGCTTGCAAATGGAGTGCTGAACTAGCCGCAGCTTGTGAAATATGGAAG
GAGATCAAATTTGATACTTTCAAAGCGATGGATACCTTATAGATATAAGTAGATAAAACTAGATATAAAG
AAGGTCTAAATAAAATAAAAAAGAAGAAAAATAGAAAGAGAAAAAATAAGTTAAGAAATGCAGTAATTCT
TCTTTATTCTTCTGATTGATTGCAATTAAATTCGGCTCAATCTTTTCTAAAAAAAAGACTGAGCCGAATT
TAAATAGATCTTGATACGATCATGAGACTTGACAAATCGAGATTCTTCTATTCTATATATCTAGAATATA
GAAAGGTATAATACAATAAACAAATCTAAATAAAAATATAGTATTATCGTACGATAATGGAATCAAATAC
GCAGTATTTACAGAAAAGAGTCTTCGTTTATTGGGAAAGAATCAATATACTTTTAATGTCGAATCGGGAT
TCACTAAGACAGAAATAAAGCATTGGGTCGAACTCTTCTTTGGTGTTAAGGTAGTAGCTGTGAATAGCCA
TCGACTACCCGGAAAGGGTAGAAGAATGGGACCTATTCTGGGACATACAATGCATTACAGACGTATGATC
ATTACCCTTCAACTGGGTATTCTATTCCACTTCTACCCTTTAATTTAAAGGGTATTCTGAAAGAAGTATT
TCTTTTATTTTCACAATAGCTTTCTTTTGAATCCAATTTCAAGTTCGATTAGAAGGATAGAAAGGCGATG
AGAATGGGAAAAGAAAAATTCATTATTTTATTTTAATGAGTTCCCCTTTTTAGTTCCCCTTTTTTGCAAT
TTTCTTATTTTCAATTCCATTCATTTTTTTTATAGAATACTTTTTTATTCTATATCTATAAAAAAAATAG
TATTCTATAAAAAATCTTTATTTTGTAAACTCAAAAATACAATAGTCAATATTCCTTATAATAGATATAC
TTAATTATATCATAAGAATCTTAAGATATATTTCGAATAGATAGAAATAGTAAATTTGAATTGAGACACA
TATTCTATGACAGATCTTAACTTACCCTCTATTTTCGTACCTTTAGTAGGCTTAGTATTTCCGGCAATTG
CAATGACTTCCTTATTTCTTTATGTGCAGAAAAATAAGATTGTCTAGAAACGACGGGGCCAAATTTTCTC
AATGTATTTCCAGGATCATAATACAGATATTTTTTTGTGTAAGTAGTATAATATGATAGGGTATGTAGCT
CTTTCTACACACAAATGAAAAACGTCTATGGATGCAGATATAAGCTACGAGCATAAATGCATGCATATGC
GTAGCCGACTATAGCGAGTTTTTTTTTTTAAGTGGATCCACTAATTTTTTTGAATAGAAAGTCAATGTAT
CTAACCAATTATTTCACAGGAGTACTAGCTACTGAAGGCTATTTCAGAATCAAAAAAAGTAAAGTCAAAA
TCATTTAGCTTATTCTCTCAATTTCAATTGACCGCTACTGGATTTAGTATATCTAATATGAATTGGCGAT
CAGAACACATATGGATAGAACTTCTAAAAGGTTCTCGAAAAAGAGGTAATTTTTTCTGGGCCTGTATTCT
TTTTCTAGGTTCATTAGGATTCTTAGCGGTTGGGGCTTCCAGTTATCTTGGTAAGAATATGATATCTGTA
CTTCCATCTCAACAAATTCTTTTTTTTCCACAGGGGGTCGTGATGTCTTTCTACGGAATCGCGGGCCTAT
TCATTAGCTCCTATTTGTGGTGCACTATTTTATGGAATGTAGGCAGTGGTTATGACCGATTCGATAGAAA
AGAGGGAATAGTGTGCATTTTTCGTTGGGGATTCCCTGGAATAAAACGTCGCATCTTCCTTCAATTCCTT
GTGCGGGATATCCAATCAATTAGAATTCAGGTTAAAGAGGGTCTTTATCCTCGTCGTATCCTTTATATGG
AAATCCGGGGCCAGGGGGTCATTCCCTTGACTCGTACTGATGAGAAGTTTTTTACTCCACGAGAAATTGA
ACAAAAAGCTGCCGAATTGGCCTATTTCTTGCGTGTACCAATTGAAGTATTTTGAGTACCAATTGCAATT
TTTTGCAATTGTAAGGGGATTTTGAGTATTTATCTAAAGGAAGGGACAAACGAGGATAAGAGAAAATTGC
TTCGAATTTGTTTTGTCCAAGTGAGATATATGGCATACTATTCTTCCATTTTTATATGAAAGGCCTTTTT
TTTATTTCTCTATTCCACTCCATTTAGATCTAAGAAAGAACCCAATACAATGAAATTTCACTAGTATACA
AAAAGAGAAATAGATACAAATACAAGGTCTCAAACCTTGTTATAGAATTTTTGCTTCAAAGAAAAGAAAT
ATCATATATATTCAGCAAATGAAATAGAGTCGGCGAATGAAGCGGATTCATTAACAACTCAATTTACAGA
TCAAAAATGAAAAAAAAGAAAGCATTGCCTTCTTTCTTATATCTTGTATTTATCGTACTTTTGCCCTGGG
GAGTCTCTTTCTCTTTTAACAAATGTCTGGAACTTTGGATTAAGAATTGGTGGAATACCAGGCAATCCGA
AACTTTCTTAACTGATATTCAAGAGAAAAGGATTCTAGAAGGATTCATAGAATTAGAAGAACTTTTTCTC
TTGGACGAAATGATAAAAGAGAAACCGAAGACACATGTACAAAAACTTCCTATAGGAATACACAAGGAAA
TAATACAATTGGCCAAAATAGATAATGAGGATCATCTCCATATCATTTTGCATTTCTCAACAAATATAAT
CTGTTTGGCTATTCTAAGTGGTTCTTTTTTTCTGGGTAAAGAAGAACTTGTCATTTTGAATTCTTGGGTT
CAGGAATTTTTCTATAACTTAAATGATTCAATAAAAGCTTTTTTTATTCTTTTAGTTACTGATTTTTTTG
TTGGATTTCACTCCACCCGCGGTTGGGAACTACTAATTCGTTGGGTCTACAACAATCTTGGATGGGCTCC
TAACGAGCTAATTTTCACTATTTTTGTTTGTAGTTTTCCTGTGATTCTAGACACGTGTTTGAAATTTTGG
GTCTTTTTTTGTTTAAACCGTCTATCTCCTTCACTTGTAGTCATTTATCATTCAATTAGTGAAGCATAAA
CTCACTCATTTGATTTCCTAATATTAATCAAATTAGCATATTTCTTCCTTTAGAAAGAAAGCCCTTTTCC
TTTTTAACAAAATTCTTTCTATTTCTACCTGCTCAAGGTATTCATCATTCTAGTACAACTATTGCAGTAG
AATGACAACAGACTCGTGTATAGGGAACTAGATTAGCTTAGCTACCTATCTAATTTATTGTAGAAATTCC
GGGATCCGCGATTGGACATGGAAAATAGAAAAACTTTTTCTTGGTTAAAGGAACAGATGATTCGATCGAT
TTCTGTATCGATCATGATATACGTAATAACTCGCACATCTATTTCAAACGCATATCCCATTTTTGCGCAG
CAGGGTTATGAAAACCCGCGGGAAGCAACTGGACGAATTGTATGTGCCAATTGCCATTTAGCTAATAAGC
CTGTAGATATTGAAGTTCCCCAAGCAGTGCTTCCTGATACTGTATTTGAAGCAGTTCTTCGAATTCCTTA
TGATATGCAGCTGAAACAAGTTCTTGCTAATGGTAAAAAGGGAGGGTTGAATGTGGGTGCTGTTCTTATT
TTGCCCGAGGGATTCGAATTAGCGCCGCCCGACCGTATTTCTCCTGAGTTGAAAGAAAAGATAGGAAATC
TCTCTTTTCAGAGTTATCGTCCCAATAAAAAAAATATTCTTGTGATAGGCCCAGTTCCCGGTAAGAAATA
TAGTGAAATTGTCTTTCCCATTCTTTCCCCCGATCCCGCTACAAAAAAAGACGTTCATTTCTTAAAATAT
CCCATATATGTAGGGGGAAACCGAGGAAGGGGACAGATCTATCCTGATGGTACCAAGAGTAACAATACGG
TCTATAATGCTACGTCAACAGGTATAGTAAAAAAAATACTACGTAAAGAAAAGGGGGGATATGAAATATC
CATAGTGGATGCGTCGGATGGACGCCAAGTGATTGATATTATACCTCCCGGGCCAGAACTTCTTGTTTCA
GAGGGGGAATCAATCAAGCTTGATCAACCATTAACAAGCAATCCTAATGTAGGAGGGTTTGGTCAGGGGG
ATGCAGAAATAGTGCTTCAGGATCCATTGCGCGTCCAAGGCCTTTTGTTCTTCTTCGCATCTGTTATTTT
GGCACAAGTTTTTTTGGTTCTCAAAAAGAAACAGTTTGAAAAGGTTCAATTGTACGAAATGAATTTCTAG
ATCCTGGGATTTCTTACCATCAAGTTAGAAAAAAGCCTCGATTTCTGGAATTCCTTATTTCTATCTCATG
CAAAAGAAGAGGATCCAAGGCAAAGACGAGAACAATAAAAGCAACAAGTCCTTTTAGGAGGAATTGTGGG
TCTTCTTAATCCTCTATTGGGCACAAGAAAAAGGCAAAAAAGCCTTTTTCTTGTGTCGATTCTTCTTGTA
TCGAAGTAAGAATCATTTTTCTTCTTATTTGTTTTGTCAAAGATTACTATTTATTCTTTATTCGGGTCTG
TCTTTTGGACTTCCTTTGCTTAGGTTCGGGCGCGGTAGTGGACAAACAGAGGGAAAGAAAGTATGGCGGG
GGACAAATTTCTTGTGAGCAAATAGAATTGCTTGACTTTTTCAATTAAGTTCAACTTTGAACTTACAGAA
ATTTTGTAAAAAAAAATCTATACCTTCCCATGGAAGGGTGGTTTTGATTTTTAGGCTAGTTGAGTAGTTT
TGATTAAGGTTTTATTAGTTTATTACTCGAAACTAAATCAACGATTTGCAGGATACTTCCTTCATGGAAT
AAAATACTGGAACCTCTCCCCTCTTTCTTGTTGCTTCATAAGAGTGAATCCATTTTATGGGCGAAAGGCG
GGGGCTTTAAATCGACCGATGGATTGCTTCACTCACTAACATCATTAACAAACAAAAGAATAAATACAGG
GATTCCAACCATCAGAGCAAAGGTTTTCTCTTTGTTATTTTTACAAATAGAAATAGGTAACCAATTTCTA
GATTATGGAATAAAACCGCGTTATAACAATAAGAATTCCGCGGGCCCTTTCCGCTCTAATCAGATAAAGG
GGAGTAAGGACCCGCTAAGTTCCTACTTTTTCATGTTTACAATCTGGATCCTCCGATTACTATAGAGATG
AACCCAATCCAGAATACGAACCGTAAAAGAAAACACCTATTAAACCAATCACAAGAATACCAGTTACAGT
ACCTATCAGCCAAAGAGGAATTCTTCCAGTAGTATCGGCCATTTCCCCTACTTTCCTCCACATTTTCTCA
AGTGGTCATGCTAGAGACAAAAACAGTCATGGATAGTTATAAAGATGGTATCCTTCCAAATGGGATAAGA
GAATTCTTACTACTCTCTTTCTTTCTCTCAATTGAAGAAGTAATTGGAAAATAAAACAGCAAGTACAAAA
ATGAGTAATAAACCCCAGTATAGACTGGTACGATTCAATTCAACATTTTGTTCATTCGGGTTTGATTGTG
TCATAGTTCTATAGTTGGAATTTGGTTTATCGTTGGATGAACTGCATTGCTGATATTGATCCCAAGAAAA
AAACCGTGGGTACAGCTAATCCGTGAACAGCCAGCCATCGCACTGTAAAAATAGGATAGGTTCGATCTAT
GGTCATTGGGGGCCTCCTAAAAGGATCTACTAAATTCATCTAGTTGTTCTAAAGAATCAAAACGGTCGGT
TATTAATGGAATTCCTTGTCGGCTTTCCGTGAAATACTCGTTTGGTCGAGGACTTCCAAACACGTCATAA
GCTAAACCCGTACTGACAAATAACCAACCCGCAATGAATAGGGAAGGTATAGTAATGCTATGAATAACCC
AATATCGAATACTGGTAATAATATCAGCAAAAGAACGTTCTCCCGTGCTTCCAGACATGCTGAGCTCCCA
AAATTTTTATTCAAAAAAGGAATTGATTCCGTAAAAGATGGGATCCACCAGTAAATAGAAAATTACTGAT
ATTTCATCCTTGTGAGATTGTCAATTTTGTACCAAAGGTGTATTTTGAGTATACCGAATTAGTATAGCTA
TCCTTCCTATGGCACAGCAATCCAGTTTTGCTTGGTCCCGAAACAGAATTCCTTTTTTCTCTTTTTTGTT
CCTTGTCTATAGGAAAATTACATGTTATTCAAGGCATCAATAGAACCCCACAATTTTTGGGGTCCTACTT
ATTTTCATTGTCTTCGGAATAGTAGAATAATTTAATTTGGAATAGCGGCCAAGATCTTGGGAAAACCTAA
GTTAATGATTAATAAGATAAAGAATTTAGGAAGGATATTCTCATATTGACGCAATACAAAGATAAGTATA
TGCAAAATCTATCCCTTTTTAGTTAAAGGAATTTAATTGGTTAGCATAAAATAATATCTAATAAATAGAA
AATCGAATAGTGGATAATCCGTTATGAAAGAAACGGAATACATTCTTTGAAGAATCAAGATTCGTAATCA
ATCCTTGTCTTGTTTGTTGGATTAGGTCTAACTTTCTTGACCAAACAGCAAGCATGGAACTTTACAAGAA
GAACTTAAAAGAAAAGGATAATTGAAGTAACTTCGAATCAACTTTTGTTGGGGTTCAAAAAACGAATAAA
AAAAAATAAAAAAAAGTAAATTCAAGGAATAGTTCCCTTTTTGAGGGGGCCCCTCGGGGGTCGTGGAATG
CTTTTCTTCTCCTCTTATTCCATATGGAATACAATGAGTTAAAATAAGAAGGAATAGGGGAATATTCGAC
CGTTTGCTCCAAAAAGAGGATGAAATCCATCCTATTAAAAAAGAAATAATCCGAAATAGAAAGAATTTCT
TTTTTCAAATTCAATTCTTTATTTATCTTTTATTCCAAAATTCCCCCGAAAATCCAATTTCATTTTTCAA
TGGCGTTAGATGATCTAGTTCTTAATATTATTAGTTTACTTAACTGACAGATTCCACAACAAATCTCTTG
ATTCGGAATTAGGGACTCATGTTCCGTCTGATGAATCGATTTTCTCTTTTTTTTACACTTCTGTATCTCA
CTCTATCTTGAACTTAAACTTAGGTAAGTGCTTTACCAACATTATGTAGTGTAGTAAAAAAAAATGGAAT
TTAACCCCTTCATGCTTACTATAACTAGTTATTTCGGTTTTCTACTGGCTGCTTTAACTATAACCCCAGC
TCTATTTATTGGCTTGAACAAGATACGTCTTATTTGAAATGAATTGAATGAATAGAAGAATCTTTCTTTT
GGATTCCTGGTACTCTAAACTCTTTTCCACACTAATTACCAATTCTTTTCTTGGTCATTGAGATTCGTGG
GTAGTTTAGACTATTATTTAGAGATAGATCGTACCTCTTTTTTTATCCCCTCGAACAAATCGAAATGATT
GAAGTTTTTCTATTTGGAATCGTCTTAGGCCTAATTCCTATTACTTTAGCGGGATTATTCGTGACTGCGT
ATTTGCAATACAGGCGTGGGGATCAGTTGGATCTTTGATTGAGTAATATTTCTTTTTTGATTGACCTCCT
CTCTGGTCTGGAGGAGGTCAAATTGGAGTTGCAATTCTACTTTGTTTTTTTTTTAAGTTATTTTAGTTTC
GACATAAGATATATGGAATCACGCTCTGTAGGATTTGAACCTACGACATCGGGTTTTGGAGACCCGCGTT
CTACCAAACTGAACTAAGAGCGCTTTCAAAACAAAAAAAAAGAAAATCCTTTTCTATTCCTAACGTGTCT
CACGTCCGTATAGTATCCACAAATTCAAGTTATACCCACTTTACTTTAATTGATCTCCCCACTACTGCCC
ATAAAGAAGAGATAATTAATAGGTAGGGATGACAGGATTTGAACCTGTGACATTTTGTACCCAAAACAAA
CGCGCTACCAAGCTGCGCTACATCCCTTTTCCAAATTGTTGTACAATGCCATTGTACACAATTCCTTTCT
TGTTTTCCACATCGTAATTTTCTTCTATTTCTTTATCCATATAGAACTTTCTTGTCATTTCTTGTTTTTG
GTCTCATATAATCAAGGAAGGGTATAAACTAAAATCCAGTCAAATTTCACCTATAAAAGAAAGACTACTA
TTCCTTAGTAATGTATAGGAAGAAGGGGTCATCTTTTTTAGGGATAGGAAAATCTCGTCTATACGGTTCA
TTCTATATATATAGAATATTTCTTTTGTTTTTTTAGTTAGGAATTTCGCCTAAACAAAAGAAATACAAAG
GATCTTGGGCAAGAGTATCTGATCATATATGTATTCCAATACGGAAGGAGGATTTTCAATGCGGGATATA
AAAACATATCTCTCTGTAGCACCCGTGCTAAGTACTCTATGGTTTGGGGCTTTAGCAGGTTTATTGATAG
AAATCAATCGTTTATTCCCAGATGCTTTGTCATTCCCTTTTTTTTAATTCTAGTTATTCCTATGCAAGAG
ATAGAATTCTTCGTGACATGACGAAAATTTTCCCTTTTTGAATTCTTTTTTAGTATATGAAGCAAAAAGA
AAGAAAAGATGGATAAGGATTGTATTCTTTAATTATTTCTCTATGTTTTATTACTTAATTTATGATTTAC
GAATTTCAAAATTTTTTTTTTATTCTATTGGATTGGATTTGTTCGAGAATTCGAAGAATTACAACAAAAT
CTTTAGAAATCACATTTTTAGTTAGGAACTTCTATGGATTTTATTCTTCTTCTTTTCTTGGGATCCAAAA
TAGAAGAATAAAAGAATAGGTATAAGAATTAAGTTAAGTCGATCCAAAAAGGAAAGGAGGTTCATGGCCA
AGGGCAAAGATGTTAGAATCCGAGTTATTTTGGAATGTATTAGTTGTGTTCGAAAGGGTACCAATAAGGA
ATCGACGGGGATTTCTAGATATAGTACTCAAAAGAATCGCCACAATACGCCCGGACAATTAGAATTAAGA
AAATTTTGTCGTTATTGTCGAAAGCATACCACTCATAATGAAATAAAGAAATAGGAGCATCGTGTGTTCG
ATTTTTCCAAAGAACAGAAAGAGTAAGAACTTCTTATTAAATATATAGAACATAGATAGAATACAAAATA
CAAATCAACTAATCTGATTTTAGGTAGATATTATTTCATATGTATAGAGGGTTTTTATTTTTATATATTT
GGATTTTTTATATTTTTATTTTTTATATTTTTATATAGTATATTAATCAAATAATATATGGACCAAAGAA
AGACTACTTCTTCTGGTTCTGGATCAAAAATTAATAAAATAAAGAAATCTTTTTTTTTTTTCAAATTTTT
AAATAAGGAATAAATCATGTATATATCTAAACAACCTTTTCGTAAATCTAAGCAACCCTTTCGTAAATCC
AAACAACCTTTTCATAAATCTAAGCAACCTTTTCGTAAATTCAAACAACCTTTTCGTAAATCCAAACAAC
CTTTTCGTAGGCGTTCTCGAATAGGCCCGGGGGATCGAATTGATTATAGAAACATGAGTTTAATTAATCG
ATTTATTAGTGAACAAGGAAAAATATTATCCAGACGAATAAATAGATTAACCTTGAAACAACAACGATTA
ATTACTCTTGCTATAAAACAAGCTCGTATTTTATCTTTCTTACCATTTCGTAACTATGAGAATGAGAAGC
AATTTCAAGCCCAGGCAATTTCAATAATTACTGGTCCTAGACACAGAAAAAATAGACATATTCCTCAATT
AACACAAAAGTTCAATTCCAATCGAAACTTAAGAAACTCCAACCAGAATTTAAGAAACAACAATCGAAAC
TTAAGTTCCGATTGTTGATGTTTTATTCGAAAGGCTCAGACTCATATATAAAGAAAGTAATCCAATTTTG
ATTCTTGTGTTTGTTATAAGAAAGAAAAATGGGAAAAAAGAAATAGTTTTTTTATTTATTGCAACATGCT
CGTTGATTCCTACCACTTAATCTTAATTTATTGTATCTTCCCGGAGTTCCCTCTCCGGGAATTCGGTTTT
AATTATTCCTGTATATTACTTTTTTATCCTTTAATTGATAGTCCTTATTTTATTGGAAATCGTGTAAAGA
TTATTTGGATTTGATACAGCTACTTGTGCAAGCATTTTACGATTAAGAATCAATTCCTTCTTGGACAGAT
TGTGTATTAATTTACTATAACTATTGAATACGTTATATACCCGTGTTGCTGCGTTTATCCGAGTGATCCA
CAAACGACGAAAATCCCTCTTTTGCCTGCCTCTATCTCGATGAGAAGAAACAAAAGCTCTTCTTACTTGT
TGAGTAATCATTCGATTAAGTCTTAAATGAGCCCCTCTAAAGTTTGAGGCAAATGAACGCATTTTTGTTC
GTCGTCTCCGAGCTATATATCCTCGCGGAACTCTGGTCATTGAATCAAATTAACCTTAATGAATAACTAA
TGATTTCTCTTCTTTTAACCCTCTTTTTTCCCATTAATAACTAAACGGATTATTCCGATATATAAAATAT
TAATTCCAATGGCTTTTGCTACTATAACCTTCCCAACCACGATTTTTTATTCTATTCAGTTATTTCGCAT
AGAAATAACAAATTCTAACGATACTAAAAAAACAGTGGGTTCCATCGTTTTTATGGTTCCCTTTTAAACG
GCGAGGCCCTCTCTATACACCGGAGCCCTTTCTTTCATTTCATCAAAAGGTATTGTGAACTTGTATAGTT
CACATTCTTTGGCTCTACCTATCCATTATAGAGTAAATAACTCTTTTCACAATAAGAGTTATTCATACAG
TGACGGTATTTAATTATGAAAGTTGGCTAAGTAGCTGACCCTTTAGTCCGTTCTTTTAAGATAAAGGAGC
ATAAGCCTTTTTCTTTTTATTACTATTTCCTCCGCTTAATGGATAACCATTTGTTACCAATGGGGGAATT
GCTTCTTCCAATCTAGATGATTGGATTTGCACCAAAGGAAACCATAAATTCCATATACCATAGAAATCTA
GGATAGAGCTTCTCTATCCTATTCATTGGTACCGATCATGGATACTTCAAAAATTTTATTATTTGTTTGA
ACTCATGATCTGAACGAGTCGCACATACACCCTAGCACATGTTCCTCGACGCTGAGGACATCCCTTAAGC
GCGGCCGATTTTCTAGCATTTCGTATTGGCTGTCTTGCATTTCTAATAAGTTGTTTAACCGTTGGCATGT
CGTATGTATATATAAAATGGATTGGTTTAGATCGATCTTAACCTGATGATTCATCATCATGAAGTATTTC
TATTTTCTATAGCATAAAACCCGAATTTAGGTTTGAAATAAATTTACAAGGAATCCACCCACTACCAATC
CTTAAACATTTCTGGAAACCACACTGGATCAGTATCGCAGTGCTCGTCAATCATTTCATCCCCTACAATA
TCGACAAGTCCATAAGCTTTGGCTTCGTCTGCTGACATAAAAACATCCCTTTCCATGTCTTCGGATACAA
CCCAAAAAGGCTTGCCTGTTCTTAGTGCATAAACCCTTGTGATCATTTCGCGAACTTTGTGTAACTCTTC
CACTTCTAGTAAAAATTCTGGTGTCCTTGCCCGATAATAAGCACTAGCAGGTTGGTGAAGCATAATCCTA
GCGTGAGGGAATGCTATACGCTTGGTGGGTTCTCCTCCAAGCAGAATGAAGGAGGCCATGGACGCGGCTA
TTCCGAGGCATATTGTATATATATCAGGTGTCACCGTTTGCATCGTATCAAAAATCGCCATTCCTGAGAT
TAGCCACCCGCCAGGGGAGTTTATAAACAAAAAAATATCGCTATTTCCATCTTCTATACTGAGATATACC
ATCAGACCTGTAATATGATTCGTGATCTCGCAACGAATCTCTTGACCTAAAAAAAGTGTCCTTTCTCGAT
ACATAACATTGTATAAGTCAACCCAAGTCGCTTCTTCATCTCCGGGAATCCGGTAAGGTACTTTTGGAAC
ACCAATGGGCATATTAGATTAATATTATTAAATTTAAGTAAAAAAACTACACTTTAATATGGAAACGTAA
GAATGGAAGAGAAAGAAAGAATCCGCAGTTTATTATCTTCATTTTTTTCTTATTCTATAAGAATACTATA
GATTCTATTAATACATAGATTGAAATAATACATAGATTGAAAGATTCTACATATAAGGAAGGTAAGACAG
ATTGAATAAAGAAAAAGGAATCCGTGATTCGAATGATAAACAAAGAGGGATGAAGGATCTATTCTTCGTT
TTTCCAAATAGCCCAAGCTACCCATTGCATATTGGCACTTATCGAGTATAGAATAGATCTGCTTCTCTTT
CTTCTTACAAACAGAATTGGCTTGTTATTTTTAATGGAATGAAATAAATATTCACGCTTTCTGACATAGA
ATCCCCTAGAAGGGTTAGGTACATAGAATATGTATGGACAGTCTTTTCCAATGCGATAAAATAAAGCGAC
ATCGTGTCTATTTTTCTTTGCTAAAGGGGTATTTCCATGGGTTTGCCTTGGTATCGTGTTCATACTGTCG
TATTGAATGATCCGGGTCGATTGCTTTCGGTGCATATAATGCACACAGCTCTAGTTTCTGGTTGGGCTGG
CTCGATGGCTTTATACGAATTAGCAGTTTTTGATCCCTCTGATCCTGTTCTGGATCCAATGTGGAGACAA
GGTATGTTCGTCATCCCCTTCATGACTCGTTTAGGAATAACGAATTCGTGGGGTGGTTGGAGTATTTCAG
GAGGAACTGTAACGAATCCGGGTATTTGGAGTTATGAAGGTGTGGCAGGTGCGCATATTGTGTTTTCTGG
CTTGTGTTTCTTGGCAGCTATCTGGCATTGGGTATATTGGGACCTAGAAATATTCTGTGATGAGCGGACG
GGAAAACCTTCTTTGGATTTGCCCAAGATCTTTGGAATTCATTTATTTCTTGCAGGGGTGGCTTGTTTTG
GCTTTGGTGCATTTCATGTAACGGGTTTATATGGCCCTGGGATATGGGTGTCCGATCCTTACGGACTAAC
TGGAAAAGTACAAGCTGTAAATCCTGCGTGGGGTGCAGAAGGTTTTGATCCTTTCGTTCCGGGAGGAATA
GCTTCGCATCATATTGCTGCGGGTACTTTGGGCATATTAGCGGGCCTATTCCATCTAAGTGTCCGTCCGC
CTCAACGTCTATACAAAGGGTTACGTATGGGCAATATTGAAACTGTACTTTCCAGTAGTATCGCTGCTGT
TTTTTTTGCTGCTTTCGTAGTTGCCGGAACTATGTGGTATGGATCAGCAACTACCCCAATCGAATTATTT
GGGCCTACTCGTTATCAGTGGGATCAGGGATACTTTCAGCAAGAAATATATCGAAGAGTTAGCGATGGGT
TAGCCGAAAATCTTAGTTTATCAGAAGCTTGGTCTAAAATTCCCGAAAAATTAGCCTTTTATGATTATAT
TGGTAATAATCCGGCAAAGGGGGGATTATTCAGAGCAGGCTCAATGGACAATGGGGATGGCATAGCTGTT
GGATGGTTAGGACATCCCGTCTTTAGAGATAAAGAAGGACGCGAGCTTTTTGTACGTCGTATGCCTACTT
TTTTTGAAACATTTCCGGTAGTTTTGGTAGATGAAGAGGGAATTGTGAGAGCGGACGTTCCTTTTAGAAG
AGCAGAATCCAAATATAGTGTTGAACAAGTAGGCGTAACGGTGGAGTTCTATGGTGGCGAACTTAATGGA
GTAAGTTATTCTGATCCTGCTACTGTAAAAAAATATGCGCGGCGTGCTCAATTAGGGGAAATTTTTGAAT
TAGATCGAGCTACTTTGAAATCAGATGGTGTTTTTCGCAGCAGTCCAAGGGGTTGGTTCACTTTTGGTCA
TGCTACCTTTGCTTTGCTCTTCTTTTTCGGACACATTTGGCATGGCGCTCGAACCTTGTTCCGAGATGTT
TTTGCTGGTATTGATCCAGACTTGGATGCTCAAGTGGAATTTGGAACATTCCAAAAAGTTGGAGATCCAA
CTACAAGGAGACAGGCAGCCTGATACCACATTGCTATGGTATCTTTCACCTCTCTTTTTTGTTTGATTTG
ACATGAGGAACATCTCCTGTCCTTTCTTTGACTCTTTTTCTTTTTTTATATGGGAAATGATCCCAAATGA
TAAGTGAATAGGTGTGGAAGTTATAATTGTAAATAAACCAGGATCGAATCTATGGAAGCATTGGTTTATA
CGTTCCTTTTAGTTTCGACTTTAGGGATAATTTTTTTCGCTATCTTCTTCCGAGAACCACCTAAGGTTCC
GACTAAGAAATGAAATTTTAATTGAAGGAAAGAAATAATTTAATTGAAGTAAGAAGTCCCCCGGAGGGGA
GACTTCTTACTTCAATTAGTCCCCGTGTTCTTCGAATGGATCTCTTAATTGTTGAGAGGGTTGCCCAAAC
GCGGTATATAAGGCATACCCAGTAAAGCTTACAAGTAAACCAGATATGGAGATGGCGACTAAAGTTGCTG
TTTCCATTTTTATAGAATTTCAAGATTACAATGGATCTATGAAAAGATCGTGTATTTACAACTACAACGG
AATAGTATACAAAGTCAACACCAATGATTAAATAGAATTTATGGCTACACAAACCGTTGAAGATAGTTCT
AGACCTAAGCCAAAACGGACTGGCGCAGGTAGTTTATTGAAACCCTTGAATTCGGAATATGGGAAAGTTG
CTCCGGGTTGGGGGACTACTCCTTTTATGGGGGTCGCAATGGCTTTATTCGCGATATTCCTATCTATAAT
TTTAGAAATTTATAATTCTTCTGTTTTACTGGACGGAATTTTAACGAATTAGGTTTCTACTAACTAAAAC
TATGACTTCATAGTTTTCCCATCCAAAAAAAGCCTTTCTACTTTAAGCTCCACATTTCTAGACATTCTGG
TAGTTCGACCGTGGATTTTTTTGTTTTGGTATTTCTGGAATATGAGTGTGTGACTTGTTAGAATTGATCC
TATTGATAATACATAGAAAGGGCCTGTTATCTCTATCAAGATGATTCTAATTCGTCGGATATTATTTATT
CTAGTATCTGGAACACGAAATACATAGAGTGGATCAAAAAAAAAAGGAACTATGATTCATACTCACTATT
TAGACCTCGCAACCAGACTGAAAAAAAAAATTCAAGTAGTTCTTAATAAAAAAAGAAATTTTCTTCCTTC
CAATTTTGTTTGCCCAAAAGAGAACTCTTTTCTCTTTCAATAAATGATCATCAAGCGGTTCTTATTCGAA
GAACCCTTGCCTTTTGTTTATCTTGAGACTCAATCATCGTGGCTCTAGTATGAATCTAAGGTTTTAATTG
AACTGATTCATAGGATCGCAACAAGATAATTTCTATCAGAAAACCACTAGAAATTTTTATTTTCTTTTTT
GACTAGTCAAAAAAGAAAATAAATAAAAAATAGGGAAGAGAAAAGTCAAGAGGCCTCTAATGATCAACAT
AAGGGAAAGAAAGACAGATGAGCCAACTTGAGATTTTTTGGCATTATTATCACAAAGAAGAAATTCTGGA
TTTTTCTTATTTCATATCTTCAAGGCAAATCGATCCAATACCGTGGCTGATGGAGTTTTGAACCTTTTTT
TCTAATATCCGTTGAAAATTTGTGTATTTTTGCTTGAGCCGTACGAGATGAAATTTTCATATACGGTTCT
CGGAGGGGGAGTCGGGCTAGTTACCTATCTCAATAAAGTATATGATTGGTTTGAAGAACGTCTTGAGATT
CAGGCAATTGCGGATGATATAACTAGTAAATATGTTCCTCCTCATGTCAACATATTTTATTGTTTAGGGG
GAATTACACTTACTTGTTTTCTAGTACAAGTCGCTACCGGTTTTGCTATGACTTTTTACTACCGACCCAC
CGTTACAGAGGCTTTTTCCTCCGTTCAATATATAATGACGGAGGCCAACTTTGGTTGGTTAATCCGATCG
GTTCATCGATGGTCAGCAAGTATGATGGTTCTAATGATGATCCTGCACGTATTTCGTGTGTATCTCACAG
GTGGATTTAAAAAACCCCGTGAATTAACTTGGGTCACAGGCGTGGTTTTGGCTGTATTGACTGCATCATT
TGGTGTAACTGGTTATTCTTTGCCTTGGGATCAAATTGGTTATTGGGCAGTCAAAATTGTTACAGGTGTA
CCCGAAGCTATTCCGGTAATAGGGTCCCCTTTAGTGGAATTATTACGTGGAAGTGCTAGTGTGGGCCAAT
CCACTTTGACTCGTTTTTATAGTTTACATACCTTTGTACTACCTCTGCTTACTGCCGTATTTATGTTAAT
GCACTTTCCAATGATACGTAAGCAAGGTATTTCGGGTCCTTTATAGGGAAGGCATATCATAGAGAATTCT
AATTCTCATATATCATATCGGGTAGGTTGTGGTATTTCATTGCTACAAACATGGGTTATTGTAAAATAAG
ACATGTCATTTGGATACTTCTCTTCAACTTCGAAGTATTTTTATACAAATAGTTGAAGTGAATTTTACGA
AAGAAAATAAGGCGGATTATGGGAGTGTGTGACTTGAATTATTGATTTGGCCATGCAGATAGAGAATTGG
ATCTGCCACATTAGAATTCACGACCAAAGGTGTCTCCGCATCCAATCAACACGTAAGTCCCCTATCTAGG
AAGGATAGGCTGGTTCACTCGAGGAGAATATTTTCTATGATCATACCCCAACCATGTCATCCATGAACAG
GCTCCGTAAGATCCTATAAAGTATAAATGGAATAAGTCATGTGATATGATCCAATTCTATTTTTATTACA
CTTACTTTTTATTATAGTATGGAAATGCATTCATTTTCTTTGCATCGATTTTGATCCGCAATACTATCGG
AGTAAAAGAAGGGATCTAAGGAAGAACGCAGGCTAAACTTTTTGATTTTTTATTAGTAACAAGTAAATAC
TTTGTTTGGACATAAGAAACTTGCGATATCGAGGGGATAAACACCAACTAATCAAGAGACAATCCACAAA
GCAATTGATCATGATCAAATTTGTAAGCCCACTTGGATATTGAGCATTTAAGCATAAGAATAGGATTCTT
TTCAATGAGTAGTTATAGGCGCAACTTCGGAAAAGATAATTTGATAAAGCTTTTCTTACCTTGAGTCATT
GAGTCATTATATACCCTATTCTATTGTGGATCCTCCACGGTCTTATTTCTTTCATTCTTGCTCGAGCCGG
ATGATGAAAAATTCTCATGTCCGGTTCCTTTGGGGGATGGATCCTAAAGAATTCACCTATCCCAATAACA
AAGAAACCTGACTTAAATGATCCTGTATTAAGAGCAAAATTAGCTAAAGGGATGGGACATAATTATTATG
GGGAACCCGCGTGGCCCAACGATCTTTTATACATTTTTCCAGTAGTAATTCTAGGTACTATTGCGTGTAA
TGTGGGTTTAGCGGTTCTAGAGCCGTCAATGATTGGTGAACCGGCGGATCCGTTTGCAACTCCTTTGGAA
ATATTACCCGAGTGGTACTTCTTTCCCGTATTTCAAATACTCCGTACAGTACCCAATAAGTTATTGGGCG
TTCTCTTAATGGTTTCTGTGCCAACGGGCTTATTGACAGTACCCTTTCTAGAGAATGTCAATAAATTCCA
AAATCCATTTCGTCGCCCAGTAGCTACGACCGTTTTTTTAATCGGTACTGCAGTAGCTCTTTGGTTAGGT
ATTGGAGCAACATTACCCATTGATAAATCCTTAACTTTAGGTCTTTTTTAGTTTAGGGATTTTTCGAGTT
GATTCATTCCACCGCGAAGAAGTCCCCTGCATGGGTATCTAGGAAATAGTTACTTCCAAGTGAATCTTCC
CTAGATACCTAAAATCTATTTTATTATGATCCATTTCGCGAAAATATAGATTGTGCCAAAGATGCAAAAT
TGCTTTCTTTTTTCTTTTTATTCTAACTCAAAAAAGAAGAAGAGGAAAAAATTGCAATGATTTAAAGCGA
GAACTTGTTCTTAGGTAAATCAATTGGGAGATGCTTCTCTAGAGTGTCCCATATCAGTTTTCCATCTTCC
ATACGAAAACTATTAATTCGCATAAGATCTTCTTCAGTCTTACTCAAAAGGTCCAATAGTGTATGTATAT
TGGCCCTTTTGAGACAATTATACGTTCTAGAAGGCAATTCTAATTGATCAATAAAAATACAATTCAATGG
AATTCCTTTTTTGTTTTTCTTTAGATTAGTGAATCTTTTTTGAAAGGTTAAAAGGGGTGGAGTTAACCTG
TTTTTATTTTCTTCGAAACTAGTGCCCTCTTCCTCTGTGTGTATAAAAGGAAGAAATAAATCAATCAAAT
TACGAGAAGCTTCATAAAGCGCTTCTTTAGGAGTTAAACTTCCATTCGTCCATATTTCTAAAAAAAGTAT
CTCGTGTTTTTCATTTCCATTCCCACAAGAAAAAATACTATAATTCACATTTCGAACAGGCATGAATACA
GCATCTATAGGATAACTTCCATCTTGAGAGTTCTTTCTGAGTTCCGTATGATATCCGCGATCTCTCTTGA
TCTGTAACTCAATACAGAAATCAACGGGCTCTCTCAAGTTAGCTATAGGTTGTGTCGTATCAACGATTTC
TACGGAAGGCGGTAAGATTATATCTTGAGCGGTTATGTATCTAGGACCTTTGACGCAAATTGATGCGTCT
CTAACTCCATAGAGATTACTTCTCAATACAATTTCTTTCAAATTTAGTAAAATTTCTTGTATGGATTCTT
CAATACCTACTATTGTGGAATATTCATGTGGCACGTTCCAAAATTTGGCGCGTGTGATACATGTTCCTTC
TATTTCTCCAAGTAAAGCTCTTCGCAAGGCAATACCGACAGTATCCGCTTGCCCTTTTCTAAGCGGAGAC
AGAATGAAACGACCATAATAAAGACGTTTACTATCTACTCTTGATTCAACACACTTCCACTCTAGTGTTT
GAGTGGATCCTGTTATCTCTTCTCGAACCATAACAGACTAGTATTATTATTTGATCATTGAATCGTTTAT
TTCTCTTGAAAGCGGTTTCATTTTTTTTTACAGACGTCTTTTTTTAGGAGGTCGACATCCATTATGCGGC
ATAGGTGTTACATCGCGTATACAACTTAACCGTACACCACTTTTAGCAATGGCTCGTAATGCGGCATCTC
TTCCGCTACCAGCACCTTTTACCATAACTTCTGCTCGTTGCAAACCCACTGTACGAATAGCATCTACTGC
TGTTCTTTGACCAGCATAGGGTGATGCTTTTCTTGAGCTTTTGAATCCACAAGTACCTGCGGAGGACCAG
AAAACGACCCGACCTTGTGGGTCTGTAACGGTTATAATGGTATTGTTGAAACTGGCTTGAACATGAATAA
CCCCTTTTGTTATTCTACGTGCACTCTTCCGTAAACTAAAACGGGCATTCCTACGCAAACCAATACGCAC
TTTCTTACGTGAACCTATTTTTGGTATAGCTTTTGTCATATTTTATTATCTCATAAATATGAGTTAGAAA
TAACAAAAAGAAAAAAGATACAAAGATATCCGTTTCGGGTTAAAATATATCCTTTACTTTCATTTTTTTT
TATTTGCAATTTGGACATTTCCGTGGGTACTTTTTTTTTTTTACTTTATTAGAAATTAGAAAGAAAAGCT
TCTTTTTCGAAAGATTACCCCTGTCTTTGTTTATGCTTCGGATTGGAACAAATGACTCTAATTCGCCCAC
GCCTGCGAATCAGTCGACATTTTGTACAAATTTTACGAACGGAAGCTCTTATTTTCATATATAGGTATTC
CTTTCTTAAACTATGAATCTATTCTTTTGGAAAAAATAAGTCTCTTCACTTAAATTCTGAAACTTGGAAG
TTATTACCCCAGAAAAACCTAATCCTTTGAATCTTTGGTATCCTTCAAATCTTCAGTATCCTTCGAGTCT
TCGGTACGCTTCGAATCCTTATGGGGAAGTCTATAAATTATACGACCTTTGCTGGAATCATAACGACTTA
CTTCAATTTTGACCCTATCCCCCATCAGTATTCGTATAGAGCTAGACCGGATCTTTCCTGAAATATAGCC
CAGGATGATCGTGTCATTCTCTAGGCGAACGCGGAACATTCCGTTGGGTAGGGCTTCCGTAACTAAACCT
TCGAAAGTTACTTTTGCTTCTCTCGGGTTTTTTTTTTCTCTCCTATTTTTTTTTTCTGTCATATATTTTT
CTCCTATTTTTCTATTTTTATTTTCCAAATAGGAAGTTCGAGATAGAATTTGGGTACTATAGGTGCGGCC
ATTACCATATATAACATAAAACTTCTCCCCCAATTCTGTTTAGTCGAGCTTCTCGATCTGTCATTATACC
TCGAGAAGTAGAAAGAATAGCAATTCCCATTCCGCCCAAAACCTTAGGAATTCCTTGATAGTTGGCATAA
ATTCGTAAGCCAGGTCGGCTGATACGCTTTAAAAAGGTTCTAGTTCTATATATTCCCTTTCTAGTCTTTC
TCCTTTGATGTCGCAAAGTTGAAACCAAGAAATATCTGTTACTTTCCTGATGTTTCCGAACACTTTCAAT
AAAACCCTCTCGTAGAAGTATTTTAACAATGTTTTCGGTAATATTTGTGGATACTACTCGAACAGTTCCT
TTTTTATTCATGTCTGCGTTTCTTATAGAGGTTAGTAAATCAGCAATAGTGTCCTTGCCCAT
