# Supplementary material for: Assessment of Gene Flow to Wild Relatives and Nutritional Composition of Sugarcane in Brazil
Source: Front Bioeng Biotechnol. 2020 Jun 19;8:598. doi: 10.3389/fbioe.2020.00598 (PMC7317034; doi:10.3389/fbioe.2020.00598)
Supplement: Supplementary file 3 [file Data_Sheet_3.FASTA]

>Consensus 2,197,899 reads from Sofficinarum_GATCAG_L002_ mapped to gi|992330479|ref|NC_029221.1|
TAAATCTCGTCGTTAATTGAATTCAGAATAGAAAGATTCAGAATAAACAAAGAAATACCCAATATCCTGTTGGAACAAGA
TATTGGGTATTTCCGGCTTTCCTTCCTTCAAAAATTCCTATATGTTTAGGAGAGAAAAACCTTATCCATTAAGAGATGGA
ACTTCAAGAGCAGCTAGGTCTAGAGGGAAGTTGTGAGCATTACGTTCGTGCATTACCTCCATACCAAGATTAGCACGGTT
GATGATATCAGCCCAAGTATTAATAACGCGACCTTGGCTATCAACTACAGATTGGTTGAAATTGAAACCATTTAGGTTGA
ATGCCATAGTACTAATACCTAAAGCAGTGAACCAGATCCCTACTACAGGCCAAGCAGCCAAGAAGAAGTGTAAAGAACGA
GAGTTGTTGAAACTAGCATATTGGAAGATTAATCGACCAAAATAACCGTGAGCAGCCACAATATTATAAGTCTCTTCTTC
CTGACCAAATTTGTAACCCTCATTAGCAGACTCATTTTCAGTGGTTTCCCTGATCAAACTAGAGGTTACCAAGGAACCAT
GCATAGCACTGAATAGGGAACCGCCGAATACACCAGCTACACCTAACATGTGAAATGGATGCATAAGGATGTTGTGCTCT
GCCTGGAATACAATCATAAAGTTGAAAGTACCAGATATTCCTAAAGGCATACCATCAGAGAAACTTCCTTGACCAATAGG
GTAAATCAAGAAAACAGCAGTAGCAGCTGCAACAGGAGCTGAATATGCAACAGCAATCCAAGGGCGCATACCCAGACGGA
AACTAAGTTCCCACTCACGACCCATATAACAAGCTACACCAAGTAAGAAGTGTAGAACAATTAGCTCATAAGGACCGCCA
TTGTATAACCATTCATCAACAGATGCAGCTTCCCAAATTGGGTAAAAATGCAATCCGATCGCCGCAGAAGTAGGAATAAT
AGCACCAGAGATAATATTGTTTCCATAAAGTAAAGAACCAGAAACAGGCTCACGAATACCATCAATATCTACTGGAGGAG
CAGCGATGAAGGCGATAATAAATACGGAAGTTGCGGTCAATAAGGTAGGGATCATCAAAACACCGAACCATCCAATGTAA
AGACGGTTTTCGGTGCTAGTTATCCAGTTGCAGAAGCGACCCCACAGGCTTGTACTTTCGCGTCTCTCTAAAATTGCAGT
CATGGTAAGATCTTGGTTTATTCAAATTGCAAGGACTCCCAAGCACACGTATTAACTAGAAAGAAAATAGATAATAGAAG
GCTTGTTATTTAACAGTATAACATAGTCTATATACCAATGTCAACCAAGCTAGCCCCAACGATTGGATTTTCGTATAACT
TCATTTACCAAATCCAAAAATTTTGGAAATGAAGTTAGTAAAAATTCAAAACTCAGATTGCTCTTTTCTATTTTCCATAT
GGGTTGCCCGGGACTCGAACCCGGAACTAGTCGGATGGAGTAGATAATTCTTCCTTGTTACAATAGAAAAAAACCCCTCC
CCAAATCGTGCTTGCATTTTTCATTGCACACGACTTTCCCTATGTAGAAATAGCCAATTTCTATTCCGAAGAGGAAGTCC
ACTAATTTTTAGAATTTTTAATTAGTTAAAGTGATTCACCTACTATGGAACATTTCAGAATGGAAAATGTGCAAGTTTTA
TCTTGATATCGATCTTTTCTAGTTTATTAATTTTGTCTAATGATTAATTAAGAGTAAGAGGATTCACCAGGTCATTGATA
CGGATAATATCCAAATACCAAATACGCTCACTTTGTGATCCATGGAAAGAAAAGTGAATTGTTTTGGTGAACATCAAAGA
AAAAACTTGCTCTTCTTCCGTAAAAAATTCTTCTAAAAATACCGAACCCAATCGTTGCATAAAAGTTCGTACCGTACTTT
TATGTTTACGAGCTAAAGTTCTAGCACATGAAAGTCGAAGTATATATTTTAGTCGATACAAAGTCTGTTTTTTCGAAGAT
CCACTATGATAATGAAAAAGATTTCTACATATCCGACCAAAACGATCAAGAATATCCCAATCTGATAAATCAGTCCAAAC
GGGTTTACTAATAGGATGCCCCGATCCAGTACAAAATTGAGCTTTTGATAAGGATCCAACGAGGGGAGTTGCAGGGACTG
TGGTATTGAATTTTTTCATTCGAGTATCTATTAGAAAAGAATTCTCCAGCATTTGATTCCTTACTAACAAAGTATTTATT
GGTACACTTGAAAGGTACCCCAGAAAATCGAAGCAAGAGTTTGTTAATTGGTTTAGACGAATCCTTTGTGGTTGAGTCCA
AAAATAGAAAAAATATTGCGAGAAATTGACAAGGTAAGATTTCCATTTCTTCTTCAAAAGAAGAGTGCCTTTTGATGCAA
GAATTGCCTTTCCTTGATATCGAACATAATGCATAAGAGGATCCATAAAGAACCATATGGTTTTCCGAAAAAACCCCGGG
TACATTACACCAAAATGTTCCATCTTCCCAGAAAAGATGATTCGTTCCAGAAAGGTTCCAGAAGATGTTAATCGTAAGCA
AGAAGATTGTTTACGAAGAAACAACAAGAAAAATTCATATTCTGATACATAAGAGTTATATAGGAATCGAAATAGTCTTT
GATTTTCTTTTTTCAAAAGAAAAATGGATTTCATTGAAGTAATAAGACTATTCCAATTCGAATAATAGTGGAGAAAGAAT
CGCAATAAATGCAAAGAGGGAACATCTTGAATCCGGTATTCAAGGAGTTGAACCAGGATTTCTAAATGGATAGGATAGGG
TATTTCTATATGTGATAGATAATGTAAATGCAAAAATTTGTCTTCTAAAAAGGGAAATATTGAATGAATAGATTGTAAAT
TTTGAAACTTTGGTATTTCTTTTTCTTCTGGACAAGATAGTTGCCCTAGCGAGAGTGGGATTTCTACAACAATCCCAAAC
CCCTCAGATAGAATCTGAGAATAAAACTCAGAATAAAAATAATTGCGGTGATCAAACAATCGATCTTGGTTAGGATAATT
AACCGAATTAATCAAAAAATTCTGCTGATACATTCGAATAATTAAACGTTTCACAAGTATTGAACTAAATTTCTTGTTAT
TACAACCAAAAATTTCCACAGGTTCGGAACCATTTAATCCATAATCATGAGCAAATGCATAAATATATTCCTGAAAGAGA
AGTGGGTAGACGAAGTAGTGTTGACGAGATTTCTGTTTTTCTGAATACCCTTCGAATTTTTGCATTTGTATTTCTACTTG
AATCAGAGAAAAAAGCATTTCTCGGTTTATCAAATGATGATACATAGTGCAATATGGTCAGAACAAGGTGTTGCATAATA
CAAACCCAGGAAAGAAAGGGAGTCTAATCCATAGAACTTTTTCCGCTCCTTTTCTATCTAATTAGTTTATGTTTGTTCTA
ATTACAAAACAAACAAGAACAAATCTTTTATTTTTGCAGGCCAATCGCTCTTTTGACTTTGGAATACAGTCTCTTTATCA
ATATACTGTTTCTTTTACACATTCAAGTCATAACATCCCTTTTCAATCCATAATCAAGAATAATTAGGATTTCTAAAAAA
AAAGTAAAGGGTCCACTCATAGGAAAACCTAACCTTTCCCTGCATTAGGCACTAATCTATTTTTAACGTCTAATTAGATC
GGGGAATCCTTCCAATTAACCAATTAAGAAGTTAAGCTCGTTGCTTTTTTTTTATTTTACCAGAATTAGAGCCAGGCTCT
ATCCATTTATTCACTAGACCCAGAAAATCAGAATTTTTTGATTAAAAAAAAAAAAAAAGAAATTGATTTTATTACGACAT
GCTATTTTTTCCATTCATTACCTTTGAGGATCAGTCGTGGTCTTCTAGACTCTACCAAGAGTCTGGACGAATTTGTTGCT
TCATCCAAATGTGTAAAAGATCATAGCCGCACTTAAAAGCCGAGTACTCTACCATTGAGTTAGCAACCCAGATAAAATAG
GATCTCTTAGATACGATCAAAATCTAAAAATCGATGAAATTACACCGGACGCTCCTGTCAAAACATTGAATTAGCAAGAC
ATCAAAAGAAAGATTTTCTAATCCATTAAAAACACTCAAATACCAAAATGAACAGATCCGGTTCAATTTCACTAAGGCTA
AGGGTAAAAAAAAAAGCAGCCCCAATCACAATGGCAAAATTGTGATTTTTTTGGCAATTTTTATTTAAAGAAGTAAAATA
ATCTTGTATGAGAGTACATGCAAGAGGGGCAACCCTATCATTTGAACGAAGTGTAGACAGAAATACCTAATATGGAGTGA
CAATAAAGAGACCCATCTATCTACAAATTCTATTTGTTCAATAGACCTTTGTCAATGGAAATACAATGTAATTAGATAGA
AAAAGGAAATAAAATAGGGACTTTTGTTGGATTGGCACGATATAAATGCAGCAAAAAAAAATAGGACTAAGAAAGAGGCA
AATTGTGTCTAAATAATTAAGGGGTACTAAGGACCCTCTCCTACTTTTTTATTCATTTAGTTCTTTTCTTCAATTAACTC
AAAGTTCTTTCTTTATCTTTAAAGAATTCTGCCTTCCTTAAAATATCATAAACTGTTCTTGTAGGTTGAGCACCCTTTTC
AAGGAAATAGAGAATAGCTGGAACATTTAAACAAGTTTGATTCTTTATCGGATCATAAAAACCTACTTTTCGAAGATCTC
TTCCTTCTCTTCGAGATCGAACATCAATTGCAACGATTCGATAGATAGCTTATTGGGATAGATGTAGATAAACAACCCCC
CCTAGAAACGTATAGGAGGTTTTCTCCTCATACGGCTCGAGAAAATGATTCGAATTTCTGTCTATAATGCAAATAGATAG
AAATTCGATTATGACTTGCATTAATTTCCTTAAAGAAAATCAAAAACCAATTTCATTTATACTCATGACTCAAGTTGGCT
AATTTTGACTGACAAACTTCAAAAGAAATTCGAAATTTTTTGAGTCGTCTCTAAACTCTTTTCTTTATCTCATCTCGAAC
AAATTGACTTTTATTCCTTATTCTGATCTAATTCTATTGTTGAGACGGTTGAAAATCGTGTTTACTTGTTCCGGAATCCT
TTATCTTTGATTTGTGAAATCCTTGGGTTTAGACATTACTTCGGGAACTCCTATTCTTTTTTCTTTCAAAAGAGTAGCAA
CATACCCTTTCTTTTTTCTTATTTCCTTCGATAAAGCATTTCACTCTTCTATAGAAATCAAATATGAACAATTGATTCAG
ATAGACTTTTAATCAAAAAAGTTTTTCCAATCTTCCAAAATTAGACTTTTTCTTATTTTAACCTTTTGATTTCTATATTA
AGGATAGACTGACAAAGTTGGCCTAATTTATTAGTTTTCACTAACCCTAGATTCTTTCCCTTGATCAAAAAGAAATTCTG
TCCTCTCGAGCTCCATCGTGTACTATTTACTTTACTTACAAACAACCCAGCGCAAATTCGGTTCGGGACGAATAGAACAG
ACTATGTCGAGCCAAGAGCATTTTCATTACTATGGAAAATGATGGATAGCAAAATCCACAATCGATCATGTCCTTCAAGT
CGCACGTTGCTTTCTACCACATCGTTTTAAACGAAGTTTTACCATAACATTCCTCTAATTTCATTGCAAAATGGTATCGA
GAATTGATCCAATATGGATGGAATCATGAATAGTCATTGCTTTTGTATACTAATTCAAACCTGCTATCTATGGAGAAAAT
TGGATAAAAGAAATAAGTATTTATCGGGGAACACTCTGCAAAGATACAATTTATTTAAACCCATATTCTATCATATGAAT
GAAACATAGTTCGAAAAAGAGGAATAAAATAGTTTACTTAAGACTTATTTATTTTTATTATTGAATTTCCATTCTCAACA
GAGAACTCAAGATGATCAATCCTGAAATGAGAAGGATCGACTCTTTCCCAACAAATAAACTATCAACCTCAAAAAAAGTG
GAATTAATTTAATGAATTAATATATTTTTCTGTAACAAAAACAATTAACTATTAAACAAATAAGCTATTAAACAAATAAG
CTATGCCAATGAAAAGATTGGTCGTTTTTGGGTAGTTATAAAATTCTCATACTTCTTCGACTCGAATAACAAAAGAAAGA
AATTTTTTTTTTTAAGTAAAATTAAGGTCTTTGCTTTTACTTATAGCATTCTTTCTTTTACCTAAAAGAAAGAAAGAACT
CAAAATAAAAAATAAGAAAAGTACGATTTTTTTCGAATCCATTCTAACCAACGAACAGTTCTTACCTTAACCTTACCGAA
ATGGATCATTCTAGATATTTAAAGAATCACAGATCGAGATCGTTTTCGCTTAACCAAAGAAAAGAAGGACGCTTCTTTTT
TACTAATAATACAAGAAAACAAATAATACAACAAAAATCTATCTCTATCATAAAGGGATAGGTCTCATTTTCTATACAGT
GTTTTACCTCATTAAATTTTTTTTTTTTTTCAATCAATTCGAAAGTGGAGTAGACAGAATATATGAATTTATCTCTAATC
CTCACATTCCATTGATTTAGAAATGGATATTTGCAAATCAGATAATACCTAAAATAGAAAAATAGAGTCCCTATCCGTAG
AATGGAAACCTTTTTCTTTTTTTTCGCGCCGATCTTGGTCAAAAGTTTTAAGGCCTGTGCTGAAACTAAAAACATCCTAC
TCTTTAATCTGGCCATGAAACATAGAATTAGAATACTCCCCCTCTTTTTTTTTACTTACTTTAGTTCTTTAGTTTTGGGA
AAATAAATAGGGGGGTACTTCTTTTCTTTCATATTGGGTGTCAAATGGATCCTGTAAGAATTCCCACTTCATAGATACGG
GGTATAAAGTTTATCAAAAAAGTTCAAATTTCAAAACACATATTCAAAACACATATGAGTAATGAGTAGTAGGGGCATAT
CCTGAATGTGCCTGATAGACAAAAATTTTTCATGAAAATAAAGATATTAAATTTGACTGGACTTGACACTTTATTTTTTG
TTTTCTGAGAAAGAAAAAAATGCTTAGAAATGCATCTAATCTACGAGTTCATAAGAGATAATTATTCTCTTTAATAAACT
TTTGTGTCGTGCAGGGCACAATACGATTCTATCTTTCGCTTCATCATAAAAAATCTGGGACGGAAGGATTCGAACCTCCG
AGTAACGGGACCAAAACCCGCTGCCTTACCACTTGGCCACGCCCCATGTCATTTCGTTTTATGAGACACTAATAAACACT
ATTATTTTTATATATTATTCGTCAATCCCACTTCAATTACCTAAAAAATGAGGGATATTTTCTTGCTAGGATTCTAGACA
TGCAGATAATATAGAATCCAAAAAATGCATTGATCATTACATGGAATTCTATTAAGATATTATATGAAAGTCGAATTTCT
TCCATTCTCGTTTGAGAATGCGAATACAAGGAGGTATTTTGTGTTTGGGAAAGTCCGAAGAAAAAAGGATTTGGAATCTA
CTTTTTCTTTTGCTTTTTCCCTTAGAAAAATAACTCAATCAAAATCCAATTATCTACTCTACAAGAATGAAATGCTTGTT
ATGCCTAATATACTTAGTTTAACCTGTATCTGTTTTAATTCTGTTCTTTGTCCGACTAGCTTTTTCTTCGCCAAATTACC
CGAAGCTTATGCCATTTTCAACCCAATCGTGGATGTTATGCCTGTCATACCTGTACTCTTTTTTCTATTAGCGTTTGTTT
GGCAAGCTGCTGTAAGTTTTCGATGAAATCTTTACTATTCTGCCTGCCAAATTGAATGATGTATTCATTCCAAAAAAAAA
AATGGATAAGAGCCGAGAAGTCTTATATTATGAACCTTCGATTCTAAAATTCAAATTCTTCTACATTGAATGTATAGCTG
CAGCAATAAATTTTGATCAGCCTTTCTACCCCCTGGGCCTACGTTGAACGTACCTTTAGGTACCCACACAATACCTAAAC
TAATTTTTGATATTGATAAGAGTGCTTATTATAAAGCAATTCTTGCAATTTTTTTAAGAATTGATTTTTGCATTTTTAGG
TGTCAAAATAAAGAAAACCCATCCTAGTGGATCCGTGTGGTAAGGAAAAATGGGTAATCTATTCCTTAACAAAAAAAATT
TTGGAGATTATGTAATGCTTACTCTCAAACTTTTTGTTTATACAGTAGTGATATTCTTTGTTTCCCTCTTTATCTTTGGA
TTCTTATCTAATGACCCAGGACGTAATCCTGGGCGTGAGGAGTAAAAATCCAAAATTTTTTGGAATTTTTTCTTATAAAT
TAAAATTGGATTTATTTCGTACATTTATTTATGAGAAAATCCGGGGGTCAGAATTCCTTACAATTCGAAAGTCCCAAATG
ATCCGAGGGGGCGGAAAGAGAGGGATTCGAACCCTCGGTACAAAAAAATTGTACAACGGATTAGCAATCCGCCGCTTTAG
TCCACTCAGCCATCTCTCCCCGTTCCAAATCGAAAGGTTTTCATGATATGACAGAGGCAAGAAATAACGATTGCAAAAAA
TCCTTCCTTTTTCTTTCATTTCAAAAGTGCATAAAAATTATATTGCCAATTCCATTTTAATTATATTCTTTTTTCTTAAT
GTTAATAAAAAAAAGAAGAAAATTCTGGTTTTTTCTTTCCAAAATTCGATATAGGCTGAGAGACAATCAGATCGATTTTC
TCTTCAGCGGGCAGTTCCATATAGAATTTGTTAGAATAAAACAAGCGGGTTATAAAAAAACTCTTTTTTTTTATCCACAA
AGCAAAAAAGGTTCTTATCAAACCCACAATAAAATTGGAAAGAAAGATAAAGTAAGTAGACCTGACCCCTTGAATGATTC
CTCTATCCGCTATTCTGATATATAAATTCGATGTGGATGAAATTGGTGTATAAGCGCATTTTTTTATTTCCTTAGACTTA
GATCGCGCAAGGCAAGAATTTTTCGCTATTTACGATTTCATATTCTTGTTACTAGACGTTCTATAGGAATAAGAAGAAAT
CGCAACTCTTTTCCGTTACACATAATGAATAAAGGGTTTCAAAAGTCAATTTTTCTTTTCAATATCTTTCTTTTTTTTTT
CAGAATCCTATTTTTGTTCTTCCACCCATGCAATAGAGAGCGAATGAGAAAAGAGGGGTTTTCCCTTAAAAAATAGGCTT
TGAAATAGAAATCATGGAATAATGCTGAATTCAAATGTTTATTTCTTTATTTCTTTTCTATAGTATAAGAAAAATGAATT
AAATGAAATTCGTGGATTTAGCACGACCTTGGTTGTGACCCCATAGATAAAAATGGAAAATTTCTATCTTCGAGACGACT
GAAAAAGGGCATTGAACGAGAAAGAAATCGTCCACAGATAATCAAACTATCGTATGCCCTGGAAGTAATATGAGGTGCTC
GAAAATGGTTGAAGTAATTGAATAGGAGGATCACTATGACTATAGCCGTTGGTAGAGTTACTAAAGAAGAAAACGATCTA
TTTGATATTATGGACGACTGGTTACGAAGGGACCGTTTCGTTTTTGTAGGATGGTCCGGCTTATTGCTCTTTCCTTGTGC
TTATTTCGCTTTAGGGGGTTGGTTTACAGGGACTACTTTTGTAACTTCTTGGTATACCCATGGATTGGCTAGTTCCTATT
TGGAAGGTTGCAATTTCTTAACCGCGGCGGTTTCCACACCTGCCAATAGTTTAGCACACTCTTTGTTGCTACTATGGGGA
CCGGAAGCACAGGGGGATTTTACTCGTTGGTGTCAATTAGGTGGTCTTTGGACTTTTGTCGCTCTCCATGGAGCTTTTGC
ACTAATAGGTTTCATGCTACGTCAATTTGAACTTGCTCGGTCTGTTCAATTGCGGCCTTATAATGCAATTTCATTCTCTG
GTCCAATCGCTGTTTTTGTTTCCGTATTCCTTATTTATCCACTGGGACAATCTGGTTGGTTCTTTGCGCCGAGTTTTGGC
GTAGCAGCTATATTTCGGTTCATCCTTTTCTTCCAAGGATTTCATAATTGGACGTTGAACCCATTTCATATGATGGGAGT
TGCCGGAGTATTAGGCGCAGCTCTGCTATGCGCTATCCACGGGGCTACCGTAGAAAACACTCTATTCGAAGATGGCGATG
GTGCAAATACCTTCCGTGCTTTTAACCCAACTCAAGCTGAAGAAACTTATTCAATGGTCACTGCTAACCGCTTTTGGTCC
CAAATCTTTGGTGTTGCTTTTTCCAATAAACGTTGGTTACATTTCTTTATGCTATTTGTACCCGTCACCGGTTTATGGAT
GAGTGCTATTGGCGTAGTTGGTCTGGCTCTGAACCTACGTGCCTATGACTTCGTTTCCCAGGAAATCCGTGCAGCGGAAG
ATCCTGAATTTGAGACTTTCTACACCAAAAATATTCTTTTAAATGAGGGTATTCGTGCGTGGATGGCAGCTCAGGATCAG
CCTCATGAAAATCTTATATTCCCTGAGGAGGTTCTACCACGTGGAAACGCTCTTTAATGGAACTTTCGTTTTAGCTGGTC
GTGACCAAGAAACCACCGGCTTTGCTTGGTGGGCTGGGAATGCCAGACTTATCAATTTGTCCGGTAAACTACTTGGAGCT
CATGTAGCCCATGCCGGATTAATCGTATTCTGGGCCGGAGCAATGAACCTATTTGAAGTGGCCCATTTCGTACCAGAAAA
GCCCATGTATGAACAAGGGTTGATTTTACTTCCGCACTTAGCTACTCTAGGTTGGGGAGTAGGGCCGGGGGGAGAAGTTC
TAGATACTTTTCCTTACTTTGTATCCGGAGTACTTCACTTAATTTCCTCCGCAGTCTTAGGCTTCGGTGGCATTTATCAC
GCGCTTCTGGGACCCGAGACTCTTGAAGAATCTTTTCCATTCTTTGGTTATGTATGGAAAGATAGAAATAAAATGACTAC
AATTTTGGGTATTCACTTAATTTTGTTAGGTCTAGGTGCTTTTCTTCTAGTACTCAAGGCTCTTTATTTTGGCGGCGTAT
ATGATACCTGGGCCCCCGGGGGGGGGGATGTAAGAAAAATTACCAATTTGACCCTTAGCCCCGGTGTTATATTTGGTTAT
TTACTAAAATCCCCTTTTGGGGGAGAAGGATGGATTGTTAGTGTGGATGATTTAGAAGATATAATTGGGGGACATGTATG
GTTGGGTTCCATTTGTGTACTTGGCGGAATTTGGCATATCTTAACCAAACCCTTTGCATGGGCTCGCCGTGCATTTGTAT
GGTCTGGCGAAGCTTACTTGTCTTATAGTTTAGCTGCTTTATCTGTTTTTGGTTTTATCGCTTGTTGTTTTGTCTGGTTC
AATAATACGGCTTATCCAAGTGAGTTTTACGGGCCCACTGGACCAGAAGCTTCTCAAGCTCAAGCATTTACTTTTCTAGT
TAGAGACCAGCGTCTTGGAGCTAATGTAGGGTCTGCCCAAGGACCGACGGGTTTAGGTAAATATCTAATGCGTTCCCCAA
CGGGAGAGGTTATTTTTGGAGGGGAAACTATGCGTTTTTGGGATCTTCGTGCTCCGTGGTTAGAACCTCTAAGGGGCCCC
AACGGTTTGGACTTGAGTAGGTTGAAAAAAGACATCCAACCTTGGCAAGAACGACGTTCAGCAGAATATATGACCCATGC
TCCTTTAGGCTCTTTAAATTCCGTGGGTGGCGTAGCTACCGAGATCAATGCAGTTAATTATGTCTCTCCTAGAAGTTGGT
TAGCGACCTCCCATTTTGTTCTAGGATTCTTCTTTTTTGTGGGCCATTTGTGGCATGCAGGAAGAGCCCGAGCTGCTGCA
GCAGGCTTTGAAAAGGGAATTGATCGTGATTTGGAACCTGTTCTTTACATGACCCCTCTTAACTAAGATTTTTTATTTAT
ACCTGTTCTAGTTTTTTTCTGTTCTGGCTCGGTTATTCCATCTAGCCGAGCCATTCATGCTTTTTTATGAAAGAATGATA
TAAGGGGGCTGAACAAAGAAAAACATAGATAGAAAGAAACAAATGTATTCAATATACAAAAGGAGAGAGAGGGATTCGAA
CCCTCGATAGTTCCTAGAACTATACCGGTTTTCAAGACCGGAGCTATCAACCACTCAGCCATCTCTCCACAGCCCAATCC
CTATTTTATTCCTACAAATAGAACATAGCTATATGAAATGATCTACTAACTCATCTCAGATGCAAGTCCACTTTCAATAT
ATCTCTGTATACTGTATACACGGATACAGAATCCGCTATATCCGTTTGTGAAATAAAGGCTAAATCCCCTCCCCTCAACT
CCATATCCAAATAAAAACGGTAAGGAAAAAGTTTTAATAAAAAGAAGAATCAACGGATTCATGATTAAACCCCTCCTACT
TCTTGTATTTTCGTACAATTTTGATTAAGTGAGGGATCAAATAGAAATATGTAGTCAACTTTATTTGAAGGTAGTTTGGA
GGATTATAAATATGACTATTGCTTTCCAATTAGCTGTTTTTGCATTAATTGCGACTTCCTCAGTTTTAGTAATTAGTGTA
CCCCTTGTATTTGCTTCTCCTGATGGTTGGTCAAATAATAAAAACGTTGTATTTTCCGGTACATCATTATGGATTGGATT
AGTCTTTCTGGTAGCTATTCTGAATTCTCTTATTTCTTGAATTTGTTTAGTATTTAGTAACCCGATACAAAATAAATAAA
AAGAAAGGCCCTTTTTTCGAAAAAATTCGGATTTTTATACACATTAAAATGCTATTTTCGTTCCGAATTATTACCTATTC
TCTTTCATTATTATGAAATTCTATTGCCATTAGAATATTGATTGATAGACAATTAATAAAAAGAAAACTCTAATAGAAAA
TGAAACGGTCGACCCAGACATAGACGGTCGACCCAGGTGGATATACCCTATAAAATATAGGCCGTAGCAAGCGTAGTTCA
ATGTAGCGAGCGTAGTTCAGTGGTAAAACATCTCCTTGCCAAGGAGAAGATACGGGTTCGATTCCCGTCGCTCGCCAGCT
TAATTTAGTAAGGTGCTATGATAAAAAATTAAGTCTAGTTGACTACTTAACTACTTATATTATAGTTTATATTATAGTAA
ATTATTTATTTACTAATTATTTATTTCATTTTCATTTAATATAGTAAATTATTATAGTAAATGACTACTTAACTACACTA
CTTCTATTAAATTACTATTTAATATTAAATGAATATGAAATTAAGTAGTTGTTAGTCTAGTACTGTACCCCTTCCTATCT
TATCCTTCCTTTGCACCCGACTCAAAAAAAAGTGCTTCGAGGGCGCAAATTCAACTTTCTAAGAAAGTTCCCTAAACCGG
GGATTCGCCGAGACAAACAAGAGACAAACGGTTTTGAAAGGGGGATAGGCTATGCTTTTCTTTCATTTTTTTTTTTCTGC
CTGCTGAATAAAAATAAAAAAAAGGGTTGGATATAGCCCTCTATCATATATATAGAAATAGAATAGTCCATTTATACGGA
CTGCTAAGTGCGGAGACGGGAATCGAACCCGTGACCTCAAGGTTATGAGCCTCGTGAGCTACCAAACTGCTCTACTCCGC
TCTGTAGGGCCGAAAACTGGTGGACGAAAGAAAAAGGTTGAATACAAGTCTCTACCATGTATAGACAAACAAATGGAATA
GTCTTTTTATACAGAATGGAGCGGGTAGCGGGAATCGAACCCGCATCGTTAGCTTGGAAGGCTAGGGGTTATAGTCGACG
TTGGTTGATTATTTTTGACGTCTCTAATTCAAAACCGAACATGAAATTTTGATTTCATTCGGCTCCTTTATGGATATTCT
CACCACTTAACATCTATGTCAGCTTTTCTGTCTGAATGGAACCAAAGCTCTCCGCTTTCTAGATGATCCCTATAGAGTAG
GAGATAGAAATTCTCCTAAATATCTATCTAATCTACTTACTTCGTTCCCTAATTTCATTCAAGAGATCCTGAGGAAAAGA
GTTGGGTTTCCACCGAGCTGAAACAATATAATATACTGATGGTTCTAGTAAACCAAAACCATCGTTTTTTAGCTATTGGG
CTTCCATTTCCTACAAAACAAAAGAAGATTTAGTTACGATTGGAAATAAACTTTTTTGTATCTTCATCCATAGATCCTTT
ACTCATATTTATTCAATCGGAATACTTATCGGAATACTTAATCCAATGCAAAATTTTGCTTCGCGACTACGTACTCCTAA
TCGAATTTGTATTTTAGATGCAAATTCAATTAGTCTTTGGATACTAATCGCGAGAATGTATATTCTTCCTCAATATGCTA
TTGAGAGGAAAAGGATTAAACCCTTTATAAGAACTAAAGTTTTCATCGGAATATGAATATAAAAAAACTTAAGGATGCCT
TAAGTATATCATTTCAAATTCAGTTATTAATAGAACGAATCACACTTTTACCACTAAACTATACCCGCTACATGTAGATT
ATGATACCAATGCTACCCTTTGTCAAGGGTAGCCATTCGAGAAGGAGGCTAATTCCACCTTATCGAATCAAAGGAGAAAG
TTCATGGCGGTGGGCGGTTGGTACTTCAATCGCAGGCCTTTACTTTAGGATTTAGATAGCCCCTCTCTAGTCTGTAAAAT
ACATCTCTTCTTACCATACCAATAGCGTATGAACCAAATGTATGCATTTCGATTAGGATCTATTCTACGGTTATGACTAC
AAGGATCATTATTTGTGAGGACGTAAATGTGCCAGACTGTTGTAAGGAATCGTTTAATTATTCCTACAATATATACTAAG
AGATATAAAGGCAGTACAGTCCCCATAAATCCCTTTCTTCCTTTTCTTTTTTGTTCAGAATTGAACAAAGAAAAAAGAAA
TTGGGAAAGATGTTTTCTTCCTCCACGTATCATGAAGTGCGAGCCATAGGGAAAGAGTGAGATGACTTTCACAAATTTAT
CATAGACTTCGTCTATCGCTTGAGAGAAGCAACAAAGAGTAATAACTTAAAAAGAAAAGCAGATACGAATCGACAGATTT
ACCTGATGAAAATTTACATCAGAGGACTCTGATGAGGATTCCTCAAACTCTTCATAAAGAGGATCCAGAAAGTCTCTGGT
TAGTCGATCCCCTCCATTTCCTAATTTCCTCTCTTCTTTTCCGCTCAATTCTAGTTTATTAGATTCTTGTTTAAAAGAAT
CAAAGAAGATGAATAGAACTAAGAACACATAAAAAAGAGCATAGAGAACCATTACCAAACGTTCCTCCTAAGAATCATAT
TGGGTATCTGTCCCCTTCCTTTTAACCCTAGGATCGAAAATCTAGAATCCTCCCTTTTCCTAGTGTTCGGAAACGGAAAA
CCCTGAACCTGGAGGAGTTAGGTATGTAGGATATGCTTTTTATTTTTTGTTGGGCAGGCAGTAGTATAATTTTTATACTC
TGCAGTATAAATTCGACTCCCAACTTTTTTTTAGAATAAAATTGTTGATAAAACTCCAACATAGTTTGTTCCAAATCCAC
TAGAATCCTTGTAGAATAGTCAAGTACCCCATTTCCAAGGGGTACCTGTTGAAAATCGTTTCAACAAATCCGTCCAAAAC
TTTTTAAGAAAAATTAAAAAGTTTTGAACTCGAAAGTTTTTCCAAGAGATGCCTGCTAAAAATTGTTTCAATCTCTCACC
AAAACAGATAAGAAGTATATCACTGAAAATTACTATCCAGCCATATGGGTATATGAAGAGCGCAAATTCCTTTATACCCC
ACCCAATTAGAATTAGGGGAAATAAAACATAAATGTAGAAAGTTCTCATCATAAGATCAGCCAATAGAAGAAAAAAGTCC
CTAATTCTGCAGAACATTCTGAGCACGTGAAAAGTGAATAGCCTAAAGATAAAAAAAAAGTTTATCATTTTTTTAACAGC
AGTTCTTATTGCCCCTTTGGCCTTTTTGGCCCATTGTTGTATCCGATTCAACAATTGATACATATTTGTTCTCCTCTTAA
AAAAAAAATGGAACTTCCGAGCTTTGGTTTGGTGAGTCGTACGAGATCGTGTTTACATACCTATGAACTTAGCCTCTTCA
AATGTATCCGATATATAATAATTTTTGGGTGTGTCAACTCTCTGTTCATGTATTTTATTATACATGATATGTATATGTAT
TTATTTATATAATAATAAATACCTATACTTTGTGCAAGTGATAAGAGATAATATGAAAGATTTTCTTATTTTTCTTAATT
TTCTCAAGATTTTAAACCTCGCCATAAATAAACTTCGATATCTCGATCTCGATATATAGAAAAGAAAATCTCTACATATC
TCTATATATACATATATTATGTACATTAATATATACATATAATATGTACATTATGCAGTAGACCCATAATGGTAAATGAA
AGTGGCTAATTATTGAATAAAAAGCCCTTTTAACTCAGTGGTAGAGTAATGCCATGGTAAGGCATAAGTCATCGGTTCAA
ATCCGATAAAGGGCTTTTCACTTAGTGGTAGAATAATGCCTTGGTAAGACAGAAGTCATCGGTTCGAATCCGATAAAGTA
CTTTTCTACTAAATTCATTCATTTCTTTTTTGAAAATGTCTACATTTTTTTTTTTTTTGCAATTTTATGACTTAGTTTAG
TGCGAGATGCCCACATTTTTGGTCTGAACACTAAACGAAGCACAGAGTTAAAATTGCAAAAAAAAATGAAATTGGACTCT
TTTTCCTGTTATAGCAATCAAATCAATACCTGTACTGAACTAATTTAGATTCCTTTTTATTAGTCTATTCTTATTCTATA
CCCTTTAAACGAATTTCCTTAACCTTAAAAAGCTTAAAAGGTAGGGGATGATCCGTGAATTAACCTAACCATCAACTAAA
AAAAATCCTATGAAAGCATAACAGAAAAGTAGTAAAGACTCTTTTCTTTGATCTAGTTCGAAGAGTATATTGACAATTCC
AAAAAACTGCTCATACTATCATTATAGTATAATGACGAGTGGTTGTATACGGTGCTATCGTCTAGTGATGCCCCCATCGT
CTAGTGGTTCAGGACATCTCTCTTTCAAGGAGGCAGCGGGGATTCGACTTCCCCTGGGGGTAGGGAGTATTATAAAAAGA
GGTTAATCATAGATTATCAAAAAGCCTAGAATAAATTCTTCCTGGGTCGATGCCCGAGCGGTTAATGGGGACGGACTGTA
AATTCGTTGACGATATGTCTACGCTGGTTCAAATCCAGCTCGGCCCAAAAATTTAGGGCTTCGTGAATATGAACTAAATC
CATTATTTTTTATGGAAGAAAAAAAATGTATTATCCATAGAAATAAAGGATAAAGAGAAACGGGGAAATTTATTTCTAAT
CCATATCTCTCTGATTCTTTATCTTACAAAGAAAAGACAAAGAAAAGAGCCTTTCTTATGGAAAGGCGGATTATCGTTTA
TTTTTAGGGATAAAAAATCGCAACATACTAGTTATGCCACTCTCACTATACCCGCATAGGATATGCGGGTATGTAGTATA
TGATTCGTCTATTTCTTAGAGCACGACAGACGGATCGAATCTTCTATTTAAGAATAGGCATGCCATACACCCCGCAGGGA
TTGTAGTTCAATTGGTCAGAGCACCGCCCTGTCAAGGCGGAAGCTGCGGGTTCGAGCCCCGTCAGTCCCGAACTAGGGTT
CAATGAATGGACAAATTCATCTTTCCTTTTTTCATGGAAATTTTTGATGAAAAAAAGGGGGGGGACAGGAGGCAAGATCA
AATATCTATGGGGCACCCTTACTTCACTTTTCTTTTTTTGCATTTCTCAGTAAAAAGAGAGCAGTGCAGTATAGAATTTT
TTTTCACTACTTCCGGTGGATAAGGAAAGGCATACATATCATACGTGGATTAGTATAATTTAGGATACTACTCTATTTTT
ATGATTATACCACCCTCATCTTAACTTCCTATTCGACTCTTATGAAATCGAGTACCGGTATTTTACCGGAATCCATACAT
AAACCGTATTCGTTTATTGTTAGAGAATGAATTTCATCTAATTAGTTACTTTTTGGGGGTTAAACCGCACCCCTTCCATT
TTCTAGTTCCAACTTTGTTTGTGTATGTTCAATGAATAATTGGAAAGAATCCACCTCATTCTCACTCCATTTGCCGACTC
CTTTTTTTATGGATTTGCTCTCATCTTTAGACCCCAAAAAGCGTATATTGATAGTAACCTAATAAAATAAAAACCAAGCA
AACGCTCTTTTTCCTAAATTAAAATATGGGATCCTTTTTATTTAAGATCCTCTTTTCTCCATCTCATTTCTACTTCTACT
GCTTATTGGGATGTCTATGTGACCCATAGAAAGTTGGTCATATAATACATACATAATTGTATGTATAACTATAAGAAAAA
GGAAGGGAAATTGGATAAGATAAGAAAGATTTTGGGTTATACATATAGAAAAGCAAAAGTAGAAAAGAATGAAAAATAGA
ATAGAGGGGGTTTCGAATCCAATCAAAAAACCTATTTTGGTCTTAGTATGGATAAGAGATCTTCCTATGTTATATTATTC
CACTATCAACCATGAATTGATTTGATAGATCCAATATTCATAATATTGAATTGATTCAGTATTATCAGAATGCAAGTCCT
CCCCTTGAATTTACAGGATACCCCTTTTTCCTCTCCATGGGATTACATCCCGAGTTATTGTGAAAAAAAAATAAAGAAGT
TATGGAAGTCAATATTCTCGCATTTATTGCTACAGCATTGTTCATTCTAGTTCCTACTGCCTTTTTACTTATTATTTATG
TAAAAACAGCCAGTCAAAATGATTAATTGGAATTCCAATTAATCATTGAAGAAATGAAAAAGGGATTAAAGAAAATAAAA
AATCCAAGTCTTAAATGAAAGGGTCTGGTTGGAATCATAAAGTGTGGTAGAAAAAACTATATGTAGTTCTTTCTACCACA
CTTTAGATTCTTTCTATTATATTATCTTGAATCTACATAGAATCGATTAGTAGATTGAAATAGTAGTCTAATTCAACTTC
TTTTTTCACTGCATCCACTTAATTTCAATCAAGTCAAAATCAAAAAAATCGAAGATAATTCTTCATTGAAAGAATCCAAG
GAGGGGGAGAAAAATAATACGAGAATAGACTAGAATAGACTATAGTAAAAGAAAAAAAGTAAAAGGAAAAAACCTACGAA
TCTTTCATGCTTAAAAAAGGTGCGAGATGCTTCAATCGAGATCCTTCAAAAAAAAAAAAGAACATAAAAAATTTTCTAAG
AATAAGAAAATAGTATAAATGGAAAATGTGCGATATGTTGTGAATAGCTTCGTGTAAGAAAGTCTAATTTTCTTATGTTC
TAATTTTCTTATGTATAGAACTTTCTTTTTACTCATAATTTCTATTCTACTAGAAATTATGAGTTACTATAATCGCCCTT
TCTATTCTATTATACTGGAATAGAACATAGTAGAATAGAACGACTCTTTCTTACTTTCTTAAAAGAGTTTCTTACAAGAG
TGAAACAAAACTAAAGAAAGAAAAAATAAAGTTTGGCAAAATTATTAATGCAAAACGATCAATTAAAGAAAAGAGTTGAT
ACTACAATTCGACTACTCAATCAATTGGTAGTATCCCTAGAGTCCACTCCTCCCCCATACTACTAGCGAAAGAGAAAATG
TAAAGACTACCATTAAAGCAGCCCAAGCGAGACTTACTATATCCATGTAAATTATGTCTCCTATTTCTATGAAAGAATTC
TTCTACTATTGATCAATAATCATAGTGGAATCAAGGGTACAGAGTCAAAAGGCCATTCTATTCTGCCCTAAGACTATGGA
TGAATCCGTTAAAGGAATTTACTCCTAACAAATTCTTATATGATTTCTGGTAGAATTGGAGAGCATTAAGTAGAAATATG
ATACATCGCTCTTTCCCTAAAAAAGAGTAGGGGATGCTCTGAATAGAAGACGCGGGAATAGAGATATTTTTTCTTTCGTT
TGTTACCTTTTTTATAAGCAAAGGACGTAAGAATATACCATAAAATTAGGATAAATAAATATTTATTGGATACCTAACTT
ACCCATGTTTATTTTTATTTTTGACCTAAACCCTACTGATCCTACTGCTGCCCCGCTTTCTATCTTTCTATGAAAGAGTA
AGGAGGTCTTATCCACAATCCAAAAATTGATTTTTGATCAGCCTATTCAATCTAATTCTCGACAGAATCAGTAGCCTTTA
CTTTAGTGTATGTAGGTAGCATAAGATGTACTAAGTGTATGTAGTAAGATGTACGATAAATAAAATGTATGATAATTAGG
AAATCTTTCTATTTCTTCGCAAAGTCCCTTCTTCAATCTTAGATTGAAAAAAGACTGCCCCTTAGGGACCTTTGGCTACG
AAGATTTCTGACATCTTAGTCTCGTAGTTTTAAATTCCCGAATCGAATCGATTTAAATTAATAAAAGAATAAGGAAACGC
TACCTCATCCCTATTGGTAGCCGTTTGGGCCACTGCCCACAAAACAAACCCTAGTTTAAGGGTAGAACTATGGTATGGAT
TCTCAAAATCCAGTATCGCCAAACCTAGTTACTCTCGTGCCCCAACTTAGGGGGGTACGAATTTGTCGAGTTTGATCAGT
ACTATAATCCTAAGTATTTTATTGAAATCCTAAGTATTTTATTGATCAGGCGGCACCCAGATTTGAACTGGGGGTAAAGG
ATTTGCAGTCCCCTGCCTTACCACTTGGCCATGCCGCCAAAAAATCCGATCTAAAATCGAGAAAAGAGCAAGTATTCATC
CACATTTTTTTACTAATTACTAAAACCTTTTTTTCTTTTATCTTGAATCTAATTCTACTTACTTTCTTTTTTCGAATCTT
TTTCAAAAAATCGATTTCTGCTTTTTTGGATCCAGTTTCGCTTATTCTCCTCGATGGATTCTATCTTAAAACACACATTG
CTAACACTAGAAAACTTCCCGCTTCTTTCTATTCTATTGAGATGACAAAGAAGAAAAAGTGGATTTCCAGTCGCAGGCTG
CAAAATTCAGAACAAATTAGAACCATTAACTATAATATAATATAATTAATATAATAATATAATTTTATTTATTTTTTTTT
TGAATTGCAGTAGTGAACGACTCTTAAATCGGTATTCCCTCCCCATTATTTTGAATGGCATAATAAAATAGAATAAGAAT
AAATGTTTCCCTAATCTGTATATAGGGAAACTCCAGGTCCGAACAGCATTATTATCTACAGATCCCCCTTATGTACATAT
CCCTATGGGGAATCGTGCTTTAATTTTTCATTGCATTAAATATCTTGAATAAAAAAAAGAGGGAATTTGCTCTGATATAG
ATTATAGCCTGGCCTTCTTGGCCCACCTAAGTGCAATTACGATAAAAGAAAGGATATGTAGATAGGTGGATAACTAGATT
GGCAAGTATTTAAAAAATAAAGTACTTTATCTTTATTTTAGGATTCTACAACGAAATCCTTTATTTTCTAGCAATTCTAC
TACTACGAAACAAAAAAGACCCTTCAAATTCTTTTTGAAAAAGAAACTAAGCGTGCTATTCTAAATCGAACTAAAGTCAA
ACTTTCTAGTGCTTATAAATTATTATGGCTTTATCCCTTTCATAGAAAGGAGATAAAACGAGAAATCTTTGCTATCCAAT
CTTTTTAGAATATCATAAAGTTTAAGTGGCAGAATTTGTTTCTAGGACTGTTTTATCAATTCATTTTTATTCCATTTCGA
CCCCTGCTAAATTCGAACTTTCGTCGAAATCGTCTCTATTCATATGTATGAAATACATATATGAAATACGTATGTGGAGT
TCCCTAGAATTTCATGTGATTCAGTAAACAGAATATGGATTCCATGATTGCTAGATTGATCCGTAGGGATTGATGAAGAG
TGAGCTGATAATGGAATTTTTCTTCTATAAATAGGAAACTTAAGATTCAAATGCTCCGGAATGGAAATGAGGGAATGTCC
ACAATACCCGGATTTAGTCAGATCCAATTCGAGGGATTTTGTAGATTCATTAATCAAGGCTTGGCGGAAGAACTTGAGAA
GTTTCCCACAATTAAAGATCCAGATCACGAAATTGCATTTCAATTATTTGCGAAAGGATATCAATTGCTAGAACCCTCGA
TAAAAGAAAGGAATGCTGTGTATGAATCACTCACCTATTCTTCCGAATTATATGTATCCGCGAGATTAATTTTTGGTTTC
GATGTGCAAAAGCAAACCATTTCTATTGGAAACATTCCTATAATGAATTCCTTAGGAACCTTTATAATAAATGGAATATA
CCGAATTGTGATCAATCAAATATTGCTAAGTCCTGGTATTTACTACCGCTCGGAATTAGACCATAAGGGAATTTCTATAT
GCACCGGTACTATAATATCAGATTGGGGAGGAAGGTCGGAATTAGCAATTGATAAAAAAGAAAGGATATGGGCTCGCGTG
AGTAGAAAACAAAAGATATCTATTTTAGTTCTATCATCAGCTATGGGTTCGAATCTAAGAGAAATTTTAGATAATGTTTC
CTACCCCGAAATTTTCTTGTCTTTCCCGAATGCTAAGGAGAAGAAGAGGATTGAGTCAAAAGAAAAAGCTATTTTGGAGT
TTTATCAACAATTTGCTTGTGTAGGTGGGGACCTGGTATTTTCGGAGTCCTTATGCGAGGAATTACAAAAGAAATTTTTT
CAACAAAAATGTGAATTAGGAAGAGTTGGTCGACGAAATATGAATCGGAGACTGAATCTTGATATCCCTCAGAACAATAC
ATTCTTGTTACCACGAGATGTATTGGCCGCTACGGATCATTTGATTGGAATGAAATTTGGAACGGGTATACTTGACGATG
ACGATATGAATCACTTGAAAAATAAACGTATTCGTTCGGTTGCAGATCTGTTACAAGATCAATTCGGACTGGCTCTTGGC
CGTTTACAACATGCGGTTCAAAAAACTATCCGTAGAGTATTCATACGTCAATCGAAACCGACTCCACAAACTTTGGTAAC
TCCAACTTCAACTTCGATTTTATTAATCACTACTTATGAGACCTTTTTTGGCACATACCCCTTAGCTCAAGTTTTTGATC
AAACCAATCCATTGACACAAACGGTTCATGGGCGAAAAGTGAGTTGTTTGGGTCCTGGAGGATTGACGGGGAGAACTGCA
AGTTTTCGTAGCCGAGATATTCATCCGAGTCACTATGGGCGTATTTGTCCAATTGACACGTCCGAAGGAATCAATGTTGG
ACTTACCGGATCGTTAGCTATTCATGCGAGAATTGATCACTGGTGGGGATCTATAGAGAGTCCGTTTTATGAAATATCTG
AGAAAGCAAAAGAAAAAAAAGAGAGACAGGTAGTTTATTTATCACCAAATAGAGATGAATATTATATGATAGCAGCAGGA
AATTCTTTGTCCTTGAATCAGGGTATTCAGGAAGAACAGGTTGTTCCAGCTAGATACCGTCAAGAATTCCTGACTATTGC
ATGGGAACAGATTCATGTTAGAAGTATTTTTCCTTTCCAATATTTTTCTATTGGAGGTTCTCTCATTCCTTTTATTGAGC
ATAATGATGCGAATCGGGCTTTAATGAGTTCTAATATGCAGCGCCAAGCAGTTCCACTTTCTCGGTCCGAGAAGTGCATT
GTTGGAACTGGATTGGAACGACAAACAGCTCTAGATTCGAGGGTTTCCGTTATAGCCGAACGCGAGGGAAAGATCATTTC
TAGTGATAGTCACAAGATCCTTTTATCAAGTAGTGGGAAGACCATAAGTATTCCTTTAGTTGCCCATCGACGCTCTAACA
AAAATACTTGTATGCACCAAAAACCTCGGGTTCCGCGGGGTAAATCCATTAAAAAAGGGCAAATTTTAGCGGAGGGAGCA
GCTACAGTTGGCGGGGAACTTGCTTTAGGAAAAAACGTTTTAGTAGCTTATATGCCCTGGGAGGGTTACAATTTTGAAGA
CGCAGTACTAATTAGTGAACGTTTGGTATATGAGGATATTTATACTTCTTTTCACATCCGAAAATATGAAATTCAGACGG
ATACGACAAGCCAAGGCTCCGCTGAAAAAATCACTAAACAAATACCACATCTAGAAGAACATTTACTCCGCAATTTGGAC
AGAAATGGAGTTGTGAGGTTGGGATCCTGGGTAGAAACTGGCGATATTTTAGTAGGTAAATTAACGCCTCAGATAGCGAG
CGAATCGTCGTATATCGCGGAAGCTGGATTATTACGGGCTATTTTTGGTCTTGAGGTATCCACTTCAAAAGAAACTTCTC
TCAAACTACCTATAGGTGGAAGAGGGCGCGTTATCGATGTGAAATGGATCCAGAGGGACCCCTTTGACATAATGGTTCGT
GTATATATTTTACAGAAACGTGAAATCAAAGTTGGGGATAAAGTAGCCGGAAGACACGGGAATAAGGGGATCATTTCCAA
AATTTTGCCTAGGCAAGATATGCCCTATTTGCAAGATGGAACACCTGTTGATATGGTCTTCAATCCCTTAGGAGTACCCT
CACGAATGAATGTGGGACAAATATTTGAAAGCTCGCTCGGATTAGCAGGGGATCTGCTAAAGAAACATTATAGAATAGCA
CCCTTTGATGAGAGATATGAGCAAGAGGCTTCAAGAAAACTTGTGTTTTCGGAATTATATGAAGCCAGTAAACAAACAAA
AAATCCATGGGTATTTGAACCCGAGTACCCGGGAAAAAGCAGAATATTTGATGGAAGAACAGGAGATCCCTTCGAACAGC
CTGTTCTAATAGGGAAGTCCTATATCTTAAAATTAATTCATCAAGTTGATGAGAAAATTCATGGACGTTCTACTGGGCCC
TACTCACTTGTTACCCAACAACCCGTTAGAGGAAGAGCCAAGCAAGGGGGACAACGAATAGGAGAAATGGAAGTTTGGGC
TTTAGAAGGATTTGGTGTTGCTCATATTTTACAAGAGATACTTACTTATAAATCTGATCATCTTATAGCTCGCCAAGAAA
TACTTAATGCTACGATCTGGGGAAAAAGAGTGCCTAATCACGAGGATCCGCCAGAATCTTTTCGAGTGCTCGTTCGAGAA
CTACGATCTTTGGCTCTAGAACTGAACCATTTCCTTGTATCTGAGAAGAACTTCCGGGTTAATAGGGAGGATGTTTGATC
GGAATAAATATAAATTTTTTTCTTATTTCTATTTTATGATTGACCAATATAAACATAAACAACTTCAAATTGGACTCGTT
TCCCCTCAACAAATAAAGGCTTGGGCTAAAAAAATCCTACCTAATGGGGAAGTCGTTGGCGAAGTCACAAGGCCCTCCAC
TTTTCATTATAAAACCGATAAACCAGAAAAAGATGGATTGTTTTGCGAAAGAATCTTTGGACCCATAAAAAGCGGAATTT
GTGCTTGTGGAAACTCTCGAGCGAGCGTAGCTGAAAACGAAGACGAAAGATTTTGCCAAAAATGCGGGGTAGAATTTGTT
GATTCTCGGATACGAAGATATCAAATGGGATACATCAAACTAGCATGTCCAGTGACTCATGTGTGGTATTTGAAAGGTCT
TCCTAGTTATATTGCGAATCTTTTAGATAAACCCCTTAAGAAATTGGAGGGCCTAGTATATGGTGATTTCTCTTTTGCTA
GGCCCAGCGCTAAAAAACCTACTTTCTTACGATTACGGGGTTTATTCGAAGATGAAATTTCATCCTGTAACCACAGTATT
TCTCCCTTTTTTTCTACCCCAGGCTTTGCAACATTTCGAAATCGGGAAATTGCAACAGGAGCAGGTGCTATTAGAGAACA
ATTAGCGGATTTAGATTTGCGAATTATTATAGAGAATTCTTTGGTTGAATGGAAGGAATTAGAAGACGAGGGGTATAGTG
GAGATGAATGGGAAGATAGAAAAAGACGAATAAGAAAAGTTTTTTTGATTAGACGCATGCAATTGGCGAAACATTTTATT
CAAACAAATGTAGAACCAGAATGGATGGTTTTGTGCTTATTACCGGTTCTTCCTCCCGAATTGAGACCCATTGTTTATAG
ATCTGGGGATAAAGTAGTGACTTCAGATATTAATGAACTTTATAAGAGAGTTATCCGTCGGAACAACAACCTTGCCTATC
TATTAAAAAGAAGTGAATTAGCACCAGCAGATTTAGTAATGTGCCAGGAAAAATTGGTACAAGAAGCCGTGGATACACTT
CTTGATAGTGGGTCCCGCGGGCAACCGATGAGGGATGGTCACAATAAAGTATACAAATCACTTTCAGATGTAATTGAGGG
TAAAGAGGGGAGGTTTCGCGAGACTCTGCTTGGGAAACGGGTCGATTACTCGGGGCGTTCTGTCATTGTTGTGGGTCCTT
CGCTTTCATTACATCAATGTGGATTACCTCTAGAGATAGCAATAAAGCTTTTTCAGCTATTTGTAATTCGCGATTTAATC
ACGAAACGTGCTACTTCTAATGTCAGGATTGCTAAAAGGAAAATTTGGGAAAAGGAACCCATTGTATGGGAAATACTTCA
AGAAGTTATGCGGGGACATCCTGTACTGTTGAACAGAGCACCTACCCTGCATAGATTAGGCATACAGGCTTTCCAACCCA
CTTTAGTAGAGGGACGTACTATTTGTTTACATCCATTAGTGTGTAAGGGTTTCAATGCGGACTTTGATGGGGATCAAATG
GCTGTTCACCTACCTTTATCCTTGGAAGCTCAGGCGGAAGCCCGTTTACTTATGTTTTCTCATATGAATCTCCTGTCTCC
CGCTATTGGAGATCCTATTTGCGTGCCAACCCAAGACATGCTTATCGGACTTTATGTATTAACGATTGGAAACCGTCGAG
GTATTTGTGCAAATAGATATAATAGTTGCGGAAACTCTCCAAATAAAAAAATAAACTACAATAATAACAATTATTATAAG
TATACGAAAGATAAAGAACCCCATTTTTCTAGTTCCTATGATGCACTGGGAGCTTATAGACAGAAACGAATCGGTTTAAA
CAGTCCCTTGTGGCTCCGATGGAAACTAGATCAACGCATCGTTGGGTCAAGAGAAGTTCCGATTGAAGTTCAATATGAAT
CTTTTGGGACTTATCATGAGATTTATGCCCACTATCTAGTAGTGGGAAATAGAAAAAAAGAAATCCGTTCTATATACATT
CGAACCACTCTTGGTCATATTTCTTTTTATAGAGAAATAGAGGAAGCCGTACAAGGATTTAGTCGGGCCTATTCATACAC
TATCTAAACAAGGAAGTTAAATTCGGCGATGCCCCTTTCGGGGGGCATTCCGATTTCGCTAGTACCATCTTTTTTGCCGC
GCAAATCCAGATTGAGATTGAGGAAAGGGAGTAAATTAAGTTTTCGAATCACTGACTCAGGCCCATTGTCGAATCCTACT
CAGCAATTGTCGAATCCTACTCAGCCAAAAAAGGGGGTACTTATGTATGGCAGAACGGGCCAACCTGGTCTTTCATAATA
AAGAGATAGACGGAACTGCTATCAAACGGCTTATTAGCAGATTAATAGATCATTTCGGAATGGGATATACATCCCATATA
CTGGATCAAATAAAGACTCTGGGCTTCCATCAAGCCACTACTACATCGATTTCTTTAGGAATCGAGGATCTTTTAACAAT
ACCCTCTAAAGGATGGTTAGTCCAAGACGCGGAACAACAGAGTTTTCTTTTGGAGAAACACTATTATTATGGAGCTGTAC
ACGCGGTAGAAAAATTACGCCAATCCGTTGAGATATGGTATGCTACAAGTGAATATTTGAAACAAGAAATGAATTCGAAT
TTTCGAATAACGGATCCTTCTAATCCAGTCTATCTAATGTCTTTTTCAGGAGCCAGAGGAAATGCATCTCAGGTACACCA
ATTAGTAGGTATGAGAGGGTTAATGGCGGATCCTCAAGGACAAATGATTGATTTACCTATTCAAAGCAATTTACGCGAGG
GACTTTCTTTGACAGAATATATAATTTCCTGCTACGGAGCCCGAAAAGGGGTTGTAGATACTGCTGTACGAACAGCGGAT
GCTGGCTATCTTACACGTAGACTTGTTGAAGTAGTTCAACATATTATTGTGCGTAGAAGAGATTGTGGTACTATCCAAGG
TATTTCTGTGAGTCCTCAAAATGGGATGACGGAAAAACTTTTTGTCCAAACACTAATTGGTCGTGTATTAGCAGACGATA
TATATATTGGTTCACGATGCATTGCTTCTCGAAATCAAGATATTGGAATTGGATTAGTCAATCGATTCATAACTGCCTTT
CGAGCACAACCGTTTCGAGCACAACCAATATATATTAGAACCCCCTTTACTTGCCGGAGCACATCTTGGATCTGTCAATT
ATGTTATGGGCGGAGTCCCACTCATGGGGATCTGGTCGAATTGGGGGAAGCTGTAGGTATTATTGCGGGTCAATCAATTG
GGGAGCCGGGGACTCAACTAACATTAAGAACTTTTCATACTGGTGGAGTATTCACAGGGGGTACTGCCGACCTTATACGA
TCCCCCTCGAATGGAAAAATCCAATTCAATGAGGATTTGGTTCACCCCACACGTACCCGTCATGGGCAGCCTGCTTTTCT
ATGCTATATAGACTTGCATGTAACTATTCAGAGTCAGGATATTCTACATAGTGTGAATATTCCGTTAAAAAGCTTGATTC
TAGTGCAAAATGATCAATATGTAGAATCTGAACAAGTAATTGCGGAGATTCGTGCCGGAATGTCCACTTTGCATTTTAAA
GAAAAGGTACAAAAGCATATTTATTCCGAATCAGACGGGGAAATGCACTGGAGTACTGATGTTTACCATGCGCCCGAATA
TCAATATGGTAATCTTCGTCGATTACCAAAAACAAGCCATTTATGGATATTGTCAGTAAGTATGTGCAGATCCAGTATAG
CATCTTTTTCACTGCACAAGGATCAAGATCAAATGAATACTTATTCTTTTTCTGTTGATGGAAGATATATCTTTGACTTC
TCAATGGCTAATGATCAAGTAAGCCATAGACTGTTGGATACTTTTGGTAAAAAAGATAGGGAAATTCTTGATTATTTAAC
GCCAGATCGAATCGTGTCCAACGGTCATTGGAATTGTTTCTATCCTTCTATTCTTCAAGATAATTCGGATTTGTTGGCGA
AAAAGCGAAGAAATAGGTTCGTCGTTCCATTACAATATCATCAAGAACAAGAAAAAGAGCGAATATCCTGTTTGGGTATT
TCAATGGAAATACCCTTTATGGGTGTTTTACGTAGAAATACTATTTTTGCTTATTTTGACGATCCACGATACAGAAAAGA
TAAAAGGGGTTCAGGAATTGTTAAATTTAGATATAGGACCCTAGAGGAAGAATATCGGACCCAAGAGGAAGAGTATAGGA
CTCGAGAGGAAGAATATCGGACCCGAGAGGAAGAGTATAGGACTCGAGAGGAAGACTCAGAAGACGAATATGAGAGCCCA
GAGAACAAATATAGGACCCGAGAGGGAGAGGGCGAATATGAAATCCTAGAAGACGAATATAGGACTCTAGAGGACGAATA
TGAAACCCTAGAAGATGAGTATGGGATCCTAGAGGACGAATATAGGACTCTAGAGAAAGACTCAGAGGAAGAATATGGGA
GCCTAGAGAACAAATATAGGACCCGAGAGGGAGAGGGCGAATATGAAATCCTAGAGGAAGACTCAGAAGAAGAATATGGG
AGCTCTGAAGATGGCTCAGAGAAGGAATATGGGACTTTAGAAGAAGACTCAGAGGAAGACTCAGAGGAAGACTCAGAAGA
CGAATATGGGAGCCCGGAGGAAAATTCTATCTTAAAAAAAGAGGGTTTTATTGAGCATCGAGGAACAAAAGAATTTAGTC
TAAAATACCAAAAAGAAGTAGATCGGTTTTTTTTCATTCTTCAAGAACTGCATATCTTGCCGAGATCCTCATCCCTAAAG
GTACTTGACAATAGTATTATTGGAGTCGATACACAACTCACAAAAAATACAAGAAGTCGACTAGGTGGATTGGTCCGAGT
GAAGAGAAAAAAAAGCCATACAGAACTCAAAATCTTTTCCGGAGATATTCATTTTCCTGAAGAGGCGGATAAGATATTAG
GTGGCAGTTTGATACCACCAGAAAGAGAAAAAAAAGATTCTAAGGAATCAAAAAAAAGGAAAAATTGGGTTTATGTTCAA
CGGAAAAAAATTCTCAAAAGCAAGGAAAAGTATTTTGTTTCGGTTCGACCTGCAGTCGCATATGAAATGGACGAAGGGAG
AAATTTAGCAACACTTTTCCCGCAGGATCTCCTGCAAGAAGAGGATAATCTCCAACTTCGACTTGTCAATTTTATTTCTC
ATGAAAATAGCAAGTTAACTCAAAGAATTTATCACACGAATAGTCAATTCGTTCGAACTTGCTTAGTAGTGAATTGGGAA
CAAGAAGAAAAAGAGGGGGCTCGTGCTTCTCTTGTTGAGGTAAGAACAAACGATCTAATTCGCGATTTCCTAAGAATTGA
GTTAGTCAAGTCTACTATTTCGTATACACGAAGAAGGTATGATAGGACAAGTGTAGGACTGATTCCCAATAATAGGTTAG
ATCGCAACAATACCAATTCCTTTTATTCCAAGGCGAAGATTCAATCACTTAGCCAACATCAAGAAGTTATTGGTACCTTG
TTGAATCGAAATAAAGAATATCCATCTTTGATGATTTTGTTGGCATCCAACTGTTCTCGAATTGGTTTATTCAAGAATTC
GAAATATCCCAATGCGGTAAAAGAATCGAATCCTAGAATTCCTATTCGAGATATTTTTGGGCTCTTAGGCGTTATTGTAC
CTAGTATATCGAATTTTTCTTCATCTTACTATTTATTAACGCATAATCAGATCTTGTTAAAAAAATACTTGTTCCTTGAC
AATTTGAAACAAACCTTCCAAGTACTTCAAGGACTTAAATACTCTTTAATAGACGAAAATAAAAGGATTTCGAATTTTGA
CAGTAACATCATGTTGGAGCCATTCCATTTGAATTGGCACTTTCTCCATCATGACTCATGGGAAGAGACATTGGCAATAA
TTCACCTTGGACAATTTATTTGTGAAAATTTATGTCTATTTAAATCACACATAAAAAAATCTGGTCAAATTTTCATTGTT
AATATGGACTCCTTTGTTCTAAGAGCAGCTAAGCCTTATTTGGCCACTATAGGAGCAACTGTTCATGGTCATTATGGAAA
AATCCTTTACAAAGGAGATAGGTTAGTTACGTTTATATATGAAAAATCGAGATCCAGTGATATAACGCAAGGTCTTCCAA
AAGTAGAACAAATCTTCGAAGCGCGTTCAATTGATTCACTATCGCCGAATCTCGAAAGGAGAATTGAGGATTGGAATGAA
CGTATACCAAGAATTCTTGGGGTTCCCTGGGGATTCTTGATTGGAGCTGAGCTAACCATAGCCCAAAGTCGTATCTCTTT
GGTTAATAAGATCCAAAAGGTTTATCGATCCCAAGGGGTACAGATCCATAATAGACATATAGAGATTATTATACGCCAAG
TAACATCAAAAGTAAGGGTTTCCGAAGATGGAATGTCTAATGTTTTTTTACCTGGGGAATTAATAGGACTATTGCGAGCG
GAACGAGCAGGGCGGGCTTTAGATGAATCGATCTATTATCGGGCAATCTTATTGGGAATAACAAGGGCTTCCCTGAATAC
CCAAAGTTTCATATCTGAAGCAAGTTTTCAAGAAACTGCTCGAGTTTTAGCAAAAGCTGCCCTACGAGGTCGTATTGATT
GGTTGAAAGGCCTGAAAGAAAACGTAGTTCTGGGGGGGATTATACCTGTTGGTACCGGATTCCAAAAATTTGTGCATCGT
TCCCCACAAGACAAGAACCTTTATTTCGAAATTCAAAAAAAAAATCTATTCGCGTCGGAAATGAGAGATATTTTGTTTCT
CCATACAGAATTAGTTTCTTCTGATTCTGACGTAACAAACAATTTCTATGAAACATCAGAGACCCCGTTTACCCCTATTT
ATACGATTTAAGTATACATAAAGCAATTTTTTTTACTTTAATTTAAACTATACTTTTGACCTTAGAATGCTAACAGGTCT
GATTTTCGATTTTGTATTTGAATTTGAATTGTATTTGAATTGTATTTGAATAAGTAAAAGAAGTCAGTTAATTCATTAAG
GCTATGTTTATACCGTGTATCAATGGTCAATTATGAGTAGAAGGTTCCATCGGAACAATTATTATTTATTTCAAGCTATT
TCGGCTCTTTCTTAATCTTCAAAAAGAAATTAATTCCGTAATGGTAAGACGAAAAAAGAAAAAATAAAAAGGAAGTGTGG
AAAAAATGACAAGAAGATATTGGAACATCAATTTGAAAGAGATGATAGAAGCGGGAGTTCATTTTGGTCATGGTATTAAG
AAATGGAATCCCAAAATGGCCCCTTACATCTCGGCAAAGCGTAAAGGTACTCATATTACAAATCTTGCTAGAACAGCTCG
TTTTTTATCAGAAGCTTGTGATTTAGTTTTTGATGCAGCAAGTCAGGGAAAAAGCTTCTTAATTGTTGGTACCAAAAAAA
GAGCAGCGGATTTAGTAGCATCAGCTGCAATAAGGTCTCGTTGTCATTATGTTAATAAAAAGTGGTTCAGCGGTATGTTA
ACGAATTGGTCGATTACCAAAACTAGACTTTCTCAATTTAGAGACTTAAGAGCAGAAGAAAAAATGGGAAAATTCCACCA
TCTCCCAAAAAGAGATGCGGCAATCTTAAAGAGAAAATTATCTACCTTGCAAAGATATCTCGGCGGGATCAAATATATGA
CGAGGTTGCCTGACATTGTGATCGTCCTTGATCAGCAAAAAGAGTATATAGCTCTTCGGGAATGTGCCATTTTGGGGATT
CCTACTATTTCTTTAGTCGATACAAATTGTGACCCAGATCTTGCGAATATATCGATTCCTGCCAACGATGACACTATGAC
TTCAATTCGATTAATTCTTAACAAATTAGTATTTGCAATTTCTGAGGGCCGTTCTCTCTATATAAGAAATCGTTGATTAA
GAAGAATAGTTAATTCTTGAGCAACTGCGTAGATTTATAGGATTAATTACTATTATTTTTTGTTTTGCATAGATAAAAGA
AGGGGAATATTGATATATATTAGAGGGTATTGATATATATTATGATCTGATGTGATTTCTTGGTATATTAAATATAAGAT
TAATACTTCAAGTTGCTGAGTTGAGAAAGAGATGCTTGAATCAAAAGAATTCCTTTTTTGAAGTTCAATTTTTATCAGAG
GACAATATGAATATTACACCATGTTCCATTAAAACACTCAAGGGGTTATATGATATATCGGGTGTAGAAGTAGGCCAACA
CTTCTATTGGCAAATAGGAGGTTTCCAAATTCATGCCCAAGTACTCATCACTTCTTGGGTCGTAATTACTATTTTGCTAG
GTTCAGTTATCATAGCTGTTCGGAATCCACAAACCATCCCGACCGATGGTCAGAATTTCTTCGAATATGTTCTTGAGTTT
ATTCGAGACTTGAGCAAAACTCAGATTGGAGAAGAATATGGTCCCTGGGTTCCCTTTATTGGAACTATGTTCCTTTTTAT
TTTTGTTTCGAATTGGTCAGGTGCTCTTTTACCTTGGAAAATTATAGAGTTACCCCATGGGGAATTAGCAGCGCCCACGA
ATGATATAAATACTACTGTTGCTTTAGCTTTACTAACATCAGCGGCATATTTTTATGCAGGTCTTAGCAAAAAAGGATTG
AGTTATTTCGAAAAATATATTAAACCAACCCCAATCCTTTTACCTATTAACATCCTAGAAGATTTCACAAAACCATTATC
ACTTAGTTTTCGACTTTTCGGAAATATATTGGCGGATGAATTAGTCGTTGTTGTTCTTGTTTCTTTAGTCCCCTTAGTAG
TCCCTATACCGGTCATGTTTCTTGGATTATTTACAAGCGGTATTCAAGCTCTTATTTTTGCAACGTTAGCCGCAGCCTAT
ATAGGTGAATCCATGGAAGGTCATCATTGAATTAACTAGTTTTTGAAATAGTCTTTTTTTTTTTAGCTTAGCCCAATTCA
TACATGATTCCGGATAATCCTCTTAGTTGGAAAACTAAATAGTTCGAAAGGCGTATGAATATACAACCTAGAGTTGTAGG
AGAGAGAATAGACTATATTATGGAAGAGGTAAAGTATATATGCATTCAGGGGGGCGGAATCAGGTTAGATCTATATCCTT
AATGCCTATAAGACAGTCATCTTTTGTGTGGCTTTCTAAGGAATGATTTTAGAATCGGATTCAATAGAAAATGAGAAAAT
ACGCAAACAAAATAGAAGAAACAAATGTATATGGGATTTTTTTTATTCCTAAGTTAGATTCATTATCTAATCCGATATAT
AGAATTCCCTTCTATATGGAACTGGATTCCATATCAAGTTCTATGCAGCATATTGTTATCAATTGTATATCTTGATTTGA
TTCCTATTGGATTTGGATTAGTTCGATTTCAATAGGGGTTCTTCCTGTATTTCGTCTTTTATTATGTTAGATGAAGGGGA
AAAAATGGGAACTCAAAGATATCAAAGAGTCAAAAAAAAGGATGGAATAAAAGAGTGATTGGTTGAAAAGAAAGAGAAAT
AGAATAATGAGAATCATATGGATTTACACAAACCTCTAATGATTAGAAACTAAAAACGAGATCTCGAAGTAATTCGAACG
ATTTCGATTATCATTTATTTGTACTTATTAGTTACTTCTACCCGATAGAGCTTAGAAGTTGGAAGTAATAATTTCTTGGT
TGATTGTATCCTTAACCATTTCTTTTTTTTTTGACACGAGGAACTCACCATGAATCCACTAATTGCTGCTGCTTCCGTTA
TTGCTGCTGGATTGGCCGTAGGGCTTGCTTCTATTGGGCCCGGAGTTGGTCAAGGTACTGCTGCAGGACAAGCTGTAGAA
GGTATTGCGAGACAGCCAGAAGCAGAAGGTAAAATAAGAGGTACTTTATTGCTTAGTCTAGCTTTTATGGAAGCTTTAAC
AATTTATGGACTGGTTGTGGCACTAGCGCTTTTATTTGCGAACCCTTTTGTTTAATCCTAAAAAAGAAAATGAGTCCTTT
AGATTAGATACTTTTTTCTTTTTTTAGTACATTGGTATTTGCTTATGTAATTCTAAGTATATCAATACTTTACTCCTATT
TATTATATTATTTATTTTTTATATTATTCCGGAAATTTTGTATTTATCGGGACAGACAATACCCTAGGAACCCCAAGAAG
GGCTGATTTGAGCATGATCAATTTAGAGGATATGCTCGCCCTCTTCCTTCCCGTCCTTAGTTTAGGACAGTGGAAAGTAT
TTTTCCTTTTATTTTAGGAATTTTGGGAACATTTCAACAAAGGAGATCTTTCACAGGTCAAACGAGACCTAAGATTTAAT
CTAAAAGAAATTATTAGATTGAATCTATTTGCATTAAAAAAATTGCATTAAAAAAACCGATCAAAAAAGGACGAGCGAAG
TAAGTGATCGAAAAACTTTCTTCTTTGTTCGTCCTATCTATAAGAGGAGAGCATATGAAAAATGTAACCCATTCTTTCGT
TTTTTTAGCTCACTGGCCATTCGCTGGGAGTTTCGGGCTTAATACCGATATTTTAGCAACAAATCTAATAAATCTAACTG
TAGTGGTTGGTGTATTGATTTTTTTTGGAAAGGGAGTGTGTGCGAGTTGTCTATTTCAAGAATAGATTGGATCTATCCGG
CTGCACTTTAGAATATTTTTAGTATTTTTTTTTTGATAAATAAGAAAAGGTGCACGATCTCGACGAATTACTTCTGAATA
ACTTCAGAAATCATATGGAAGAACCATAGCATTTCGCGATTCATTGGTAAATTTACTTTGATTCTCTATAGACCAATAAT
GTGAGACCATTAACACGGTTAAAGCTAAACTGCTTGAAGTCCGGGCAAAAAGGGGTACTCTTTCTACAACTACATTAGTA
TTAGTCTCGAAATGCTTTAAACGGGAAATAGCTAGTGTAGAATTTATCTGATATAGAACACTCATATCGATAAAATAGTT
TGAACTATTTACTAGAAGGGCACGCAGTCCTTTTTCCAATGCCAAATGGACGACCTATGTATAAAAAAAAGAGAAATTTT
TTGGATTTGAAGAAAAAATAAAAGGAATTCTATCAATTTTTATTTTCCATTTATTTAGTTTGTTTTTCTTAATGAAATTG
AAATTATTAACTAACAGAGCAAACACAAATAAAGAAACAACTTTGCTGACCATGATAGATTTTTATCTAGTTGGAAGAGT
CCTCTTAATATTCATCTAGTCTTATATAAGTTTGGGTATATAGAAATACAAACAGAAAAGAGAGGATAGAGGATAGGCTC
ATTACATAAAAAAAAGATATGGAAATAGCCATAATACATAACAAAAAAGAAAAAAAGGAGCGGGAGAGCCAAATGAATCG
AAAGATTCATGTTTGGTTCGGGAAGAGATCATAAAAATTGTAAACTTAATAGCAAGATAATCTACTTTCATTAAAAGATT
TATTAGATAATCGAAAACAGAGGATCTTAAGTACTATTCGAAATTCGGAAGAATTGCGTAGAGGGACCCTTGAACAACTC
GAAAAAGCTCGTATTCGATTACAGAAAGTCGAACTAGAAGCAGATGAGTATCGAATGAATGGATACTCTGAAATAGAACG
AGAAAAAGAAAATTTGATTAATGCTACTTCTATTAGTTTGGAACAATTAGAAAAGTCTAAAAACGAAACCCTTTATTTTG
AAAAACAAAGGGCGATGAATCAGGTCCGACAACGGGTTTTCCAACAAGCTGTACAAGGAGCTCTAGGAACTCTGAATAGT
TGTTTGAATACCGAGTTACATTTCCGTACGATTCGTGCTAATATTGGCATTCTCGGGGCCATAGAATGGAAGAGATAATT
AAATTTATTAGGTTTTGAACTTCTACTTTTGTTTAGAATTTAGGCATTATTTTTCCCTTGCTTCCAAAAAAAAATTAAAG
AAACACTAATGGCAACCCTTCGAGTCGACGAAATTAATAAAATTCTCCGCGAACGTATTGAACAATATAATAGGAAAGTA
GGGATTGAGAATATCGGTCGCGTAGTGCAAGTGGGGGATGGGATTGCTCGTATTATAGGTCTTGGTGAAATAATGTCAGG
TGAATTAGTCGAATTTGCAGAAGGGACGAGAGGTATTGCTCTGAATTTGGAATCCAAAAATGTTGGGATTGTATTAATGG
GCGATGGGTTGATGATACAAGAGGGAAGTTTTGTAAAAGCAACAGGAAGAATTGCTCAGATACCCGTGAGCGAGGCTTAC
TTGGGTCGTGTTATAAATGCTCTCGCTAAACCTATTGATGGGAGAGGCGAAATTGTCGCTTCAGAATCTCGCTTAATTGA
ATCTCCTGCTCCGGGTATAATTTCTAGGCGTTCCGTATATGAACCCCTTCAAACAGGGCTTATTGCTATCGATTCGATGA
TCCCCATAGGGCGCGGTCAGCGAGAGTTAATTATTGGGGACAGACAGACTGGCAAAACAGCAGTAGCCACAGATACAATT
CTCAATCAAAAAGGGCAAGATGTAATATGTGTTTATGTAGCTATCGGTCAAAGAGCATCCTCCGTGGCTCAAGTAGTAAC
TACTTTCCACGAAGAGGGGGCCATGGAATACACTATTGTAGTAGCTGAAATGGCGGATTCACCCGCTACATTACAATATC
TCGCTCCTTATACGGGAGCAGCCCTGGCTGAGTATTTTATGTACCGCGAACGGCATACTTTAATAATTTATGATGATCTC
TCCAAACAGGCACAAGCTTATCGCCAAATGTCCCTTCTATTAAGAAGACCTCCCGGCCGCGAAGCTTATCCAGGGGATGT
TTTTTATTTGCATTCACGCCTTTTAGAAAGAGCCGCTAAATTAAATTCTCTTTTAGGCGAAGGGAGTATGACCGCTTTAC
CAATAGTGGAGACTCAATCTGGAGACGTTTCCGCCTATATTCCTACTAATGTAATCTCAATTACAGATGGACAAATATTC
TTATCCGCGGATCTATTCAATGCCGGAATTCGACCTGCTATTAATGTGGGTATTTCAGTTTCCAGAGTGGGATCCGCAGC
TCAAATTAAAGCCATGAAACAAGTAGCTGGCAAATCAAAATTGGAACTAGCTCAATTCGCAGAATTACAAGCCTTTGCAC
AATTCGCCTCTGCTCTGGATAAAACAAGTCAGAATCAATTGGCAAGGGGTCGACGATTACGGGAATTGCTTAAACAATCC
CAATCAAACCCTCTCCCAGTGGAAGAGCAGGTAGCTACTATTTATACCGGAACGAGAGGATATCTTGATTCGTTAGAAAT
TGAACAGGTAAAGAAATTTCTGGATGAGTTACGTAAACACCTAAAAGATACTAAACCTCAATTCCAAGAAATTATATCTT
CTAGTAAGACATTCACCGAGCAAGCAGAAACCCTTTTGAAGGAAGCTATTCAGGAACAGCTTGAACGGTTTTCCCTTCAG
GAACAAACATAAATATAGCATGTCTACTCTTATTAGTATAACTCGTGTTAGTAGAAGAGGAATCGTTGAGAAAGATTTTT
CATTTGAATCATGCAAATTTTTTTTTTTAGTTTTTAGTATAGTTATTTAAAGAATAGATAGAAAAAAGATTGCGTCCAAT
AGGATTTGAACCTATACCAAAGGTTTAGAAGACCTCTGTCCTATCCATTAGACAATGGACGCTTCTCTTTATTATTTTAT
TCTTTCTTTTTTTTTTTCTTTCTCGGAACAAGAGAAATAATAAAAAGAACAAGAGAAATAATAAAAAACTGTTAGACCGA
AACTCTTTTAGGAAAGAAAAACAAATCCATATACCATATACAAATGGATGATACATATATCATAAAGAAGGAATATGGAG
CAGGTAGTCAGTATCGAACCCGTAACCCCAAGCTTATGAGCTTTGTGAGCTACCAAACTGCTCTACCTTCTTAGCGGGGA
ACTGGTGGATAAAAGGGGGTTGGATAGGCCCCTCTACCATATCTATACAAATAGAATAGTCCACTTATACAGAATGGTAA
AGAGGGCTCTTCTACGATCATCAATTCGAGAAAACCATACAAATATGAAAGAAAGGGTATTTTATCCTTACCAACTGGAT
CTTGTTGCACCCGGTAACAAACATGCATAAACCATTTCTCGAAGTATGTGTCCGGATAGCCCAAAGTCTCGATAGTTAGC
TCTAGGTCTTCCGGTTAAAAAACAACGTCGATGAAGGCGTGTAGGTGCACTATTACGTGGTAGGGATTGCAATTTTTCTT
GCATTTTTGTTTTTTCGCTCAAACTCAAAGGGGAAACTTTGCTTCTTATCTTTTTTTTTGAGGATCGACGAATCAAATGA
TATTTTTGTTCTAATTTATGCCGCTTTTTCTCCCTCTGAATCAAACTTTTTTTTGCCATAATGTGCCGTTCCTCTTATTA
CCAAGTATATGGTTCTAATCCTAGATAGAAAAATAAATAGAAAAAATCTAAAAAGGCGGATCCTCCCTCTCCATCAAGAG
TAATGAACAGGGTTCTGATACAGTACAAAAAAAAATAACTAAATTAACCAAACTTGCCTGATGTTGAGGCAATCAAGAAA
GCTGCATAAGTGAATATATAACCCACGGAAAAGTGGGCTAATCCGACCAATCTTGCTTGCACAATGGAAAGAGCCACGGG
CTTATCTCTCCAGCGAATTAAATTAGCCAAAGGTGTGCGTTCATGAGCCCATGCTAAAGTCTCAATTAATTCCTGCCAAT
ATCCACGCCAGGAAATTAAGAACATAAATCCTGTAGCCCAAACAAGATGTCCAAATAAGAACATCCAAGCCCATACTGAT
AAACTATTCATCCCAAAAGGATTATATCCATTAATAAGTTGTGAAGAGTTTAACCATAGGTAATCTCTTAACCATCCCAT
CAAATAAGTGGAGGATTCATTAAATTGTGAAACGTTGCCCTGCCATAATGTAATGTGTTTCCAATGCCAATAAAAAGTAA
CCCATCCAATGGTATTTAACATCCAGAAAACTGCCAAATAAAACGCGTCCCAAGCAGAAATATCACAAGTACCGCCGCGC
CCTGGGCCGTCGCAAGGAAAACTATACCCGAAATCCTTTTTATCCGGCATTAATTTGGAACCGCGTGCATCTAAAGCACC
CTTTACTAAAATCAATGTAGTTGTATGCAAACCTAGAGCAATAGCATGATGAACCAAGAAATCCCCAGGTCCTATTGTTA
AGAAAAGCGAATTACTATTCTCATTAACAGCATTCAACCATCCGGGCAACCATATGTTTCGACCTGCATTGAAAGCGGGG
CCATTCGTTGAAGATAAGAGTATATCGAACCCATATGTCGTCTTACCATGAGCAGATTGTATCCATTGGGCAAATATAGG
TTCGATCAAGATTTGCTTTTCTGGAGTACCAAAAGCAAGCATAACGTCGTTATGAACATAAAGGCCCAAGGTATGGAATC
CTAGGAAGAGGCTAGCCCAACTTAAATGAGATATGATAGCTTCCTTATGGTCTAACATTCTTGCCAATACATTATCTTCA
TTCTGTTCCGGATTGTAATCCCTAATGAAAAAAATAGCTCCATGAGCAAAAGCCCCTGTCATGATGAACCCTGCAATGTA
TTGGTGATGAGTATATAAAGCAGCTTGAGTAGTAAAGTCTTGTGCTATGAATGCATAAGCAGGTAAAGAGTACATATGTT
GAGCTACTAAGGAAGTAATAACCCCTAAGGAAGCTAGAGCAAGGCCTAATTGAAAATGAATCGAATTATTGATTGTATCA
TAAAGGCCTTTATGCCCACGTCCTAATCGACCCCCCGGAGGAGTATGTGCTTCTAAAAGATCTTTGATACTGTGCCCAAT
TCCGAAGTTAGTTCGATACATATGACCGGCAATGAGAAAAATAAATGCAATAGCTAAATGATGATGAGCAATATCGGTCA
GCCACAAACTTTGTGTTTGTGGATGGAATCCCCCAAGAAGGGTCAGAATGGCAGTTCCCGCTCCTTGAGTGGTACCAAAT
AAATGATTACTCGAATCAGGATTTTGGGCATAAAGATTCCACTGACCCGTCAGAAGGGGACCCAACCCCTGGGGATAGGG
TAATACATCTAAGAAATTATTCCATCGAACGTACTCCCCCCTGGATCCGGGAATAGCAACATGAACTAAATGTCCTGTCC
AAGCCAAAGAACTTACTCCGAAAAGTCCTGACAAATGATGATTCAGACGAGATTCGGCGTTTTTGAACCACGAAAGGCTT
GGCTTCCATTTGGGTTGTAGATGTAACCAACCCCCTATTAAGGATAGCGTAGAAAGAAATAATAGAAAAAGAGCTCCAGT
ATAAAGATCTTCATTGGTGCGCAATCCAATTGTATACCACCACTGATAAACCCCAGAATAAGCGATATTCACTGGACCGG
CAGCACCTCCTCGAGTAAAGGCTTCCACGGCGGGTTGCCCAAAATGAGGATCCCAAATGGCATGAGCAATAGGTCTTACG
TGTAAAGGATCCTGTATCCATGATTCAAAATTTCCTTGCCAAGCTACATGAAACAGATTTCCGGACGTCCATAGAAAGAT
TATTGCTAACTGCCCAAAGTGAGAAGCAAAAATGTTCTGATAAAGACGTTCCTCAGTAATATCATCATGACTTTCGAAAT
CATGTGCGGTAGCAATACCAAACCAAATACGACGAGTAGTGGGGTCCTGAGCTAAGCCTTGGCTAAACCTGGGAAATCTT
AATTCCATAATGCCTTTCAAATCCTCCTAGCCACTATCCTACTGCAATAATTCTCGCTAAGAAGAATGCCCATGTTGTGG
CAATTCCACCCAGAAGGTAATGGGTTACTCCTACAGCACGTCCTTGTATAATGCTCAAGGCTCTAGGCTGAGTAGCAGGA
GCAACTTTTAATTTGTTATGAGCCCAAACGATAGATTCAATGAGTTCTTGCCAATAACCACGGCCGCTGAATAAAAACAT
TAAACTGAAAGCCCAGACAAAATGAGCGCCTAAGAAAAAAAGACCATATGCAGATAATGAAGAACCATAAGACTGAATTA
CTTGGGATGCCTGTGCCCACAAGAAATCTCGAAGCCAACCATTAATCGTAATGGAACTCTGCGCAAAGTTTCCCCCTGTG
ATATGAGTTACTATCCCTTGATCACTTATAGTACCCCAAACATCCGACTGCATTTTCCAACTGAAATGGAAAATGACTAC
CGAAATAGAATTGTACATCCAGAATAGACCTAAGAAAACATGATCCCAGGCGGATACTTGACATGTTCCCCCTCGCCCAG
GTCCGTCGCAAGGGAAGCGAAAGCCAAGATTTGCTTTATCAGGTATCAGACGGGAACTGCGAGCAAATAAAACACCTTTC
AAAAGTATTAATACAGTCACATGGATGGTAAATGCGTGAATGTGATGGACTAAAAAATCTGCGGTTCCTAATGGAATAGG
TAACAAAGCTACTTTGCCGCCTACAGCTACTAACTCGCCGCCTCCCCACGTTAAGCTGGTACTTGTTGTTGCACCAGGAG
CTGTTACGCCAGGCGCGCCAGCATGGATATTTTGTATCCATTGAGCAAAGATGGGTTGTAATTGTATGGCGGTATCCGAA
AACATATCTTGGGGACGGCCTAAAGCACTCATGGTATCATTATGAATGTACAAGCCAAAACTGTGAAAACCCAGAAATAT
ACATACCCAGTTAAGGTGGGATATGATTGCATCGCGGTGTCTAAGGACGCGATCTAATAGATCGTTGTATCGAGTAGTTG
GATCATAGTCTCTTACCATAAAAATGGCTGCATGTGCAGCAGCACCAACTATTAGAAATCCGCCAATCCACATGTGGTGT
GTGAACAAGGAAAGTTGTGTACCATAGTCAGTAGCTAGGTATGGATAGGGGGGCATAGAGTACATATGATGAGCTACAAC
AATAGTTGTAGAGCCTAGCATAGCTAGGTTAAGAGATAATTGAGCATGCCATGACGTTGTTAGGATTTCATAGAGACCTT
TATGGCCTTGTCCTGTAAATGGGCCCTTATGAGCCTCCAAAATATCTTTAAGTCCATGACCAATACCCCAATTGGTCCTA
TACATATGACCAGCGATCAGGAAAAGAATAGCAATAGCTAAATGATGGTGTGCAATATCGCTCAACCATAGACCACCGGT
TATTGGATCTAGTCCTCCGCGAAAACTAAGAAATTCCGCATATTTGGACCAATTCAAGGTGAAAAAGGGGGTTGCTCCTT
CGGCAAAACTAGGATAAAGTTGAGCCAAAAGGTCGCGATTCAAGATAAATTCATGAGGAAGTGGTATCTCTTTAGGATCA
ACCCCAGCGTCGAGAAATTGGTTAATCGGTAAAGATACATGGATTTGGTGTCCCGCCCAAGAAAGAGACCCAAGTCCTAA
TAACCCCGCTAAGTGGTGATTCAACATGGATTCTACATCTTGGAACCAGGCCAATTTGGGAGCGGCTTTGTGATAATGGA
ACCAACCGGCAAAAAGCATTAACGATGCAAAAATCAATGCACCAATTGCGGTACAATAGAGTTGTAATTCACTAGTTATT
CCGGATGCTCGCCAAATCTGAAAAAAACCAGAGGTTATTTGGATTCCTCGGAAACCCCCGCCTACATCACCATTCAAAAT
TTCTTGTCCTACTATTGGCCAAACTACCTGAGCACTGGGTCCAATGTGAGTAGGATCGCTTAGCCATGCTTCATAATTGG
AAAAACGGGCACCGTGGAAGTACATGCCACTCAACCAAAGAAAGATAATGGAGAGTTGGCCGAAATGAGCACTAAAGACT
TTTCGGGAGATCTCCTCCAAATCACCGGTATGACTATCGAAATCGTGAGCATCAGCATGTAGGTTCCAGATCCAAGTGGT
AGTGTCGGGGCCCTTAGCTATTGTTCTTGAGAAATGCCCGGGTCTGGCCCATTCCTCAAAAGATGTTTTTACAGGATCCC
TATCCACAGCAATTTTAACTTCTGGTTCCGACGGACGAATAATCATTAAGTCCTCCTCTTTCCGGACAAGACATACAAAG
AGACCCGCCAACTGTCTTTTTATTGAATCTTTTAAAGATAGATATTATGATTAGTCCTTTTCTTTACTATCTACCGTCCT
TCTATTTTTTTTTAGTTATTCACTGGAGCAATTATATATTGAAGTCAATCCGAGGCAAGTGTTCGGATCTATTATGACAT
AAGGATTAGGTGCCTAACGGACATTGGTTATTCTGGAAAATTATTTCCCGACATAACAAAAAAATCTTTTTTTACGTTTT
AATTTAAGAAGCTAGTGTATTTTTTTTCTGAGGGTATAAGCCCCTATCTACATCTACTTTCCTTGAGTGAGCATAATATA
GATTTTTTGATTCGATTCCAAATTCCAAGATAACTCATTAGAATTATTAATAAGACCGTCCTGATATATTAGGTAGGAAT
ATTTAGATTGCCGACTTTTATGTACTTTATTACTTCTGTTCCAGAGCCTATCCCTATTGTTTATCCTTATGAAATATGAT
ATAAAATTGAAGGTAGAAGAAAGGGATATAATGAAATTCTTGATTTGATCTTCAACCAAACCACCCTTTTTATGAAAATG
GAGAGTGGTCTTATTCAAATTCAAAGCGCTTCGTAATCTTTAACCAGTTCTGTGCTTCAATATAATTTCCTGGAGTAAGC
GCTATAGCTTGTTTCCAATACTCAGCAGCTTGATCAAACCAAGCTTCCGCAATTTCCGAATCGCCCTGTAGAATGGCCTG
TTCTCCTCGGTCGGAATAGGCAGTTCCTTTCCCTAGAACCGTACTTGAGAGTTTCCTACCTCATACGGCTCAGAAATTCC
TATCTTAATTTCCCCTATATTAACTGAATTCGATTTCTCAAAAATCAATCCAATTTCTTCTTGGGTTAAGCAGAAGAAGT
TAATTACCTAAGTTTCAAACCCTAATTTTGATCAATAATCAGTTTGATCTTTTCTCCCACCTTCAGAAGAATGAAGCATA
GATAGACCTATATCCTTCCCTTCGTTCGAATTTTCTGAAAGGTAACTATCTCAGTTTCGTTTCTTTCATATATGAAATTT
CTATAGAATCCTGGAAAAAGACCTTTTTCCATAAGAAAGAAAAAAGAACTTACTATCTTTGGGATCTGATACTACACCGC
TGCTTAATCCCTTAGTGGATCGGCTTTATTACATAAGCGGATTCCTAAATTTTGTCCCATATCGTGGTATAATGAAGCAG
TTTTTTTTTAGTTGTATCGACCCAGTCGCTCACTAATTGATCTTTACGGTGTTTTCTCTATCAATTTCAGCTTTATCCAT
AGAATAGTAGTATAGGCTCTACTTTCTTCCTATTTTGATTCTCGTGAAGTGTCCTTCCTTCCTACAGCTGATAGGGTAAA
ATCGTTGTTTTGACGATCCCTATGTAGAAAGCCCTCTTTTCTAGTATTCACTAGAAAATTTCCTCCTTTCTTTTTTTTCT
TCTTTCTATAGTGGAGATAGTCGCACGTAATGACAGATCACGGCCATATTATTAAAAGCTTGCGGTAAGAAGGGGTTTCG
TTCTAGCGCCCGGAAATAATATTCCAAAGCCTTTGTATGCTCTCCATTGCTTGTGTGTATAAGGCCTATGTTATATAGTA
TATAACTTCGATCATAGGGATCAATTTCTAGTCGCGTAGCTTCATAATAATTCTGCAAAGCTTCCGCATAATTTCCTTCG
GATTGAGCCAACATCCGTTACGGTCGTTCATTCTATTTAAAAAATCTCCGTTCCAAAACCGTACATGAGGTTTTCATCTC
ATACGGCTTCTCCCTTCTATACTCTCATACGGCTTCTCCCTTCTATACATAGTACTAAGCGAAAAATCTATAGAATAAAA
ATAGAATTAGTCCCATCTCATTATGGACCGAAGGGGGCTGGTATTTTTCCAAGAAATCTCTAGCCAACCTTCCCCCAAGA
GGTTTTTCTTAACACCAATGAATTATATTAATGCTAGAGGAAAACGATAGCTCCAAGAATTTCTTTGTTCTCAACGCCTC
CTATTTAGAGGAATTAGCCACTTCAACGACCTTTGATGGTTATAAGGGTATCCAAAGTACAAACCTGATGGTTGTTTGTT
ATCCCAACCATTCTTCCCAACCCTGATACCAATCAGGAAAGGGCTAATTTCTAACAAAGTTTTTCTCTTGTTGATTCCTA
TTTCGTGGTGTAGTGCTTTTCTCCCCTATGCTGCCTATTGGTACTAGTAGAGTCGGATTGGCCTGTAATACAGAACCTAT
CCTGTAGGTGTAACCTTTCGCTCAATACTCAAATCTACAATTGAAGCATCTGAGGCCACATCAATCGAGGATACACGACA
GAAGGAATTGTTAGTTCACCTCACCTTCCCCAAGCGCGGGTTTCCTTTACTAATTTTGTTCTCTCTATGCGAACCCTCTC
TCTTTCTCGTAAGAATGAGATATAGGTAGGGCTAAAAAAAAAGAGTCAAATCGCACCATCTCTATAATAAGTAAATGCCC
TTTTTTCCCCGGAGGTTGTCGGAATTATTTGCAATAAAATATTGGCTACAATCGAGGAGGTCTTATCAATGAAATTTCCA
TTTATACGGGATCTAGGCATAATTCCCAACCCATTCTATATAGAATTCTTTTCATTCTATCACAAAATAACATAAAAACA
AAACATTCGATTCTTATAAATCGACCCATATGCTCTAAATGGATAAGAGAGGTATGGATTTTCCGCTCAGCTCAAATTGT
CTCCTTTTCCTTCTGTTTGGACAAGAAGAGATATGAAATATTTGACTAAGACTGGATTTCATTCCACTTTCCTATTTCTC
AACAACAACTTCTCTCATCAGCTATTTCGCGTTTTCAAAGTAATTAATTGCCCCATACCCCTTTTATATTTAGATTGTAT
GGCGTAATGTACCTTATGCAAATAGAATTCTAGGGTTCCTTTATTTTCTTATGGAATAAGAAGAATTCTTCCATTCTCTT
TTTATTTTTGTTTTCCCCAAAGAAAAACTTTTCGAGGGAGCGGAATTCCTAGTAAAAAAATACAGGATCCTTCCACTTAG
ATGAAAAGGAATTTTTCCATCCAATCCAATAGAGCCATGGAATTCCCGAGCCGTTGTGGCTGACCTGTACTGCAGGAATA
CGAAAACTCGCTATTCACTCAGTTTATTTTCCATAATAAGATTATGTAGGAGAGATGGCCGAGCGGTTCAAGGCGTAGCA
TTGGAACTGCTATGTAGACTTTTGTTTACCGAGGGTTCGAATCCCTCTCTTTCCGTTTCTCTTAATTCATCAATGTTAGC
GATCACAATGTATCAAATTAAATAACAATTTATTCCAACAATAATACCTTTAATTAATAGAAATTCTCTATAGCAAATTA
CTGTGGTATGTAAAATACACATCGAGGAAATAACAAAAAAGAAAAAAGGATCCTAGGGTTAATCTATTTCTGCTAGGTGA
ACGGGAAAATACGAATTAAGAGCCTTAGGTCGATTTAGTTCGGGGAAAGGGGAAGGGGAAAAAAATTCTATGAACCTTTC
CTTTTTTCGTTAAGTTCAAGTCTGGCGAGAATAATATTCTACAACTAACAACTCATTTATTTTGAGACCGACCCACTTCC
TATCTAGAATTTTTTTTACTAGTCCTTTATATTGCAATGTGTCAACCGTCAAATGCTTTGGTAATTTGCCCGGATCGGAT
GAAGCAATATAATTTTGAACCAAACGTTTTGATCGTTGGTTATCCTTCGTAGTAATAATATCTCGGGGTTTGCAACGAAA
GCTTGGTATATCAACTATACGACCATTAACTAAAATATGTCTATGGTTAACTAATTGTCGGGCCCCAGGAATGGTTGAAG
CCATACCCAATCGAAAAAGGATATTATCCAAACGCATTTCAAGTAATTGTAGTAAAACCTGACCTGTGGATCTTTTTGCT
TTTCCAGCGATATGTACATATCTAAGTAATTGTCGTTCTGTCAGACCATAATGAAAACGCAATTTCTGTTTTTCTTGAAG
ACGAATACGATATTGCTCTTTTTTCCCAGAATGGAATTTCTTTTTCTGATTACTTCCGGATTTAGGCGTTTTTCTAGTGA
GTCCTGGTAAAGCTCCCAGACGGCGTATTTTTTTTAAACGAGGCCCTCGATAACGGGACATGAAGACTCCTTTTTTATTT
TATTGAAATTTCATTTTACACAATAAATTTCGTTCTATTTACATTACAGAATACAGCGAAATTCAAACAGAATTAAACTA
AAGGATAAACAGAGTAAAATCTACTAAAGTAACACAAAAAATGGAGTAACACAAAAAATGGAATTTCATCAACATCTGGA
TTTTTTGTATATATATTATTTATTTTAATGCTTTGTATCTAGCAAAATTGTAAGGTAAAACGACATAATAGACCCTGGAT
TCCCCATTTAATTCGGAGAAAAAGAGAAATTCTTGTTCATGGAACATCGATAGAAAAAAAAGCCGACTATCGGATTTGAA
CCGATGACCCTCGCATTACAAATGCGATGCTCTAACCTCTGAGCTAAGTGGGCTTACATAACAGAAATAGTGTAACAAAT
AAAAATATATATAGGGAATCTGTAAAATGTCAGATCTTAATTATTAATCTTAGTTATTAACTAGTTCTAAATTGGAAGTT
CCACTTAGAATAGAAAAAAAAATACTAGAATTTCATAAAGATAAAGTTAGCTTGATATGCTTAACTAAATGATATTCTTA
AATAGGATTATAGAATTTATTGAACTTTCTTTTTATTTCTCTAATTCGCAAATGGATTTTTCTAATAGAATCTATTCCAA
ATTCTATATTGAATTTGATTTCAGATATTTTCAATTTGATATGGCTCGGACGAATAATCTAATACATAGAAAAGAAGAAT
ATATATGAATAATATAATAAAGAGAAAATGCCAATCTCTTGGTATTTTCATTTGATCATTATATACATTTTTGAGATATT
TTGTTTTTTTTATTTGTTAATAATTTAAGGATAAATAGTTCACTAAGGAGAAGATAGAATCATAGCAAATGAAATTTCTA
ATTCAGCTTAGAAAAAAAGAATGAATATCAAGCGTTATAGTATGATTTTGAATACTCTAAAAAATGAAGGAGGGAGGCGG
GAGAGAGAAAAACTTTTGGATATATTCATTCCGATTGAATTGCAAATATATCAACGATAAAATCAATTCAATTCTGAATT
GCAATAAGCGAGCGGGGTGTCTCAAATAGAGATGAGTTGCTAGACTACGTCGAATAATGAATTAAATGATTCAAAAAAAC
TAAAAGATGGATTAAATTATACAAGGAATCCTGGTTTCAAAGAAAAGTAAAATGGGGATATGGCGAAATCGGTAGACGCT
ACGGACTTGATTGTATTGAGCCTTGGTATGGAAACCTGCTAAGTGGTAACTTCCAAATTCAGAGAAACCCTGGAATGAAA
AATGGGCAATCCTGAGCCAAATCCCCTTTTTTGAAAAAACAAGTGGTTCTCAAACTAGAACCCAAAGGAAAAGGATAGGT
GCAGAGACTCAATGGAAGCTGTTCTAACGAATCGAAGTAATAACGATTAATCACAGAACCCATATTATAATATAGGTTCT
TTATTTTATTTTTAGAATGAAATTAGGAATGATTATGAAATAGAAAATTCATAATTTTTTTAGAATTATTGTGAATCTAT
TCCAATCGAATATTGAGTAATCAAATCCTTCAATTCATTGTTTTCGAGATCTTTTAAAAAGTGGATTAATCGGACGAGGA
TAAAGAGAGAGTCCCATTCTACATGTCAATACTGACAACAATGAAATTTCTAGTAAAAGGAAAATCCGTCGACTTTATAA
GTCGTGAGGGTTCAAGTCCCTCTATCCCCAAACCCTCTTTTATTCCCTAACCATAGTTGTTATCCTTTTTTTCTTTTATC
AATGGGTTTAAGATTCACTAGCTTTCTCATTCTACTCTTTCACAAAGGAGTGCGACAAGAACTCAATGAATCTTATGCTA
TTCATTAAATAGATGATTTCTTTTTTATTTCTTTTTTTTATTTATTAGAGTAGAGTATCGGCAAGGAATCTCGATTATTA
ATTCGATTTTTTTAAGTATTATTAAGTAAGCCATCCACAATGCATAGGACTACCCCTCCCCATTTCCTAATTTTGAATGG
AATACTTTATTGATTTTTTAGTCCCTTTAATTGACATAGATGCAAATACTTTACTAAGATGATGCACAAGAAAGGGTCAG
GATAGCTCAGTTGGTAGAGCAGAGGACTGAAAATCCTCGTGTCACCAGTTCAAATCTGGTTCCTGGCACAGAAAAAAAGG
ATCTACCGAATAGATATTGATACAAATATTTTGAGATGGATTGGGGTAAATATTCATTAAAAATCTACTTAGTCTAGAGT
AAGTAGATAAATCTCTAAACACTTCTTTTTCTTTTAAAAATAAAAAAGGGTTCAAATCTCTGGTTCTTTTCTTTATGGTA
TAGAAAGAGGTGAGATTAGGTGCCCTTTTCTTCATTTTGCATTTCTTATTAATTTTGTATGCCGCTATTCCGAAGAATAT
TTTTTTTATTCTTGCTTATCCTACTTTCCTAGTTGTTCTAAGTAATATGCGCGGTACAAAGTTCGTGGTAGGAACTTCTT
TGAGTCATTGTATTTTTCTGTTCATACGAAGGAAACAAATATGTGATTTTCCAAATTGGAAAATCGAAATGAAGCCCTTT
TTGTTCAGTCTATCTGGACCTTTTTGTATAATAGGAATTAATTAGAATATTATATTCTAAGTATTTCGTTTCGTCTAGGA
ACAGAACCTCCAAATATTCCTTGACTTGAATAAAATCTGGAATTGTGTTGTATAAGTGAACATGAATTTATTATCACTCA
ATGAGCATCTTGTATTTCATAGAAATTGGGGGTTATATAGTCCTTACGTAAGGGCCAGCCTATCCAACTTTCAGGCATTA
AGATACGTTTAAGACGTGGATGATTATCATAAGAAATTCCCACCATATCATAAGATTCGCGTTCTTGAAAATCGGCACTT
CTCCAAACCCAGAAAACAGACGGGATTCTAGGATTATCCTTTTGGGCAAAGACTTTTATGCATACCTCTTCTGGGTTATC
TATACCATACTGTATTCTCGTAAGATGATACACGCTAGCTAAAGATCCACCGGGTGCTACGTCATAAGCACATTGGGAAC
GTAAATAATTGTAACCATATACATATAAAATGACAGCAATGGAATCCCAATCCCCCGCTTTTATTTGTAAAGTCTCGACT
CCTCGATGATCGAAGCCCAAAGACCTATGAACCACGTCATGTTTAACTAGCCAATTAGATAACCAACCCTGCTGCATTGT
CTTGATCTCTCCCCCTTTGTATAAATATTTCACATTTCAAATGCAAGTTTGAAAGATTGCACTGCTCTTTCTTTTTCTGC
ACAAAAGAACCCCTCCTAATTCACTAATTTGTAGGAAGATACTGAACTTTTGGATTTGAAAAAAGTTTCAGAAGATATAT
CTAAAGTAGATGGTGATTGATAGAGCAATTCTTGTTCGTAAGTTCCAGTGTGAGTACTGCGCCGAACATAAAGTTTGTGA
CGGGTAGTAAAAGATCTATTTTTCTTTTGACTTTGACATAGAGTTCGATCCTCAATTATTTCTCGCGCTATCTTCTTACG
AAGTTTTGTTAGGGCATCTATAACAGCCTCTGGTTTAGGCGGGCAACCCGGCAGGTAGACGTCCACAGGAATTAACTTAT
CAACTCCTCGAACAGTACTATAGGAATCTGTACTGAACATGCCCCCTGTAATAGTACAGGCTCCCATAGCAATGACGTAT
TTCGGTTCAGGCATTTGCTCATATAATCGCACTAAAGATGGAGCCATTTTCATTGTTACCGTACCAGCTGTTAAAATTAG
GTCCGCTTGTCTAGGACTTGATCTTGGTACCAATCCATAACGATCAAAGTCGAATCGTGAGCCTATTAATGAAGCAAATT
CAATGAAACAACAACTGGTACCATATAAAAGGGGCCATAAACTTGAGAGTCTTGACCAATTCGAAAGATCGTTTGGTGTA
GTTGAAATAACGGAATTAGAACTTGTTTGGTCGAGTAACGGAAACTCAATCAAACTCATAATTGTCTCAATGGAATCTTT
TCCTTCTTTTTTTTTTTTTTCTGAATATTCAGTTAAGACCATTCCAAGGCTCCTTTTCGCCATGCATAAACTAAACCAAC
AACTAGGATAAGCACAAAAATGAAAGCTTCGATAAAAACGGATACACCCAATACGTCGAAACTCATTGCCCAAGGGTAGA
GAAAGACTGTTTCCACATCAAAAACAACAAAAACTAGCGCAAACATGTAATAGCGTATTCGGAATTGTAACCAAGCCCCC
CCCATGGGTTCTATACCCGATTCATAACTAGAAAGCTTCTCTGGTCCTTCACTAACCGGGGCTAAAAGTCCTGAAATCCA
AAATACCAAAATAGGAATAAGGCTTGCTATTATTAGAAATGTCCAAAAAATATCATATTCGTGAAGCAGAAACATAAATG
TACTCCCATTAATGTGGAATAGGCGGAACTGAATTAGTCAATTCAAGTTGACATTGTCAATTTATCCAGAACTTCTCTCT
TTTCCTCGGTGAAACAAGAATCTGTTTTGCTCAAACCAAAGGCAAGGAGCGCTTACTTTAGCCTTTGTTTCTTTTGTGAT
ATGTCTTCCTTAAGGATTCATCCAATGTAATCCCCACTTGCCTTCTTTTTGATTTCCCTTCTATTTAGATATGATATAGA
CCTAATTCTTATACAAAGAAAACTCTTTCGCTTCACTTTGTCTCACTTTCTCTAGAATCTCTAGAAAAAAGAATAGCTCT
ACCCTTTAGTTAATGATAGTCAGAGACTATTAAATAAAAAAGAAAATACTTACTACTAATTAGATTAGAACCTAATTAAA
ATCGGATGATTAATATATACATCCTAATGAGGAGTAATACTAAAAAAAAAGAATTTCAGAATTCTGAAACAGAATATCCT
GTTTTATTATTTACTCTTTCTTTTTTTCTTTCGATTTTTTCTATTTTATTTAAAGTGGATCGATTTAGATAATGTATATA
ATGTATATTTAGATAATGTATATGATAGTAATATACTTCAAACAAAATAGGAATTCGCAAAATGGAGAAAATCGTTGCAG
TCATTATAGGAAAGTATAGGGAGACTTAGAGCATATCCTATTTGAAGGAGGATGAAATTCAAATCAGGTAAGCGATCCTT
CCTTCTATTGATTTGATCAAAATTCTTTTTTCTTTTCCTGTCTCTCTGATTTTCGATGAATGAGCCTATGGTAATGTTTT
TATCTCTATTCTATGGCGCAATCGACCGTCGAGTCTATAAACAAGTACTAAATAAGGAAAAGAAAACTATACTAAAGGAA
ACATAAGATATCCATCCTAAAATGGAAAAAAAGACGTATATATTAGGGCTATACGGATTCGAACCGTAGACCTTCTCGGT
AAAACAGATCAAACGGATTATTATCGAAATGATTCGAACTGTTTCAAAGACCCAACATGCATTTTTCTGCATTGGGCTCT
TTCATCAACTGATGTAAAGATCAGTTAATTCGCCATAGTTTTTCTTTAGGGAAAGATAATAAGATGGCTCCCTGTGCTCT
GATTTATTATTTGTCTTATGATCTATCTAGGAACAATACCAAAGTGTTTCAAAGGAGGATTACCTTGACTTAGGTCTGCC
TCCGGCCTAAATTAAATCAACCTAAGTGAAATGGAGTCTCTATCGTTCCGCTGCAAGAGTTTACTATGAGACTTCATACA
CCTTAAAGTTCATAGAACGAAAAGAAGTTTTTTGGAGGCCCTTATCCTCATTACGCCTAGCATTGAGTGGGCTGGATATT
TACCTTATCAACTAGCAAATCAATAGGGGTTCTATTTGAGTAAGTACCTGAATTGGCACCTGAATCGGACTGAACCGGCT
GTTTGTCATTGTCAGGCTACTGTTCTTCTATTCTTTCGAATCCATGAAGTAAGACATTGATTTTGCAACAAGGTCAATTA
TGTTCATTGCATAATAAGTTCCCTTGAAAAGCATTGGCGCACGTGTAAACGAGTTGCTCTACCGAACTGAGCTATAGCCC
TTGTCAGAGATATCTTAACATATAGATAATTTCTTGTCAAGATGAATATTCTCTAATGCCAGAGGATATCCCTTTCATCC
GTTTACTATATAACATAACCATACCAATAACGGAATAACATAACATAAACATACCAATAATGGAGCGGTATTGCTTATAA
AAAGGATTCAATCTATAATCGATCGAAGTAATGGGGCTTCTTTTGTGGTGATAAATTGCCTACTTAACTCAGTGGTTAGA
GTATTGCTTTCATACGGCGGGAGTCATTGGTTCAAATCCAATAGTAGGTAGGTAGGTAGAAAAATTACTAGATAGCATTG
GACTTACTTCGCTTCGCTATCTAATAACTTTTTCTACCCTTCTTTCCTTTTTCTTTGTATCAACGAAACCTTTGGATTGT
CTTCAATTGGATGGGGGAATCCAATTGACAGCCTCGACTCGTATCCTAGCTCGTCTGAGAGCTAGCTTCGCTTCAACCAA
TTCTTTCGTACCCTCAGCTTTACTCAAGTTAGCTTCGGCTATTTCAAGTGCCTGTTGAGCTTCTTCTGGATCAATGTCAC
TACCCAGTTCTGCATCATTTCCTAAAATGATGATCTCATTATTAACTATTCTCGCAAAACCACTCCACAGAACCGCCGTT
AACCATTGGTCGTTGAGGAGGCGTATTCTCAAAGGACCCATATCTACAGCTGTGTTAATGGGGGCGTGGTTTGGTAATAC
ACCAATTTGGCCACTATTAGTAGATAAAATGATTTCTTTCACTTCACAATCCCAAATAATTCGTTTAGGAGTCAGTACAT
AAAGATTTAATTTCATTTCTTCAATTTGCTCTCCTCTTCTAAGTTTATAGCTTTCGTGCTAGCTTCATCGATGTTCCCCA
CTAAATAAAAAGCCTGTTCGGGTAGGCCGTCTAATTCTCCGGAAAGGATTAGTTGAAATCCCCTAATTGTTTCTGCAAGA
CCAACATACTTTCCTGGAGAACCAGTAAAAACTTCTGCCACAAAGAACGGTTGTGATAAGAACCGCTCGATTTTTCGTGC
TCTTGCTACAGTTAAACGATCCTCCTCCGATAATTCATCCAATCCAAGAATTGCGATAATGTCCTGAAGTTCTTTGTAAC
GTTGTAAAGTTTCCTTAACTCTTTGCGCAGTTTCATAATGTTCGTTGCCAACGATCCGAGGCTGTAACATAGTTGAGGTT
GAATCTAAAGGATCTACTGCGGGATAAATACCCTTGGAAGCTAATCCTCTGGAAAGTACGGTAGTAGCGTCCAAATGTGC
AAATGTTGTGGCAGGAGCAGGGTCGGTCAAATCGTCTGCAGGTACATAAACTGCTTGGATCGAAGTTATAGATCCCTTTT
TGGTAGAGGTAATTCTTTCTTGCAAAGAACCCATTTCTGTACTAAGGGTAGGTTGATAACCCACTGCGGAGGGCATTCTG
CCTAATAAGGCGGATACTTCCGATCCTGCTTGAACAAAACGAAAGATATTATCGATGAATAAAAGCACGTCTTGCTTATT
AACATCTCGGAAATATTCTGCCATAGTTAGGGCAGTTAAACCAACTCTCATACGAGCTCCCGGCGGTTCATTCATTTGGC
CATAGACTAGAGCTACCTTTGATTCCTCAATATTTTTTTCATTAATTACTCCGGATTCCTTCATTTCCATATAAAGATCA
TTTCCTTCACGAGTCCGTTCCCCTACTCCGCCAAATACGGATACGCCTCCATGAGCTTTAGCAATGTTATTGATTAATTC
CATGATGAGTACTGTTTTACCTACTCCTGCCCCCCCAAACAGTCCGATTTTTCCTCCACGTCGATAGGGAGCTAAAAGAT
CGACCACCTTAATACCTGTTTCAAAGATAGATAATTTCGTATCTAACTCGATAAAGGCAGGCGCAGATCTATGAATAGGG
AATGTTGCACTAGTATCCACAGGACCCAAATTGTCAATAGGCTCCCCAAGAACGTTAAAAATTCGTCCGAGAGTAGCTCC
ACCGACTGGAACACTGAGAGGAGTTCCCGTGTCAATCACTTCCATTCCTCTCATCAACCCGTCTGTAGCACTCATAGCCA
CAGCTCTAACTCGATTATTTCCTAATAATTGTTGTACCTCACAAGTCACATTAATTTGCTTATCGGCAGTGTCTCGACTC
TTGACTATCAAAGCATTATAAATATTAGGCAACTTGCCCGGGGGAAAAGTGATATCCAGCACGGGTCCAATAATTTGATC
AATACGCCCTACGCTTTTTTCTTCAATTGTGGAAACCCCGGGACGCGAAGTAGTAGGATTGGTTCTCATAATTATCACAT
AATTTTCAAAAAAAAAGGAATTTGTCGAAATTTTTTTTTTCTTGTTGAATAATGCCAAATCAAAAAAAATATCCAAAAAT
CCAAAAGTCAAAAGGAAATGAATTAGTTAATTCAATAAAAAAGAAAAGGGGACTCGCACTTGATTTCGTTGCCCAAGCGA
ATCCCATTCAATTGTTTACTTATGGAATGAGTCCGTTGGAAAGTTCAATCAATTTTTTTTCATATAAATTTCGCCTTTTG
TGAAGGATCTGTGCCTACTCTACTTTCCTATCTAGGACTTCGATATACAAAATATATACTACTGTGAAGCATAGATTGCT
GTCAACAGAGAATTTTCTTAGTATTTAGGTATTTAGATTCAAAATATCAAAGGGGCCTATTAAGAACTTTTAAAATTGTA
AAATAAAGATTAGGGATTGGTTTGGGTTGCGCTATATCTATCAAAGAGTATACAATAATGATGGATTTGGTGAATCAAAT
CCACGGTTTAATAACGAACCGTGTTAACTTACCATAACAACAACTCAATTCCTATCGAATTCCTTCCTATCGAATTCCTA
TAGTAAAATTCCTATAGGATAGAACGTACACAGGGTGTACACATTATATATGAATGAAACATATTCATTAACTTAAGCAT
ACTCCTTTTTTTATTTAATGAGTTGATATTAATTGAATATCTTTTTTTTTTAGATTTTTGCAAAGGTTTCATTTACGCCT
AATCCATATCGAGTAGACCCTGTCGTTGTGAGAATTCTTAATTCATGAGTTGTAGGGAGGGACTTATGTCACCACAAACA
GAAACTAAAGCAAGTGTTGGATTTAAAGCTGGTGTTAAGGATTATAAATTGACTTACTACACCCCGGAGTACGAAACCAA
GGATACTGATATCTTGGCAGCATTCCGAGTAACTCCTCAGCTCGGGGTTCCGCCTGAAGAAGCAGGAGCTGCAGTAGCTG
CGGAATCTTCTACTGGTACATGGACAACTGTTTGGACTGATGGACTTACCAGTCTTGATCGTTACAAAGGACGATGCTAT
CACATCGAGCCCGTTCCTGGGGACCCAGATCAATATATCTGTTATGTAGCTTATCCATTAGACCTATTTGAAGAGGGTTC
TGTTACTAACATGTTTACTTCCATTGTGGGTAACGTATTTGGTTTCAAAGCCTTACGCGCTCTACGTTTGGAGGATCTAC
GAATTCCCCCTGCTTATGTAAAAACTTTCCAAGGTCCGCCTCACGGTATCCAAGTTGAAAGGGATAAGTTGAACAAGTAC
GGTCGTCCTTTATTGGGATGTACTATTAAACCAAAATTGGGATTATCCGCAAAAAATTACGGTAGAGCGTGTTATGAGTG
TCTACGCGGTGGACTTGATTTTACCAAAGATGATGAAAACGTAAACTCACAACCATTTATGCGCTGGAGAGACCGTTTTG
TCTTTTGTGCCGAAGCAATTTATAAAGCACAAGCCGAAACCGGTGAAATCAAGGGGCATTACTTGAATGCGACTGCAGGT
ACATGCGAAGAAATGATTAAGAGAGCTGTATTTGCAAAGGAATTAGGGGTTCCTATTGTAATGCATGACTACTTAACAGG
AGGATTCACCGCAAATACTACTTTGTCTCATTATTGCCGCGACAACGGCCTACTTCTTCACATTCACCGAGCAATGCATG
CAGTTATTGATAGACAGAAAAATCATGGTATGCATTTCCGTGTATTAGCTAAAGCATTGCGTATGTCGGGGGGAGATCAT
ATCCACTCCGGTACAGTAGTAGGTAAGTTAGAAGGGGAACGCGAAATAACTTTAGGTTTTGTTGATTTATTGCGCGATGA
TTTTATTGAAAAAGATCGTTCTCGCGGTATCTTTTTCACTCAGGACTGGGTATCCATGCCAGGTGTTATACCGGTGGCTT
CAGGGGGTATTCATGTTTGGCATATGCCAGCTCTGACCGAAATCTTTGGAGATGATTCCGTATTACAATTTGGTGGAGGA
ACTTTAGGACATCCTTGGGGAAATGCACCTGGTGCAGCAGCTAATCGTGTGGCTTTAGAAGCCTGTGTACAAGCTCGTAA
CGAAGGGCGCGATCTTGCTCGTGAAGGTAATGAAATTATCAAAGCAGCTTGCAAATGGAGTGCTGAACTAGCCGCAGCTT
GTGAAATATGGAAGGAGATCAAATTTGATACTTTCAAAGCGATGGATACCTTATAGATATAAGTAGATAAAACTAGATAT
AAAGAAGGTCTAAATAAAATAAAAAAGAAGAAAAATAGAAAGAGAAAAAATAAGTTAAGAAATGCAGTAATTCTTCTTTA
TTCTTCTGATTGATTGCAATTAAATTCGGCTCAATCTTTTCTAAAAAAAAGACTGAGCCGAATTTAAATAGATCTTGATA
CGATCATGAGACTTGACAAATCGAGATTCTTCTATTCTATATATCTAGAATATAGAAAGGTATAATACAATAAACAAATC
TAAATAAAAATATAGTATTATCGTACGATAATGGAATCAAATACGCAGTATTTACAGAAAAGAGTCTTCGTTTATTGGGA
AAGAATCAATATACTTTTAATGTCGAATCGGGATTCACTAAGACAGAAATAAAGCATTGGGTCGAACTCTTCTTTGGTGT
TAAGGTAGTAGCTGTGAATAGCCATCGACTACCCGGAAAGGGTAGAAGAATGGGACCTATTCTGGGACATACAATGCATT
ACAGACGTATGATCATTACCCTTCAACTGGGTATTCTATTCCACTTCTACCCTTTAATTTAAAGGGTATTCTGAAAGAAG
TATTTCTTTTATTTTCACAATAGCTTTCTTTTGAATCCAATTTCAAGTTCGATTAGAAGGATAGAAAGGCGATGAGAATG
GGAAAAGAAAAATTCATTATTTTATTTTAATGAGTTCCCCTTTTTAGTTCCCCTTTTTTGCAATTTTCTTATTTTCAATT
CCATTCATTTTTTTTATAGAATACTTTTTTATTCTATATCTATAAAAAAAATAGTATTCTATAAAAAATCTTTATTTTGT
AAACTCAAAAATACAATAGTCAATATTCCTTATAATAGATATACTTAATTATATCATAAGAATCTTAAGATATATTTCGA
ATAGATAGAAATAGTAAATTTGAATTGAGACACATATTCTATGACAGATCTTAACTTACCCTCTATTTTCGTACCTTTAG
TAGGCTTAGTATTTCCGGCAATTGCAATGACTTCCTTATTTCTTTATGTGCAGAAAAATAAGATTGTCTAGAAACGACGG
GGCCAAATTTTCTCAATGTATTTCCAGGATCATAATACAGATATTTTTTTGTGTAAGTAGTATAATATGATAGGGTATGT
AGCTCTTTCTACACACAAATGAAAAACGTCTATGGATGCAGATATAAGCTACGAGCATAAATGCATGCATATGCGTAGCC
GACTATAGCGAGTTTTTTTTTTTAAGTGGATCCACTAATTTTTTTGAATAGAAAGTCAATGTATCTAACCAATTATTTCA
CAGGAGTACTAGCTACTGAAGGCTATTTCAGAATCAAAAAAAGTAAAGTCAAAATCATTTAGCTTATTCTCTCAATTTCA
ATTGACCGCTACTGGATTTAGTATATCTAATATGAATTGGCGATCAGAACACATATGGATAGAACTTCTAAAAGGTTCTC
GAAAAAGAGGTAATTTTTTCTGGGCCTGTATTCTTTTTCTAGGTTCATTAGGATTCTTAGCGGTTGGGGCTTCCAGTTAT
CTTGGTAAGAATATGATATCTGTACTTCCATCTCAACAAATTCTTTTTTTTCCACAGGGGGTCGTGATGTCTTTCTACGG
AATCGCGGGCCTATTCATTAGCTCCTATTTGTGGTGCACTATTTTATGGAATGTAGGCAGTGGTTATGACCGATTCGATA
GAAAAGAGGGAATAGTGTGCATTTTTCGTTGGGGATTCCCTGGAATAAAACGTCGCATCTTCCTTCAATTCCTTGTGCGG
GATATCCAATCAATTAGAATTCAGGTTAAAGAGGGTCTTTATCCTCGTCGTATCCTTTATATGGAAATCCGGGGCCAGGG
GGTCATTCCCTTGACTCGTACTGATGAGAAGTTTTTTACTCCACGAGAAATTGAACAAAAAGCTGCCGAATTGGCCTATT
TCTTGCGTGTACCAATTGAAGTATTTTGAGTACCAATTGCAATTTTTTGCAATTGTAAGGGGATTTTGAGTATTTATCTA
AAGGAAGGGACAAACGAGGATAAGAGAAAATTGCTTCGAATTTGTTTTGTCCAAGTGAGATATATGGCATACTATTCTTC
CATTTTTATATGAAAGGCCTTTTTTTTATTTCTCTATTCCACTCCATTTAGATCTAAGAAAGAACCCAATACAATGAAAT
TTCACTAGTATACAAAAAGAGAAATAGATACAAATACAAGGTCTCAAACCTTGTTATAGAATTTTTGCTTCAAAGAAAAG
AAATATCATATATATTCAGCAAATGAAATAGAGTCGGCGAATGAAGCGGATTCATTAACAACTCAATTTACAGATCAAAA
ATGAAAAAAAAGAAAGCATTGCCTTCTTTCTTATATCTTGTATTTATCGTACTTTTGCCCTGGGGAGTCTCTTTCTCTTT
TAACAAATGTCTGGAACTTTGGATTAAGAATTGGTGGAATACCAGGCAATCCGAAACTTTCTTAACTGATATTCAAGAGA
AAAGGATTCTAGAAGGATTCATAGAATTAGAAGAACTTTTTCTCTTGGACGAAATGATAAAAGAGAAACCGAAGACACAT
GTACAAAAACTTCCTATAGGAATACACAAGGAAATAATACAATTGGCCAAAATAGATAATGAGGATCATCTCCATATCAT
TTTGCATTTCTCAACAAATATAATCTGTTTGGCTATTCTAAGTGGTTCTTTTTTTCTGGGTAAAGAAGAACTTGTCATTT
TGAATTCTTGGGTTCAGGAATTTTTCTATAACTTAAATGATTCAATAAAAGCTTTTTTTATTCTTTTAGTTACTGATTTT
TTTGTTGGATTTCACTCCACCCGCGGTTGGGAACTACTAATTCGTTGGGTCTACAACAATCTTGGATGGGCTCCTAACGA
GCTAATTTTCACTATTTTTGTTTGTAGTTTTCCTGTGATTCTAGACACGTGTTTGAAATTTTGGGTCTTTTTTTGTTTAA
ACCGTCTATCTCCTTCACTTGTAGTCATTTATCATTCAATTAGTGAAGCATAAACTCACTCATTTGATTTCCTAATATTA
ATCAAATTAGCATATTTCTTCCTTTAGAAAGAAAGCCCTTTTCCTTTTTAACAAAATTCTTTCTATTTCTACCTGCTCAA
GGTATTCATCATTCTAGTACAACTATTGCAGTAGAATGACAACAGACTCGTGTATAGGGAACTAGATTAGCTTAGCTACC
TATCTAATTTATTGTAGAAATTCCGGGATCCGCGATTGGACATGGAAAATAGAAAAACTTTTTCTTGGTTAAAGGAACAG
ATGATTCGATCGATTTCTGTATCGATCATGATATACGTAATAACTCGCACATCTATTTCAAACGCATATCCCATTTTTGC
GCAGCAGGGTTATGAAAACCCGCGGGAAGCAACTGGACGAATTGTATGTGCCAATTGCCATTTAGCTAATAAGCCTGTAG
ATATTGAAGTTCCCCAAGCAGTGCTTCCTGATACTGTATTTGAAGCAGTTCTTCGAATTCCTTATGATATGCAGCTGAAA
CAAGTTCTTGCTAATGGTAAAAAGGGAGGGTTGAATGTGGGTGCTGTTCTTATTTTGCCCGAGGGATTCGAATTAGCGCC
GCCCGACCGTATTTCTCCTGAGTTGAAAGAAAAGATAGGAAATCTCTCTTTTCAGAGTTATCGTCCCAATAAAAAAAATA
TTCTTGTGATAGGCCCAGTTCCCGGTAAGAAATATAGTGAAATTGTCTTTCCCATTCTTTCCCCCGATCCCGCTACAAAA
AAAGACGTTCATTTCTTAAAATATCCCATATATGTAGGGGGAAACCGAGGAAGGGGACAGATCTATCCTGATGGTACCAA
GAGTAACAATACGGTCTATAATGCTACGTCAACAGGTATAGTAAAAAAAATACTACGTAAAGAAAAGGGGGGATATGAAA
TATCCATAGTGGATGCGTCGGATGGACGCCAAGTGATTGATATTATACCTCCCGGGCCAGAACTTCTTGTTTCAGAGGGG
GAATCAATCAAGCTTGATCAACCATTAACAAGCAATCCTAATGTAGGAGGGTTTGGTCAGGGGGATGCAGAAATAGTGCT
TCAGGATCCATTGCGCGTCCAAGGCCTTTTGTTCTTCTTCGCATCTGTTATTTTGGCACAAGTTTTTTTGGTTCTCAAAA
AGAAACAGTTTGAAAAGGTTCAATTGTACGAAATGAATTTCTAGATCCTGGGATTTCTTACCATCAAGTTAGAAAAAAGC
CTCGATTTCTGGAATTCCTTATTTCTATCTCATGCAAAAGAAGAGGATCCAAGGCAAAGACGAGAACAATAAAAGCAACA
AGTCCTTTTAGGAGGAATTGTGGGTCTTCTTAATCCTCTATTGGGCACAAGAAAAAGGCAAAAAAGCCTTTTTCTTGTGT
CGATTCTTCTTGTATCGAAGTAAGAATCATTTTTCTTCTTATTTGTTTTGTCAAAGATTACTATTTATTCTTTATTCGGG
TCTGTCTTTTGGACTTCCTTTGCTTAGGTTCGGGCGCGGTAGTGGACAAACAGAGGGAAAGAAAGTATGGCGGGGGACAA
ATTTCTTGTGAGCAAATAGAATTGCTTGACTTTTTCAATTAAGTTCAACTTTGAACTTACAGAAATTTTGTAAAAAAAAA
TCTATACCTTCCCATGGAAGGGTGGTTTTGATTTTTAGGCTAGTTGAGTAGTTTTGATTAAGGTTTTATTAGTTTATTAC
TCGAAACTAAATCAACGATTTGCAGGATACTTCCTTCATGGAATAAAATACTGGAACCTCTCCCCTCTTTCTTGTTGCTT
CATAAGAGTGAATCCATTTTATGGGCGAAAGGCGGGGGCTTTAAATCGACCGATGGATTGCTTCACTCACTAACATCATT
AACAAACAAAAGAATAAATACAGGGATTCCAACCATCAGAGCAAAGGTTTTCTCTTTGTTATTTTTACAAATAGAAATAG
GTAACCAATTTCTAGATTATGGAATAAAACCGCGTTATAACAATAAGAATTCCGCGGGCCCTTTCCGCTCTAATCAGATA
AAGGGGAGTAAGGACCCGCTAAGTTCCTACTTTTTCATGTTTACAATCTGGATCCTCCGATTACTATAGAGATGAACCCA
ATCCAGAATACGAACCGTAAAAGAAAACACCTATTAAACCAATCACAAGAATACCAGTTACAGTACCTATCAGCCAAAGA
GGAATTCTTCCAGTAGTATCGGCCATTTCCCCTACTTTCCTCCACATTTTCTCAAGTGGTCATGCTAGAGACAAAAACAG
TCATGGATAGTTATAAAGATGGTATCCTTCCAAATGGGATAAGAGAATTCTTACTACTCTCTTTCTTTCTCTCAATTGAA
GAAGTAATTGGAAAATAAAACAGCAAGTACAAAAATGAGTAATAAACCCCAGTATAGACTGGTACGATTCAATTCAACAT
TTTGTTCATTCGGGTTTGATTGTGTCATAGTTCTATAGTTGGAATTTGGTTTATCGTTGGATGAACTGCATTGCTGATAT
TGATCCCAAGAAAAAAACCGTGGGTACAGCTAATCCGTGAACAGCCAGCCATCGCACTGTAAAAATAGGATAGGTTCGAT
CTATGGTCATTGGGGGCCTCCTAAAAGGATCTACTAAATTCATCTAGTTGTTCTAAAGAATCAAAACGGTCGGTTATTAA
TGGAATTCCTTGTCGGCTTTCCGTGAAATACTCGTTTGGTCGAGGACTTCCAAACACGTCATAAGCTAAACCCGTACTGA
CAAATAACCAACCCGCAATGAATAGGGAAGGTATAGTAATGCTATGAATAACCCAATATCGAATACTGGTAATAATATCA
GCAAAAGAACGTTCTCCCGTGCTTCCAGACATGCTGAGCTCCCAAAATTTTTATTCAAAAAAGGAATTGATTCCGTAAAA
GATGGGATCCACCAGTAAATAGAAAATTACTGATATTTCATCCTTGTGAGATTGTCAATTTTGTACCAAAGGTGTATTTT
GAGTATACCGAATTAGTATAGCTATCCTTCCTATGGCACAGCAATCCAGTTTTGCTTGGTCCCGAAACAGAATTCCTTTT
TTCTCTTTTTTGTTCCTTGTCTATAGGAAAATTACATGTTATTCAAGGCATCAATAGAACCCCACAATTTTTGGGGTCCT
ACTTATTTTCATTGTCTTCGGAATAGTAGAATAATTTAATTTGGAATAGCGGCCAAGATCTTGGGAAAACCTAAGTTAAT
GATTAATAAGATAAAGAATTTAGGAAGGATATTCTCATATTGACGCAATACAAAGATAAGTATATGCAAAATCTATCCCT
TTTTAGTTAAAGGAATTTAATTGGTTAGCATAAAATAATATCTAATAAATAGAAAATCGAATAGTGGATAATCCGTTATG
AAAGAAACGGAATACATTCTTTGAAGAATCAAGATTCGTAATCAATCCTTGTCTTGTTTGTTGGATTAGGTCTAACTTTC
TTGACCAAACAGCAAGCATGGAACTTTACAAGAAGAACTTAAAAGAAAAGGATAATTGAAGTAACTTCGAATCAACTTTT
GTTGGGGTTCAAAAAACGAATAAAAAAAAATAAAAAAAAGTAAATTCAAGGAATAGTTCCCTTTTTGAGGGGGCCCCTCG
GGGGTCGTGGAATGCTTTTCTTCTCCTCTTATTCCATATGGAATACAATGAGTTAAAATAAGAAGGAATAGGGGAATATT
CGACCGTTTGCTCCAAAAAGAGGATGAAATCCATCCTATTAAAAAAGAAATAATCCGAAATAGAAAGAATTTCTTTTTTC
AAATTCAATTCTTTATTTATCTTTTATTCCAAAATTCCCCCGAAAATCCAATTTCATTTTTCAATGGCGTTAGATGATCT
AGTTCTTAATATTATTAGTTTACTTAACTGACAGATTCCACAACAAATCTCTTGATTCGGAATTAGGGACTCATGTTCCG
TCTGATGAATCGATTTTCTCTTTTTTTTACACTTCTGTATCTCACTCTATCTTGAACTTAAACTTAGGTAAGTGCTTTAC
CAACATTATGTAGTGTAGTAAAAAAAAATGGAATTTAACCCCTTCATGCTTACTATAACTAGTTATTTCGGTTTTCTACT
GGCTGCTTTAACTATAACCCCAGCTCTATTTATTGGCTTGAACAAGATACGTCTTATTTGAAATGAATTGAATGAATAGA
AGAATCTTTCTTTTGGATTCCTGGTACTCTAAACTCTTTTCCACACTAATTACCAATTCTTTTCTTGGTCATTGAGATTC
GTGGGTAGTTTAGACTATTATTTAGAGATAGATCGTACCTCTTTTTTTATCCCCTCGAACAAATCGAAATGATTGAAGTT
TTTCTATTTGGAATCGTCTTAGGCCTAATTCCTATTACTTTAGCGGGATTATTCGTGACTGCGTATTTGCAATACAGGCG
TGGGGATCAGTTGGATCTTTGATTGAGTAATATTTCTTTTTTGATTGACCTCCTCTCTGGTCTGGAGGAGGTCAAATTGG
AGTTGCAATTCTACTTTGTTTTTTTTTTAAGTTATTTTAGTTTCGACATAAGATATATGGAATCACGCTCTGTAGGATTT
GAACCTACGACATCGGGTTTTGGAGACCCGCGTTCTACCAAACTGAACTAAGAGCGCTTTCAAAACAAAAAAAAAGAAAA
TCCTTTTCTATTCCTAACGTGTCTCACGTCCGTATAGTATCCACAAATTCAAGTTATACCCACTTTACTTTAATTGATCT
CCCCACTACTGCCCATAAAGAAGAGATAATTAATAGGTAGGGATGACAGGATTTGAACCTGTGACATTTTGTACCCAAAA
CAAACGCGCTACCAAGCTGCGCTACATCCCTTTTCCAAATTGTTGTACAATGCCATTGTACACAATTCCTTTCTTGTTTT
CCACATCGTAATTTTCTTCTATTTCTTTATCCATATAGAACTTTCTTGTCATTTCTTGTTTTTGGTCTCATATAATCAAG
GAAGGGTATAAACTAAAATCCAGTCAAATTTCACCTATAAAAGAAAGACTACTATTCCTTAGTAATGTATAGGAAGAAGG
GGTCATCTTTTTTAGGGATAGGAAAATCTCGTCTATACGGTTCATTCTATATATATAGAATATTTCTTTTGTTTTTTTAG
TTAGGAATTTCGCCTAAACAAAAGAAATACAAAGGATCTTGGGCAAGAGTATCTGATCATATATGTATTCCAATACGGAA
GGAGGATTTTCAATGCGGGATATAAAAACATATCTCTCTGTAGCACCCGTGCTAAGTACTCTATGGTTTGGGGCTTTAGC
AGGTTTATTGATAGAAATCAATCGTTTATTCCCAGATGCTTTGTCATTCCCTTTTTTTTAATTCTAGTTATTCCTATGCA
AGAGATAGAATTCTTCGTGACATGACGAAAATTTTCCCTTTTTGAATTCTTTTTTAGTATATGAAGCAAAAAGAAAGAAA
AGATGGATAAGGATTGTATTCTTTAATTATTTCTCTATGTTTTATTACTTAATTTATGATTTACGAATTTCAAAATTTTT
TTTTTATTCTATTGGATTGGATTTGTTCGAGAATTCGAAGAATTACAACAAAATCTTTAGAAATCACATTTTTAGTTAGG
AACTTCTATGGATTTTATTCTTCTTCTTTTCTTGGGATCCAAAATAGAAGAATAAAAGAATAGGTATAAGAATTAAGTTA
AGTCGATCCAAAAAGGAAAGGAGGTTCATGGCCAAGGGCAAAGATGTTAGAATCCGAGTTATTTTGGAATGTATTAGTTG
TGTTCGAAAGGGTACCAATAAGGAATCGACGGGGATTTCTAGATATAGTACTCAAAAGAATCGCCACAATACGCCCGGAC
AATTAGAATTAAGAAAATTTTGTCGTTATTGTCGAAAGCATACCACTCATAATGAAATAAAGAAATAGGAGCATCGTGTG
TTCGATTTTTCCAAAGAACAGAAAGAGTAAGAACTTCTTATTAAATATATAGAACATAGATAGAATACAAAATACAAATC
AACTAATCTGATTTTAGGTAGATATTATTTCATATGTATAGAGGGTTTTTATTTTTATATATTTGGATTTTTTATATTTT
TATTTTTTATATTTTTATATAGTATATTAATCAAATAATATATGGACCAAAGAAAGACTACTTCTTCTGGTTCTGGATCA
AAAATTAATAAAATAAAGAAATCTTTTTTTTTTTTCAAATTTTTAAATAAGGAATAAATCATGTATATATCTAAACAACC
TTTTCGTAAATCTAAGCAACCCTTTCGTAAATCCAAACAACCTTTTCATAAATCTAAGCAACCTTTTCGTAAATTCAAAC
AACCTTTTCGTAAATCCAAACAACCTTTTCGTAGGCGTTCTCGAATAGGCCCGGGGGATCGAATTGATTATAGAAACATG
AGTTTAATTAATCGATTTATTAGTGAACAAGGAAAAATATTATCCAGACGAATAAATAGATTAACCTTGAAACAACAACG
ATTAATTACTCTTGCTATAAAACAAGCTCGTATTTTATCTTTCTTACCATTTCGTAACTATGAGAATGAGAAGCAATTTC
AAGCCCAGGCAATTTCAATAATTACTGGTCCTAGACACAGAAAAAATAGACATATTCCTCAATTAACACAAAAGTTCAAT
TCCAATCGAAACTTAAGAAACTCCAACCAGAATTTAAGAAACAACAATCGAAACTTAAGTTCCGATTGTTGATGTTTTAT
TCGAAAGGCTCAGACTCATATATAAAGAAAGTAATCCAATTTTGATTCTTGTGTTTGTTATAAGAAAGAAAAATGGGAAA
AAAGAAATAGTTTTTTTATTTATTGCAACATGCTCGTTGATTCCTACCACTTAATCTTAATTTATTGTATCTTCCCGGAG
TTCCCTCTCCGGGAATTCGGTTTTAATTATTCCTGTATATTACTTTTTTATCCTTTAATTGATAGTCCTTATTTTATTGG
AAATCGTGTAAAGATTATTTGGATTTGATACAGCTACTTGTGCAAGCATTTTACGATTAAGAATCAATTCCTTCTTGGAC
AGATTGTGTATTAATTTACTATAACTATTGAATACGTTATATACCCGTGTTGCTGCGTTTATCCGAGTGATCCACAAACG
ACGAAAATCCCTCTTTTGCCTGCCTCTATCTCGATGAGAAGAAACAAAAGCTCTTCTTACTTGTTGAGTAATCATTCGAT
TAAGTCTTAAATGAGCCCCTCTAAAGTTTGAGGCAAATGAACGCATTTTTGTTCGTCGTCTCCGAGCTATATATCCTCGC
GGAACTCTGGTCATTGAATCAAATTAACCTTAATGAATAACTAATGATTTCTCTTCTTTTAACCCTCTTTTTTCCCATTA
ATAACTAAACGGATTATTCCGATATATAAAATATTAATTCCAATGGCTTTTGCTACTATAACCTTCCCAACCACGATTTT
TTATTCTATTCAGTTATTTCGCATAGAAATAACAAATTCTAACGATACTAAAAAAACAGTGGGTTCCATCGTTTTTATGG
TTCCCTTTTAAACGGCGAGGCCCTCTCTATACACCGGAGCCCTTTCTTTCATTTCATCAAAAGGTATTGTGAACTTGTAT
AGTTCACATTCTTTGGCTCTACCTATCCATTATAGAGTAAATAACTCTTTTCACAATAAGAGTTATTCATACAGTGACGG
TATTTAATTATGAAAGTTGGCTAAGTAGCTGACCCTTTAGTCCGTTCTTTTAAGATAAAGGAGCATAAGCCTTTTTCTTT
TTATTACTATTTCCTCCGCTTAATGGATAACCATTTGTTACCAATGGGGGAATTGCTTCTTCCAATCTAGATGATTGGAT
TTGCACCAAAGGAAACCATAAATTCCATATACCATAGAAATCTAGGATAGAGCTTCTCTATCCTATTCATTGGTACCGAT
CATGGATACTTCAAAAATTTTATTATTTGTTTGAACTCATGATCTGAACGAGTCGCACATACACCCTAGCACATGTTCCT
CGACGCTGAGGACATCCCTTAAGCGCGGCCGATTTTCTAGCATTTCGTATTGGCTGTCTTGCATTTCTAATAAGTTGTTT
AACCGTTGGCATGTCGTATGTATATATAAAATGGATTGGTTTAGATCGATCTTAACCTGATGATTCATCATCATGAAGTA
TTTCTATTTTCTATAGCATAAAACCCGAATTTAGGTTTGAAATAAATTTACAAGGAATCCACCCACTACCAATCCTTAAA
CATTTCTGGAAACCACACTGGATCAGTATCGCAGTGCTCGTCAATCATTTCATCCCCTACAATATCGACAAGTCCATAAG
CTTTGGCTTCGTCTGCTGACATAAAAACATCCCTTTCCATGTCTTCGGATACAACCCAAAAAGGCTTGCCTGTTCTTAGT
GCATAAACCCTTGTGATCATTTCGCGAACTTTGTGTAACTCTTCCACTTCTAGTAAAAATTCTGGTGTCCTTGCCCGATA
ATAAGCACTAGCAGGTTGGTGAAGCATAATCCTAGCGTGAGGGAATGCTATACGCTTGGTGGGTTCTCCTCCAAGCAGAA
TGAAGGAGGCCATGGACGCGGCTATTCCGAGGCATATTGTATATATATCAGGTGTCACCGTTTGCATCGTATCAAAAATC
GCCATTCCTGAGATTAGCCACCCGCCAGGGGAGTTTATAAACAAAAAAATATCGCTATTTCCATCTTCTATACTGAGATA
TACCATCAGACCTGTAATATGATTCGTGATCTCGCAACGAATCTCTTGACCTAAAAAAAGTGTCCTTTCTCGATACATAA
CATTGTATAAGTCAACCCAAGTCGCTTCTTCATCTCCGGGAATCCGGTAAGGTACTTTTGGAACACCAATGGGCATATTA
GATTAATATTATTAAATTTAAGTAAAAAAACTACACTTTAATATGGAAACGTAAGAATGGAAGAGAAAGAAAGAATCCGC
AGTTTATTATCTTCATTTTTTTCTTATTCTATAAGAATACTATAGATTCTATTAATACATAGATTGAAATAATACATAGA
TTGAAAGATTCTACATATAAGGAAGGTAAGACAGATTGAATAAAGAAAAAGGAATCCGTGATTCGAATGATAAACAAAGA
GGGATGAAGGATCTATTCTTCGTTTTTCCAAATAGCCCAAGCTACCCATTGCATATTGGCACTTATCGAGTATAGAATAG
ATCTGCTTCTCTTTCTTCTTACAAACAGAATTGGCTTGTTATTTTTAATGGAATGAAATAAATATTCACGCTTTCTGACA
TAGAATCCCCTAGAAGGGTTAGGTACATAGAATATGTATGGACAGTCTTTTCCAATGCGATAAAATAAAGCGACATCGTG
TCTATTTTTCTTTGCTAAAGGGGTATTTCCATGGGTTTGCCTTGGTATCGTGTTCATACTGTCGTATTGAATGATCCGGG
TCGATTGCTTTCGGTGCATATAATGCACACAGCTCTAGTTTCTGGTTGGGCTGGCTCGATGGCTTTATACGAATTAGCAG
TTTTTGATCCCTCTGATCCTGTTCTGGATCCAATGTGGAGACAAGGTATGTTCGTCATCCCCTTCATGACTCGTTTAGGA
ATAACGAATTCGTGGGGTGGTTGGAGTATTTCAGGAGGAACTGTAACGAATCCGGGTATTTGGAGTTATGAAGGTGTGGC
AGGTGCGCATATTGTGTTTTCTGGCTTGTGTTTCTTGGCAGCTATCTGGCATTGGGTATATTGGGACCTAGAAATATTCT
GTGATGAGCGGACGGGAAAACCTTCTTTGGATTTGCCCAAGATCTTTGGAATTCATTTATTTCTTGCAGGGGTGGCTTGT
TTTGGCTTTGGTGCATTTCATGTAACGGGTTTATATGGCCCTGGGATATGGGTGTCCGATCCTTACGGACTAACTGGAAA
AGTACAAGCTGTAAATCCTGCGTGGGGTGCAGAAGGTTTTGATCCTTTCGTTCCGGGAGGAATAGCTTCGCATCATATTG
CTGCGGGTACTTTGGGCATATTAGCGGGCCTATTCCATCTAAGTGTCCGTCCGCCTCAACGTCTATACAAAGGGTTACGT
ATGGGCAATATTGAAACTGTACTTTCCAGTAGTATCGCTGCTGTTTTTTTTGCTGCTTTCGTAGTTGCCGGAACTATGTG
GTATGGATCAGCAACTACCCCAATCGAATTATTTGGGCCTACTCGTTATCAGTGGGATCAGGGATACTTTCAGCAAGAAA
TATATCGAAGAGTTAGCGATGGGTTAGCCGAAAATCTTAGTTTATCAGAAGCTTGGTCTAAAATTCCCGAAAAATTAGCC
TTTTATGATTATATTGGTAATAATCCGGCAAAGGGGGGATTATTCAGAGCAGGCTCAATGGACAATGGGGATGGCATAGC
TGTTGGATGGTTAGGACATCCCGTCTTTAGAGATAAAGAAGGACGCGAGCTTTTTGTACGTCGTATGCCTACTTTTTTTG
AAACATTTCCGGTAGTTTTGGTAGATGAAGAGGGAATTGTGAGAGCGGACGTTCCTTTTAGAAGAGCAGAATCCAAATAT
AGTGTTGAACAAGTAGGCGTAACGGTGGAGTTCTATGGTGGCGAACTTAATGGAGTAAGTTATTCTGATCCTGCTACTGT
AAAAAAATATGCGCGGCGTGCTCAATTAGGGGAAATTTTTGAATTAGATCGAGCTACTTTGAAATCAGATGGTGTTTTTC
GCAGCAGTCCAAGGGGTTGGTTCACTTTTGGTCATGCTACCTTTGCTTTGCTCTTCTTTTTCGGACACATTTGGCATGGC
GCTCGAACCTTGTTCCGAGATGTTTTTGCTGGTATTGATCCAGACTTGGATGCTCAAGTGGAATTTGGAACATTCCAAAA
AGTTGGAGATCCAACTACAAGGAGACAGGCAGCCTGATACCACATTGCTATGGTATCTTTCACCTCTCTTTTTTGTTTGA
TTTGACATGAGGAACATCTCCTGTCCTTTCTTTGACTCTTTTTCTTTTTTTATATGGGAAATGATCCCAAATGATAAGTG
AATAGGTGTGGAAGTTATAATTGTAAATAAACCAGGATCGAATCTATGGAAGCATTGGTTTATACGTTCCTTTTAGTTTC
GACTTTAGGGATAATTTTTTTCGCTATCTTCTTCCGAGAACCACCTAAGGTTCCGACTAAGAAATGAAATTTTAATTGAA
GGAAAGAAATAATTTAATTGAAGTAAGAAGTCCCCCGGAGGGGAGACTTCTTACTTCAATTAGTCCCCGTGTTCTTCGAA
TGGATCTCTTAATTGTTGAGAGGGTTGCCCAAACGCGGTATATAAGGCATACCCAGTAAAGCTTACAAGTAAACCAGATA
TGGAGATGGCGACTAAAGTTGCTGTTTCCATTTTTATAGAATTTCAAGATTACAATGGATCTATGAAAAGATCGTGTATT
TACAACTACAACGGAATAGTATACAAAGTCAACACCAATGATTAAATAGAATTTATGGCTACACAAACCGTTGAAGATAG
TTCTAGACCTAAGCCAAAACGGACTGGCGCAGGTAGTTTATTGAAACCCTTGAATTCGGAATATGGGAAAGTTGCTCCGG
GTTGGGGGACTACTCCTTTTATGGGGGTCGCAATGGCTTTATTCGCGATATTCCTATCTATAATTTTAGAAATTTATAAT
TCTTCTGTTTTACTGGACGGAATTTTAACGAATTAGGTTTCTACTAACTAAAACTATGACTTCATAGTTTTCCCATCCAA
AAAAAGCCTTTCTACTTTAAGCTCCACATTTCTAGACATTCTGGTAGTTCGACCGTGGATTTTTTTGTTTTGGTATTTCT
GGAATATGAGTGTGTGACTTGTTAGAATTGATCCTATTGATAATACATAGAAAGGGCCTGTTATCTCTATCAAGATGATT
CTAATTCGTCGGATATTATTTATTCTAGTATCTGGAACACGAAATACATAGAGTGGATCAAAAAAAAAAGGAACTATGAT
TCATACTCACTATTTAGACCTCGCAACCAGACTGAAAAAAAAAATTCAAGTAGTTCTTAATAAAAAAAGAAATTTTCTTC
CTTCCAATTTTGTTTGCCCAAAAGAGAACTCTTTTCTCTTTCAATAAATGATCATCAAGCGGTTCTTATTCGAAGAACCC
TTGCCTTTTGTTTATCTTGAGACTCAATCATCGTGGCTCTAGTATGAATCTAAGGTTTTAATTGAACTGATTCATAGGAT
CGCAACAAGATAATTTCTATCAGAAAACCACTAGAAATTTTTATTTTCTTTTTTGACTAGTCAAAAAAGAAAATAAATAA
AAAATAGGGAAGAGAAAAGTCAAGAGGCCTCTAATGATCAACATAAGGGAAAGAAAGACAGATGAGCCAACTTGAGATTT
TTTGGCATTATTATCACAAAGAAGAAATTCTGGATTTTTCTTATTTCATATCTTCAAGGCAAATCGATCCAATACCGTGG
CTGATGGAGTTTTGAACCTTTTTTTCTAATATCCGTTGAAAATTTGTGTATTTTTGCTTGAGCCGTACGAGATGAAATTT
TCATATACGGTTCTCGGAGGGGGAGTCGGGCTAGTTACCTATCTCAATAAAGTATATGATTGGTTTGAAGAACGTCTTGA
GATTCAGGCAATTGCGGATGATATAACTAGTAAATATGTTCCTCCTCATGTCAACATATTTTATTGTTTAGGGGGAATTA
CACTTACTTGTTTTCTAGTACAAGTCGCTACCGGTTTTGCTATGACTTTTTACTACCGACCCACCGTTACAGAGGCTTTT
TCCTCCGTTCAATATATAATGACGGAGGCCAACTTTGGTTGGTTAATCCGATCGGTTCATCGATGGTCAGCAAGTATGAT
GGTTCTAATGATGATCCTGCACGTATTTCGTGTGTATCTCACAGGTGGATTTAAAAAACCCCGTGAATTAACTTGGGTCA
CAGGCGTGGTTTTGGCTGTATTGACTGCATCATTTGGTGTAACTGGTTATTCTTTGCCTTGGGATCAAATTGGTTATTGG
GCAGTCAAAATTGTTACAGGTGTACCCGAAGCTATTCCGGTAATAGGGTCCCCTTTAGTGGAATTATTACGTGGAAGTGC
TAGTGTGGGCCAATCCACTTTGACTCGTTTTTATAGTTTACATACCTTTGTACTACCTCTGCTTACTGCCGTATTTATGT
TAATGCACTTTCCAATGATACGTAAGCAAGGTATTTCGGGTCCTTTATAGGGAAGGCATATCATAGAGAATTCTAATTCT
CATATATCATATCGGGTAGGTTGTGGTATTTCATTGCTACAAACATGGGTTATTGTAAAATAAGACATGTCATTTGGATA
CTTCTCTTCAACTTCGAAGTATTTTTATACAAATAGTTGAAGTGAATTTTACGAAAGAAAATAAGGCGGATTATGGGAGT
GTGTGACTTGAATTATTGATTTGGCCATGCAGATAGAGAATTGGATCTGCCACATTAGAATTCACGACCAAAGGTGTCTC
CGCATCCAATCAACACGTAAGTCCCCTATCTAGGAAGGATAGGCTGGTTCACTCGAGGAGAATATTTTCTATGATCATAC
CCCAACCATGTCATCCATGAACAGGCTCCGTAAGATCCTATAAAGTATAAATGGAATAAGTCATGTGATATGATCCAATT
CTATTTTTATTACACTTACTTTTTATTATAGTATGGAAATGCATTCATTTTCTTTGCATCGATTTTGATCCGCAATACTA
TCGGAGTAAAAGAAGGGATCTAAGGAAGAACGCAGGCTAAACTTTTTGATTTTTTATTAGTAACAAGTAAATACTTTGTT
TGGACATAAGAAACTTGCGATATCGAGGGGATAAACACCAACTAATCAAGAGACAATCCACAAAGCAATTGATCATGATC
AAATTTGTAAGCCCACTTGGATATTGAGCATTTAAGCATAAGAATAGGATTCTTTTCAATGAGTAGTTATAGGCGCAACT
TCGGAAAAGATAATTTGATAAAGCTTTTCTTACCTTGAGTCATTGAGTCATTATATACCCTATTCTATTGTGGATCCTCC
ACGGTCTTATTTCTTTCATTCTTGCTCGAGCCGGATGATGAAAAATTCTCATGTCCGGTTCCTTTGGGGGATGGATCCTA
AAGAATTCACCTATCCCAATAACAAAGAAACCTGACTTAAATGATCCTGTATTAAGAGCAAAATTAGCTAAAGGGATGGG
ACATAATTATTATGGGGAACCCGCGTGGCCCAACGATCTTTTATACATTTTTCCAGTAGTAATTCTAGGTACTATTGCGT
GTAATGTGGGTTTAGCGGTTCTAGAGCCGTCAATGATTGGTGAACCGGCGGATCCGTTTGCAACTCCTTTGGAAATATTA
CCCGAGTGGTACTTCTTTCCCGTATTTCAAATACTCCGTACAGTACCCAATAAGTTATTGGGCGTTCTCTTAATGGTTTC
TGTGCCAACGGGCTTATTGACAGTACCCTTTCTAGAGAATGTCAATAAATTCCAAAATCCATTTCGTCGCCCAGTAGCTA
CGACCGTTTTTTTAATCGGTACTGCAGTAGCTCTTTGGTTAGGTATTGGAGCAACATTACCCATTGATAAATCCTTAACT
TTAGGTCTTTTTTAGTTTAGGGATTTTTCGAGTTGATTCATTCCACCGCGAAGAAGTCCCCTGCATGGGTATCTAGGAAA
TAGTTACTTCCAAGTGAATCTTCCCTAGATACCTAAAATCTATTTTATTATGATCCATTTCGCGAAAATATAGATTGTGC
CAAAGATGCAAAATTGCTTTCTTTTTTCTTTTTATTCTAACTCAAAAAAGAAGAAGAGGAAAAAATTGCAATGATTTAAA
GCGAGAACTTGTTCTTAGGTAAATCAATTGGGAGATGCTTCTCTAGAGTGTCCCATATCAGTTTTCCATCTTCCATACGA
AAACTATTAATTCGCATAAGATCTTCTTCAGTCTTACTCAAAAGGTCCAATAGTGTATGTATATTGGCCCTTTTGAGACA
ATTATACGTTCTAGAAGGCAATTCTAATTGATCAATAAAAATACAATTCAATGGAATTCCTTTTTTGTTTTTCTTTAGAT
TAGTGAATCTTTTTTGAAAGGTTAAAAGGGGTGGAGTTAACCTGTTTTTATTTTCTTCGAAACTAGTGCCCTCTTCCTCT
GTGTGTATAAAAGGAAGAAATAAATCAATCAAATTACGAGAAGCTTCATAAAGCGCTTCTTTAGGAGTTAAACTTCCATT
CGTCCATATTTCTAAAAAAAGTATCTCGTGTTTTTCATTTCCATTCCCACAAGAAAAAATACTATAATTCACATTTCGAA
CAGGCATGAATACAGCATCTATAGGATAACTTCCATCTTGAGAGTTCTTTCTGAGTTCCGTATGATATCCGCGATCTCTC
TTGATCTGTAACTCAATACAGAAATCAACGGGCTCTCTCAAGTTAGCTATAGGTTGTGTCGTATCAACGATTTCTACGGA
AGGCGGTAAGATTATATCTTGAGCGGTTATGTATCTAGGACCTTTGACGCAAATTGATGCGTCTCTAACTCCATAGAGAT
TACTTCTCAATACAATTTCTTTCAAATTTAGTAAAATTTCTTGTATGGATTCTTCAATACCTACTATTGTGGAATATTCA
TGTGGCACGTTCCAAAATTTGGCGCGTGTGATACATGTTCCTTCTATTTCTCCAAGTAAAGCTCTTCGCAAGGCAATACC
GACAGTATCCGCTTGCCCTTTTCTAAGCGGAGACAGAATGAAACGACCATAATAAAGACGTTTACTATCTACTCTTGATT
CAACACACTTCCACTCTAGTGTTTGAGTGGATCCTGTTATCTCTTCTCGAACCATAACAGACTAGTATTATTATTTGATC
ATTGAATCGTTTATTTCTCTTGAAAGCGGTTTCATTTTTTTTTACAGACGTCTTTTTTTAGGAGGTCGACATCCATTATG
CGGCATAGGTGTTACATCGCGTATACAACTTAACCGTACACCACTTTTAGCAATGGCTCGTAATGCGGCATCTCTTCCGC
TACCAGCACCTTTTACCATAACTTCTGCTCGTTGCAAACCCACTGTACGAATAGCATCTACTGCTGTTCTTTGACCAGCA
TAGGGTGATGCTTTTCTTGAGCTTTTGAATCCACAAGTACCTGCGGAGGACCAGAAAACGACCCGACCTTGTGGGTCTGT
AACGGTTATAATGGTATTGTTGAAACTGGCTTGAACATGAATAACCCCTTTTGTTATTCTACGTGCACTCTTCCGTAAAC
TAAAACGGGCATTCCTACGCAAACCAATACGCACTTTCTTACGTGAACCTATTTTTGGTATAGCTTTTGTCATATTTTAT
TATCTCATAAATATGAGTTAGAAATAACAAAAAGAAAAAAGATACAAAGATATCCGTTTCGGGTTAAAATATATCCTTTA
CTTTCATTTTTTTTTATTTGCAATTTGGACATTTCCGTGGGTACTTTTTTTTTTTTACTTTATTAGAAATTAGAAAGAAA
AGCTTCTTTTTCGAAAGATTACCCCTGTCTTTGTTTATGCTTCGGATTGGAACAAATGACTCTAATTCGCCCACGCCTGC
GAATCAGTCGACATTTTGTACAAATTTTACGAACGGAAGCTCTTATTTTCATATATAGGTATTCCTTTCTTAAACTATGA
ATCTATTCTTTTGGAAAAAATAAGTCTCTTCACTTAAATTCTGAAACTTGGAAGTTATTACCCCAGAAAAACCTAATCCT
TTGAATCTTTGGTATCCTTCAAATCTTCAGTATCCTTCGAGTCTTCGGTACGCTTCGAATCCTTATGGGGAAGTCTATAA
ATTATACGACCTTTGCTGGAATCATAACGACTTACTTCAATTTTGACCCTATCCCCCATCAGTATTCGTATAGAGCTAGA
CCGGATCTTTCCTGAAATATAGCCCAGGATGATCGTGTCATTCTCTAGGCGAACGCGGAACATTCCGTTGGGTAGGGCTT
CCGTAACTAAACCTTCGAAAGTTACTTTTGCTTCTCTCGGGTTTTTTTTTTCTCTCCTATTTTTTTTTTCTGTCATATAT
TTTTCTCCTATTTTTCTATTTTTATTTTCCAAATAGGAAGTTCGAGATAGAATTTGGGTACTATAGGTGCGGCCATTACC
ATATATAACATAAAACTTCTCCCCCAATTCTGTTTAGTCGAGCTTCTCGATCTGTCATTATACCTCGAGAAGTAGAAAGA
ATAGCAATTCCCATTCCGCCCAAAACCTTAGGAATTCCTTGATAGTTGGCATAAATTCGTAAGCCAGGTCGGCTGATACG
CTTTAAAAAGGTTCTAGTTCTATATATTCCCTTTCTAGTCTTTCTCCTTTGATGTCGCAAAGTTGAAACCAAGAAATATC
TGTTACTTTCCTGATGTTTCCGAACACTTTCAATAAAACCCTCTCGTAGAAGTATTTTAACAATGTTTTCGGTAATATTT
GTGGATACTACTCGAACAGTTCCTTTTTTATTCATGTCTGCGTTTCTTATAGAGGTTAGTAAATCAGCAATAGTGTCCTT
GCCCATAAGACTCTAATTCTAGGTTCCTCCTAATTTTTCTATAATCAACATGTTTTCCCTTTTCTTTAAATTTAGGATTT
TAAAGCATATACGTGAGACACAATCTACTAATTTTTTCTTTGATCTATATCTCGTCTACTAGTATTTATAATACTTCAGG
AGCTAATGAAACTATTTTAGTATAATTCAATTCTCTTAATTCTTCGGCAACCGCGCCAAAAACTCGAGTTCCTTTTGGAT
TTCCTTTTTGATCAATGATAACTGCTGCATTGTCATCATAGCGTATTATTATACCGTCGTCGCCTTTGAATTCTTTACGT
GTACGTACAATTACAGCTCGAATTACTTCGGATCTTTCTAGAGGCATTTGGGGCACTGCGTCTTTGATTACAGCAATAAT
AACATCACCAATACGAGCATATCGCTGATTACCAGCGGCTCCTATGACTCGAATACACATCAATTTTCGAGCTCCACTGT
TATCTGCTACATTTAAAAGGGTCTGAGGTTGAATCATATTATTTTGATTTCCATTTGTTATTTCAATGCAAAAGGATGAA
AGAAATATTGTCTTTCCAGAAAGAAAAACCAGGGGTTTTTTATCTTCAATACTCCTTTTTGGGGTTCTATATCTCTAATC
GAAGAAATTGACTTCGTATGGGCATTTTACTGGCAGCTATAGAGATAGCTGCTCTAGCTACAGTTTCGGATACTCCGCTC
ATTTCATAAAGTATTCGACCTGGTTTAACAACGGCTACCCAATATTCGGGGGATCCCTTTCCCGAGCCCATACGTGTTTC
TGTGGGTCTTATTGTAACCGGTTTGTCGGGAAATATACGCACCCATATTTTTCCACCACGACGTGCATATCGTGTCATTG
CTCTTCGTCCTGCTTCTATCTGTCTCGCGGTGATCCAAGCGGGTTCAAGTACTTGAAGAGCATATCTACCAAAACAAATA
TGATTGCCTCGGCAGGATTTTCCATTCATTCTTCCTCTATGTTGTTTACGAAATCTAGTTCTTTTGGGGTTATAGTCGAT
GGTTCTTTCTTAGTTCCATCTCTACTACAAAACTGGACATGAGAGTTTCTTCTCATCCAGCTCCTCGCGAATGAAATGAG
AAAGCGTGCGAATTTCATTTCTCTAATTCCATAATATTCCAAAATATTATAGATAGGTACACATCAATATATAATAGAAA
AAGTTAGGTTTTTTTTGATTTTGACTTTCTTAAAAAAGAAAAATAAATATATAGTCAAGAAAGAAGATCTAGAATATATC
AAAATTCAATATTTATATAAAATGTAATCCTTCCTTTTTTTGAATCTCCTTTTTTTTATTCTTATTGAATCGTGGTAAAG
TATTCTAATCCAATAAGGATTTCGCGGGCGAATATTTACTCTTTCCTGTCTTATTTGTTAATTTAGAACCTTATCAAATA
AAGCAATTTTTTTGGTTTGTTCCGCCATCCCACCCAATGAAGTGTTAGGATTCTTTCCAATAAAATCCTATGTAGTCATA
GGTTTTGTCGTTCCCACAGCTTCTCCTTTAATGGTTAGGTTTGAATCCTGCAATGGAGCTTCCAAAAAATTTCTTTCCGA
GTCAATTTTCTCAGTTTTATTAACCCGGCTGCTCTTTATTTATTGCTTTATATTTGTTGTTTCAAAAGTAAAGTTACGAT
TTCGAATTCTCTCTTTTTTTTTTTTTAGAATTTTATTATATTGATGCTTTATCACATTGCCTTTTTTTTATGATGTAATT
CATAAACCATACACATGGGAATCCTATATCTTTCTTATTCTTCTTCCTTCTATCTATCATCCCTCCTTTTATCCAGATCC
CTTTAGTTTTGCTTCACAGCCTAGAATCAGGTTTCTTTTGTAGAGAAAAAAATGCAGTTGCTACAACTATATGATAGATC
TACTCATTTTTGATAGATGTATTTATTCACATAGTGACTGTTTCTTAGTTAGGATCTCGACAATACGAAGCAATAGGTTG
GTTATTAGTTAATTTTCTATCATTACTAAGTTTTTTTCTATTTTTAGTAGGGTTCAGACAATTTTTTTTTCATTTTTGAC
CCTAAAGAAAAAACTAACGAGTCACACACTAAGCATAGCAATTATATTAAAAGATTTATTAATTTTCATTAAATCTTATA
GAAAGAGGGATACTTTCTTCTTTTTTTTAGGGATTTTTGGAAAAACAAGGTTCTTGTCTTTTTTATTCTATCACTGGGCG
GAATGGGAAGACATGGTTAGTTATTCTTCTTCTACGAATATCCAAATTTTGACACCTAATACTCCATAGATAGTTCGAAT
TGGATAGCAGCAATAATCAATTTTAGCGCGAATTGTTTGGAGGGGTAGTCTACCCTTTTTGATGCATTCGGCACGTGCAA
TTTCTTTTCCTGCTAGACGACCCGCAATTTGGATTTTTATTCCCTTTATATCCGCTTTTTTAGTTAATTCAATAGCTTTT
TTCATTGCTTTTCGGAATGAAACTCTATTTTTTAATTGGAAAGCTATATATTCCGCAAGAATATTAGGTTGTCTATAAGG
TTCTTTAACCTTTTCGATAGCAATATTAAGTCTCTGGTTTACAGAATTAACTTCCTTTTGGAGATCTTTCTCTAATTCTT
CGATTGCTCCCTTTTTCTTTAATAAATTTGGGAATCCAATATGGATTATGACGTGGATTGTATCGATTTCTTTTTGAATT
TCTATATGTGTAATTACTTCAGAACTTGAGTCTGATTCCATTTTTCTATTCGAGCCTTTTTTCCTATTCTTTTGTATATA
GTTCTTGATACAATTCCGTATTTTTTTATCTTCCTGTAGACCTTCAGAATAATTTTTTGGTTGTGCGAACCAAAAGGAAT
GGTGATTTTGGGTTGTACCAAGTCTGAAACCGAGTGGATTTATTTTTTGTCCCATATTTTTCTATTATATTTCTTTTTTT
TACTGGGAATCGAAATTTTAGATTGATCTAAAGATTATTTAGATTTCTTTACTATATTTAGTACAATTGTTATATTACAC
ATCGTTTTTTTTATAGAATAACTACGTCCTCGAGCTCGAGGTCTGAATTTTTTCATAATAGTACTCCTACTGACTTCGGC
TTTAGTGATGAATAAATTTGTTTTGTCGAAATCCCTATAATGAGTAGCATTTGCTGCTGCCGAATAAACCAACTTTAAGA
TGGGATACGATGCTCGATAAGGCATGAGATTCAGTATCATAACGGTTTCCTCGTAGTAACGCCAGCGAATCTCATCTAGA
ACTCTTTGTGCTTTGAAAACAGACATATGTATGCGTTTTTGTGCTTTGAAAACCCGTTCGAATTTAAGTAGACGATCGGT
TGGAACTTTTCTTGCGAGTTTTCTCAGCCCCTTCTTCTTCTTTATCCTAGGGGTATACTTTACCAATTTGAAACTTGTCA
TAAATAAGGTTATTACCCGCCTATCTTTATTTTATTTGATTATTTGAATCCTATAAATTTTGTTTATTCTGAATCTTTCT
ATTCTGAATTCAATTAACGACGAGATTTAGTATCCTTTCTTGTACTTTCATAACTCGTGAAATGCCGAGTAGGCACGAAT
TCCCCCAATTTGCGACCTACCATAGGATTTGTTATGTAAATAGGTATATGTTCTTTTCCATTATGAATCGCGATTGTATG
GCCAACCATTGCGGGTAGAATGCTAGATGCCCGGGACCACGTTACTATTATTTCTTTCTCCTCCTTCATATTGACCTTTT
CGATTTTTGCCAATAAATGACGAGCTACAAAAGGATTCGTTTTTTTTCGTGTCACAGCTGATTACTCCTTTTTTTCATTT
TAAAGAGTGGCATCCTATGTCCACTATCTCGATCGAGGTATGGAGGTCAGAATAAATAGAATAATAATGAATGGAAAAAA
GAGAAAATCCTTTAGCTGGATAAGGGGCGGATGTAGCCAAGTGGATCAAGGCAGTGGATTGTGAATCCACCATGCGCGGG
TTCAATTCCCGTCGTTCGCCCATCGCATTATTGCAATTTCCAAAAATGCAATTTTCCATATTCCTAGTTACGTATTTACT
TACGGCGACGAAGAATAAAACTATCACTATATTTTTTCCTTTTCCTAGTTCTTCTTCCAAGCGCAGGATAACCCCAAGGG
GTTGTGGGTTTTTTTCTACCAATGGGGGCTTTCCCTTCACCACCCCCATGGGGGTGGTCCACAGGGTTCATAACTACCCC
TCTTACTACGGGGCGTTTACCTAGCCAACACTTAGATCCGGCTCTACCCAAACTTTTTTGGTTCACCCCAACATTACCCA
CTTGTCCGACTGTTGCTAAGCAGTTTTGGGATACCAAACGGACCTCCCCAGATGGTAATCTTAAAGTGGCCAATTTACCC
TCTTTTGCAATCAGTTTCGCTACAGCACCTGCTGCTCTAGCTAATTGCCCACCCCTTCCACGTGTGATTTCTATGTTATG
TATGGCCGTGCCTAAGGGCATATCGGTTGAAGTAGATTCTTCTTTTTTATCAAAAAACCCCTTCCCAAACTGTACAAGCT
TCTTCCAAAGCATACGGCTTTCTAGATGTATATGACGATCTCTAGACAGATGGATCTTATATGAATCGTATGATGAAGTA
CCACATGAGTGGATATATAGAAAAGGAATCCAAATCCGCCGAATCGCTCATGTTATGATCTTCTACATCCTAGGTCTCCG
CGTTCCGTCATCTGGCTTATGTTCTTCATGTAGCATTCAGATCGAATGACTCTATGAAATTACGTCGATACTTCCACATA
TTATGGGTAACGTAGGAGACATCCCTATTTTCACCCGGGGGTCTTAATTACCACTGCTTAGCTTTCAATTCGCCTCTGAC
CATCAAATTAAATGTGAATAACCCGTCCTCCTCTCTTTGAAACAAGGGGCGCTTCCGGTTCTGTGCGTGCTTCAAACAAT
TTTGTCTTCTCCATATTACCATATCTCTAGAGTCAATAATTTTCTATGAGGAACTACTGAACTCAATCACTTGCTGCCGT
TACTCAACAGTTTTCTGTTGAGGTCTATCCCGTAGAGGTAGTCAAATTGGATCAGTGATCGATTTCTAGGTTTCGTCGTA
AACCTAATTGGTTACTTCCAATTACGTAAATCAATAGTTCAAACCGCACTCAAAGGTAGGGCATTTCCCATTGATATAGG
AACTTTTGTACCAGAAACAATAGTATCTCCAATTATAGCCCCTCTGGGATGTAAAATATATCTCTTCTCACCATCCCCAT
AGTGTATGAGACAAATGTATGCATTTCGATTAGGGTCGTATTCTATGGTTACGATTCTACCAGATATGTCTTTTTGATTC
CGTCGAAAATCGATTTTACGGTATAGGCGCTTATGACCTCCCCCTCTATGCCTTGCGGTAATGATTCCTCTGGCATTACG
ACCTTTACCACAACGGTGCCGTCCATGGATCAATTTATTTCGTGGATTGGATTTCACTTGCCTGTCTACGGTTCCCTTGC
GTGTGCTCGGGATAGGTGTTTTGTATAAATGTTTCGCCGTATTATTAAGTATTCTCCTTTAGTTCGTTTCTCTATCTAGA
AGTGGAATAGAATAACCCGGTTGAAGGGTAATGATCATACGTCTGTAATGCATTGTATGTCCCAGAATAGGTCCCATTCT
TCTACCCTTTCCGGGTAGTCGATGGCTATTCACAGCTACTACCTTAACACCAAAGAAGAGTTCGACCCAATGCTTTATTT
CTGTCTTAGTGAATCCCGATTCGACATTAAAAGTATATTGATTCTTTCCCAATAAACGAAGACTCTTTTCTGTAAATACT
GCGTATTTGATTCCATCCATAAATCGACTTTCCCTCCTATGCTCTGAGTTCCAGTATCGATAAGAATTCGAGTTCTTATT
GTTCTTATGTTATGGTATGAATATACCATACCAATTCGTTATGTATGGATGATGGATGAGATTCCATGGATAGAGAGCCA
GTTCCAATAGACCGTTCCCGTTCGCGTGCATCCAGCAGGAATTGAACCCGCAAATTTACCAATTATGAGTTGGGCGCTTT
AACCATTCAGCCATGGATGCTTAACAGGGATCATCGTACATCGTAAATAACCAATTTTCATATAGAAAGACATATCATAG
AAAAATGAAATCGAAAATATTCGGAGATGGCAAATATTCGGAGATGACTATGAAAAAACCTCTCCGGATCCTCGAATTGA
AAGAGAGATTGAGAGGGATCAAGAATCCTAATTCTCGCTATTTGGAATGGATCCAATTCTATTGAGTCTGACCCATAGTG
ATCATTTCTCTTTAGCAAAGAATGACCTTGGTTATCAAAGGATTGAACAACCGAGATCCATTTACTTATGATACCTAGTT
GACATTGCTAACAAGGATCTAATGAATTATGAGTTTAATAGATCCTCTTTAGCAGAAAGACGTATATTCCTTGCTCATTA
TCAGACAATCACTTATTCCCAAACCTCGTGTGGGGCTAATCGTTTTCATTTACCATCTCATGGAAAACCCTTTTCGTTCC
GCTTAGCCCTATCGGGTATTTTAGTGATAGGTTCTATAGGAACTGGACGATCCTATTTGGTCAAATACCTAACGAAAAAT
TCCTATTTTCCTTTCATTAAGGTACGAGGGCTTCTTATTCCACAAGAACGAAAGCACCTTTTCATTCTTTCATATACTAG
GGGTTTTTACTTGGAAAAGACAATGTTCCATACTAAAGGATTCGGGTCCATAACCACGAGTTCCAGTGCACTAGATCTTG
TAGCACTTAGCAACGAGGCCCTATCCATTAGTATTCCACATAAGAAATCCATTATAGAAACTAATACAATTAGATTAGCT
CTTCATAGACAAACTTGGGGTTTGCGAGCCAAGATAAGACCGGCTCGGGATCATGGGACCCTTTTCTATCAGATAGGAGG
GGATCTTGTACAAAATAGACTTCTACTTCTAAGTAATAACCCCATAGATCCTATATCTATCTATATAAAGAGGCAATCGT
GTCAGGAAGCGGCTTTTTCTTTGGCCAAACGTCGAACTTGGAACGAGCATGAAGAGATTAACGAGACTTCTTTCTCTTTT
GAGTTTTTCTGGCGGACCGGTCGCGCAAGATCTTTGGTCTTCCCCCGGAACCGATGAAAAAGTGGGTCGCTTCTTATGGA
CTCGCTCAGAATGATTCTTCTCTATCTATAGTTCATGGCCTATTAGAAGTAGAAGGTGCTCTGGTGCAATCCTTACCGAC
AGAAAAAGATTGCAGTCGGGTTGATAATAATCGAGTGCCATTACTTCGTCGGTCCGAACCAAGGAATCCGTTAGAAATGT
TTTGAAATGGATATTGTTCTCTCTTTGATTAGGGATGCTATATGAAAAGAAGTGGAGTTTGAAAAAGGGAACGGAATGGT
CAAACCGGAACTGCTAGAGGAACGAATTTTCAATAGCATAACTTGGGCTCCTAGAATATGGGGCCCTTGGGACAATCTAT
TTGATTGCAGGGACAGGTACGCTGAATATGACTGGGGATTTTCCTATGGGTATTGGAGCGGGTCCAAGCAGATTAAAGAG
GATGAGTTGTCAGAGACTGCTATTTATTCGAATTATTTCTGGTATATTTATCATAAAAAGGGGGAGGTGCAAGAGACTGA
TTCGGACTTCTTGCAGAGTGGAACAATGCAGTACCAGACACGAGATATATCTTTCAAAGAAGAAGGCTTTTTTCGAATAA
GCCAATTGATTTGGGACCTTCGGATCCATTCTTTTTCCTATTCAAAGATCAGGCCTTTGTCTCTGTGTTTTCACGTCGAG
AATTCTTTGCAGATGAAGATGAAGAGATGGCAAAGCGGCTTAGTACCAGTACCTGGAGAAAAAAGCCTCCTAAACATATG
GCTAGCAACTGGTTCACCAGGAGTACGCAAGAAAGGCAAAAGCACTACGAATTAGTGATTTAGGAATGGGAATGGGCTAG
AACCCTGGGTTCTTCCTTATATAATTAATGGTCTTTTCATTCTAATACTCTATCCGAGAGTTCTCAGTATTTAGCAAAGC
TGTTCCTATCTAACGGAAGGCTCCTGGATCAAATGACAAAGACATTGTTTGTGGAGAAAGAGGTGGCTTTTCCCGGATGA
AATGAAACATTTCATTTGTGTAACAGGAGAAAGATTTCCCACTCCTTAGCCGTAAAGATATGTGGCCATGAAAAAGGGAG
GGGATTCAGTGGAACAGGATTGGCCGGGCGGTAGAGTCGTGGAAACACTTGTTGATTCCTATTTTGGACCCTAGCTCCAT
GGAACAATATGCTACTGCGGAAACATGGAAGAATTGCAATCTTAGATCAAAACACTATGTATGGGATGATATGAACTGCC
TAAATAAGAATTCTTGAGCGTCGAATAACCTGAGTACTAACTACATCAAACAATTTGCATTAATGAAACTGTGTAAATCC
ACCGGATAATCAAAAATACGCATGTCTGATGAAATGGTTGTTGCTATCTGTTTCCATAACGAATCCTTGGTTTAACTGAA
TAAGTAAAGAAAATGGGCCCTTTCTCTTCGTCTCAGATCGATGGATCTTCTCGATTGGAAGATCTCCCATATGGATAATA
CACATTCCAGTTGACCGAGCCTAATGCTAATTGTTTTGTTCCGAAGCAAAGATATCCGCGGAGGCCGGTTCGTTCGTCCT
ATTCTGATATTCAGGACCAAGAGGTCCTGGATTCTCTTTCGGATAGGCCCTGAAAGGAGAAGAGAAGCTGAAATGCCAAC
GGACCTCTGTCTATTCTCTAATTCACCCGATCCGATAGTACCCGTTTTTGGAACGTCCAGTGCCAAAGTCACTGAATGGG
TAAGTCACCAATCCAATCCCTTTGACAAATCGGGTGTCATATTAGATATCATATTCTATATATATAGAAATATCATAGAA
TAGACATATAGAATTTTTGGTTGGGAAATTCGAATGAATCATTGAGTGAAAAAGGAGCAAAGAATGACAAAAGATGAGAC
TCTACTAGTCTTCACTCTTGTGGTTTCCTCGGTTTCTATTTTCTTATTCGGGATCTTGCTTTTCATGGTTCTCATCTCTG
CAACTCGCGATTTTCGCGAGAGAACCAAATCCAAGTTGGTGAAGATCATGATTTGGGCTGGCATAGTAGTTATTACCTTT
GCAATTGCGGTTCGAATCTATCCGATCTTTATCTTTTTGCTCAAAGAACGAATAAAACCCCTTGTTGAAGCCCTTTATGA
TAAGCTTCCCTGGATCTGGGAAGTTTCTCTTTCACGGTATTGGGATCGTTTGATCGATTTCCTTGATCGCTACTTATGGG
CGTGCGCTCAAAGGATACAAACAGGGATTCGCAAACAAAAAGGGGAATTCGTAGTCACTTTTTCCTGTCGCGTAAAAAAA
AGGCTTTACGCGAGAGCAATAGAGGTTGGGATACATCTATCTCTTCTGAGCAACCTCTTTTGGATTCTTAAGACCACCCT
TGCAGTAGGATACCGTCTGCTTTAGGTTCTTTATTATCTCCTTCGAGGGGTTTTTAGGATCATTCAGGCTATATTTAGTC
TATTTTGGCTTTTACTGTCTACTTTTCTCAGGGAGATGGTTAAGGACCTCAGAAGATAGAGGAGAGCGCCAGGCGCAGAT
TTCCGGAATACTTCTACGGGGAATGCTCATTCAATGAGCATTCTCCGTATTATGCCTTGAAGAGGACTCGAACCTCCACG
CTCTTTAGCACGAGATTTTGAGTCTCGCGTGTCTACCATTTCACCATCAAGGCATCTTGAAAGTGAATCGTATTCCATGA
ATATGATATCTATCGAATGTGATATATGGAATATATGACAAAGGTGGAGTCTTGGAGTATTTCGATCGATCGGTCATATA
CATATAGGCCTGAGTCAGACATCAAATAGCTTCGATTTGCATTATCCGTAGGACACCTTATATGTATCAAAATCGATATC
AAAATCAAAAAGATGTACAATCCAATTTCTCGATTCAATAGAAGCCCAAAGAGGTGCATATGGTACCCAAATAAGGATAG
GATAGATATGTCAAAAGCAGGTCTGATTACACCTATTCCTAATCCTAAATAGAATGTAAGGACGTAGGGATTTCTATGTA
AACAGAGTATCCTATTTCCATAGGCTCGAATGACCCCTTCTCATAATAAGAATGTGCACGATCTGGTCCGGTATGGAATG
AACTTATAATCTGATGATCGAGTCGATTCCATGATTATAAGTTCATAACCCTAGCACCCATTCCCATTTTGGGCGGAACA
GATCTACTAATTCTTTTATTCCAGTTAGTAAGAGGGATCTTGAACTAAGAAATAGACCTAGCAGCTAAAAGAGGGTATCC
TGAGCAATTGCAAGAATGGGGTTCATTGATATTCCTGGTATAGTAGATGCTATCACACATACAGTCATACTCAATTCGAT
GGAATTGTTTGATCTTAAAGGGGATCTTCTATAATTTCGCACATAAGGGGTTATTTCTTGGTTTCGTCCAGTCATTAATA
ACTTGATTATTTTTAGATAATAGTAGATAGAAAGAACGCTCGTAAGGAGTCCTATTGAAACCAAGAAATATAGGCCTGCT
TGCCATCCACACCAGAATAGATAGAGTTTTCCGAAGAAACCTGCTAGTGGAGGAAGGCCTCCTAGGGATAAGAGACATAG
GGCTAAAGAGAGAGCCAAAAAAGGATCTTTCGTGTATAATCCTGCATAATCTCGAATGTTATCAGTTCCGGTACGTAGAC
CAAATAATACAATGCAAGCAAAAGTTCCTAGATTCATGGAGATATAGAACAGCATATAAGTTATCATGCTTGCATATCCA
TCATTTGAGTCTCCAACAATTATTCCAATAATTACATATCCGATTTGCCCTATGGACGAATATGCAAGCATACGTTTCAT
GCTTGTTTGAGTAATAGCAAGGAGATTCCCCAATATCATGCTAAGAATAGCTAGGATTTCCAGAAGAAGATGCCATTCGT
TTGATGAGAAATAAAAAGGAATATCGAGAATTCGCGTGGCTAAAGCTGAAGCAGCTACTTTCGAAGTAACAGAAAGAAAA
GCAACGACTGGAGTGGGGGAGTCAGAGTCGAAAAGAGGATTCCTCGCTTCTTTCTCTCATGCAAAACCGTGCATGAGACT
TTCATCTCGCACGGCTCCTAAGTGATAAAAGAAAGAAGAACTCGTCTTCTTTCTTTTTTGATTACCTTCCTCGCGTATGT
ATAAGACCGAATCCATTCTTTTTCGAAATGGATTTCGAAAAAGAACTACTAATCCTTAACTTTTCGAGGAATCCTTCATC
AGTGGTTGTGAATGACTGACTTTTTCAATCCTTTCGACCTTGGTTCCGTAGGAGCAAGTCAGAAAGGTTGAGAAATAGAA
CCATCTGATTTGATTCGTTCCCAATAGCCATGAGATGATCATCTTAGGGTGATCCTTTTGTCAACGGATGCTCCTATTAC
ACTCGTAGTCTCTGAAGGATGAGAACCCACTATGTAGCATTTACATCGATAATTCAAGCATTGTATACGTCATTAGTCCG
ATTCTTTGTAGGAACTACCCGTAATAACGAGCTTGCAAAATGGATCTGTTTATCATAAAGAGATTCGTTGTTCCTGACCC
TGCTTCACCTTAATTGTTATTTGAACAAAAAGATCACATAAACTTTTGGTAAAAGTTCTGTCTTGGTCGGAGTGGGGATA
GCATTTCTCTTCTGCATGTCTATGGAGTTTTGCAAAACCCAAACACCTCAGATAGAGGTAGGAATTTGTCGAACGAACCA
CACTCCTTCGTAGACGTCAGGAGTCCATTGATGAAAAGGGGCTGGGGAAAGCTTGAACCCAAGTCCTACAGTGATGAATA
TAAGCGCAATTGAAATTCCTGGGGAGTTATACATTTGTGTATTGATAAGACCATTCACAATTTCTTGAAGCTCGATCTCC
CCCCCAGATGAACCATATAGCCAAGAGAAACCATGAACCAGAATAGAAGAGCTTGCCCCACCCATGAGTAAATATTTCAT
AGTAGCCTCATTAGACCGTAGATCTCTCTTGGTATATCCAGACAATAGGTAGGAACATAAACTGAAACATTCTGGAGCTA
CAAAGATAGTTATTAAATCGTTAGCACCACATAAAAACATTCCCCCTAGAGTAGCTGTTAATACGAATAACAGAAACTCT
GTTATAGCCATTTCTGTACATTCAATGTACTCTACGGATAGAGGAATACATAAAGTTGAACATAATAAAATAAGAAATTG
AAAGATTTCGTTGAAATTGTTCGTTTGGAAATTTCCCGAAAAGCTAATTATAGGTTCTTCTCTCCATCGGAACAATAGGG
CCGTTATGCTTATTACTAAACTTGTTGAAGAGATGAAATAGAACCAAGGTCTATCTTTTTGATCAGAGGTTAAATCGATC
ATCAGAAGAAGAATTAGGCCAAAAATTAGGATACATTCTGGGAAAATGAAACTTCCATTGAAGAGAAGCAAATGAAACGC
TTTCATAAAAATTCTCGTAGAATCGAGAATGAAGTTTTCATTCTGTACATGCCAGATCATGAATTAGTAACTGCAGCCAA
TCTCCGAAAAGTCCCGATTGTTTCGATTTTTGGAATGGGATATTTACGGAATCCCCATGAATAGGATCAAACCTTATTCC
ATGCTATTTCCATAAGATTCCTCTTTCTTATTCTTAAGCAAGCCCCCGAGAGGGCTTAGTTGATCATGATTTCTGTTTTC
TCTTTTTTTTTCCTTTTTATTTGTTTCGAAAAAGATATCGTCCGATTCTCCTTCTATTGATTCTTTTCCGATCGAGATGT
ATGGATCCATGTGTCTACATACCTAGATTCTGTTCATGGATTAACGAAAATGTGCAAGAGCTCTATTTGCCTCTGCCATT
CTATGAGTCGCTTCCTTTTTGCGTATGGCACCCCCACTCCCTTTGGCAGCATCTACTAATTCGGAACTTAATTTGAAAGC
CATATTTCGACCCGGACGCTTTTGGGATGCTTCTAATAACCAACGAATGGCAAGTGCTCTTCCTTGTTTAGATCCTATTT
CAATCGGAACTTTCCGCGTCGATCCTTTTTTATTACGTCTTGTTTTTACTCCTATATTGGGAGTTACTCTACGTATTGCT
TGACGTAAAACCAATAGTGGATTTGTTTCTGTCTTTTGTTGAATCTTTTTCACGGCTCGATAGAGAATTTGATAAGCCAA
TGATTTTTTTCCGTCTTTCATAATACGGTTAACCACCATGTTAACTAATCGATTACGAAAAATTGGATCGGATTTTGCGG
TTCTTTTTTCTGCAGTACCTCGACGTGACATGAGCGTGAAAGAGGTTCAAGAATCCGTTTTCTTTTTATAAGGGCTAAAA
ACGAATCACTTATTTTTTTGGCTTTTTGGCCCCATATTGTAGGGTGGATCTCGAAAGATAGGAAAGATCTCCCTCCAAGC
CGTACATACGACTTTCATCGAATACGGCTTTCCACAGAATTCTATAGGGATCTATGAGATCGAGTATGGAATTCTGTTTA
CTCACTTTAAATTGAGTATCCGTTTCCCTCCTTTTCCCGCTAGGACCGGAAATCCTGTATTTTCCATATCCATACGATCG
AGTCCTTAGGTTTCCGAAATAGTGTAATGGAAAAAGAAGTGCTTCGAATCATTGCTATTTGACTCGGACCTGTTCTGAAA
AAGTCGAGGTATTTCGAATTGTTTGTTGACACGGACAAAGTAAGGGAAAACCTCTGAAAGAATTTCCATATTGACCTTGG
ACATATAAGAGTTCCGAATCGAATCTCTTTAGAAAGAAGATCTTTTGTCTCATGGTAGCCTGCTCCAGTCCCCTTACGAA
ACTTTCGTTATTGGGTTAGCCATACACTTCACATGTTTCTAGCGATTCACATGGCATCATCAAATGATACAAGTCTTGGA
TAAGAATCTACAACGCACTAGAACGCCCTTGTTGACGATTCTTTACTGCGACAGCATCTAGGGTTCCTCGAATAATGCGA
TATCTCACACCGGGTAAATCCTTAACCCTTCCTCCTCTTACTAATACTACAGAATGTTCTTGTAAATTATGGCCAATACC
AGGTATATAAGCAGTGATTTCAAATCCAGAGGTTAATCGTACTCTGGCAACTTTACGTAAGGCAGAGTTGGGTTTTTTGG
GGTTGATAGTGGAAAAGTCGACAGATAAGTCATCCTTACTGTCCCTCTACAGAACCGTACATGAGATTTTCACCTCATAC
GGCTCCTCGTTCAATTCTTTCGAAGGGATCCTTTTCCTCGTTCGAGAGTCTCCGCCCTTCTTCCACTCCGTCCCGAAGAC
TAACTAAGACCAATTGAGTCACGTTTTCATGTTCTAATTGAACACTTTCCATTTATGATTAAAGGAGAAGATTGTTCTTT
TACCAAACATATGCGGATCAAATCACGTCTTATAATAAGAAGAAATCTTTCTCGGTATCAATCCCCTTGCCCCTCATTCT
TTGAGAATCAGAAGGATCCTTTTCGAGTTTCCATTTCTTCATTTTGAATCTGGGCTCTTCTATCTTCGACTTATTTTTTT
GGCTTTATTCTTTATTTATTTCATTTCGATTTTTCCCTCTTCCTCTATCCCTATCCTCTAGGTACAGCGTTTGCATCAAT
AGAGAACTTTTTCCTCTGTATGAATCGATATTATTCCATTCCAATTTCTTCCCGAAACTTCCCAAGAAAAATCCCGAATT
GGATCCAAAATTGACGGGTTAATGTGAGCTTATCCATGCGGTTAGGCACTCTTCAAATAGGAATCCATTTTCTAACTGGC
TTTCGTGCTTTGGTGAGTCGTCCGAGATCCTTTCGATGACCTATGTTGTGTTGAAGGGATATCTATATGATCCGATCGAT
TGCATAAGACCCGCGGTAGCAATAGAACGGGGAAAGTATACAGAAAAGACAGTTCTTTTCAATTTCGATTATCTATATAT
TAGTTCGTTTCTATTTCTAGATATCTATTTCTATATATCTATATATTAGTATTAATATCTATATATTAGTATTAGTTATC
TATATATTAGTATTAGTTAGTAGTACTATTCTATTAGTTAGCGATCCCGGCTCTGTGAGTTCTTTCTTCCGTGATGAACT
GTCGGCACCAGTCCTACATTTTTTCTCTGTGGACCGAGGAGAAAGGGGGCTCAGCAGGAAGAGGATTGTACCATGAGAGA
AGCACAGAGGTCAACCCGCTTCAAATATGGAACATGGATTCTGGCAATGCAACGGAGTTGGGTCCTCATATCGATCCGAA
TGAATCAGTCTTTCTACAGAGGTCAATCTTTGCCTATTAGGCAAGAGGATAGCAAGTTCGAAATTCTGTCTCGGTAGGAC
ATGGATTTCTATTACTATGAAATTCATAAATTAGTTAATGGGAGGGCTACCATTATCCTTTTTCTTGTATGTGTTCCTAA
GAGAAGGAATTTGTCCATTTCATGTTTCGAGGTCTCAAAAAAAGGGCGTGGAAACAGATAGAAACTCTTGAATGGAAATT
GAAAAGAAATGTAGCCCCAGTTCCTTCAGAAATGGTAAGATCTTTGGCGCAAGAAGAAGGGGCGATCCATATCATCTTGA
CTTGGTTCTGCTTCCCCTCTTTTTTTAAGAATACCGAGTCGGGTTCTTCTCCTACCAGTATCGAATAGAACATGCTGAAC
AAGATCTTCTTCATGGAAACCCACTCGATTTAGATCGGGAAAATCGTACAGATTTTATGAAACCATGTGCTATGGCTCGA
ATCCATAGTCAATCCTATTTTCGATAGGACCGGTTGACAATTGAATCCAATTTTTCCCATTATTTGACTGTTCATAATAG
TGCGGAAAGAAAGCCCGGAGGAAGAGTGGCCTGGCCTTGCGTTTCTCGCCCCTTTGCCTTAGGATTCGTTAATTCTCTTT
CTCGATGGGACGGGGAAGGGATATAACTCAGCGGTAGAGTGTCACCTTGACGTGGTGGAAGTCATCAGTTCGAGCCTGAT
TATCCCTAAACCTAATGTGAGTTTTTTCTATTTTGACTTACTCCCCCACCACGATCGAACGGGAATGGATAAGAGGCTTG
TGGGATTGACGTGATAGGGTAGGGTTGGCTATACTGCTGGTGGCGAACTCCAGGCTAATAATCTGAAGCGCATGGATACA
AGTTATCCTTGGAAGGAAAGACAATTCCGAATCCGCTTTGTCTACGAATAAGGAAGCTATAAGTAATGCAACTATGAATC
TCATGGAGAGTTCGATCCTGGCTCAGGATGAACGCTGGCGGCATGCTTAACACATGCAAGTCGAACGGGAAGTGGTGTTT
CCAGTGGCGAACGGGTGAGTAACGCGTAAGAACCTGCCCTTGGGAGGGGAACAACAACTGGAAACGGTTGCTAATACCCC
GTAGGCTGAGGAGCAAAAGGAGAAATCCGCCCAAGGAGGGGCTCGCGTCTGATTAGCTAGTTGGTGAGGCAATAGCTTAC
CAAGGCGATGATCAGTAGCTGGTCCGAGAGGATGATCAGCCACACTGGGACTGAGACACGGCCCAGACTCCTACGGGAGG
CAGCAGTGGGGAATTTTCCGCAATGGGCGAAAGCCTGACGGAGCAATGCCGCGTGGAGGTGGAAGGCCTACGGGTCGTCA
ACTTCTTTTCTCGGAGAAGAAACAATGACGGTATCTGAGGAATAAGCATCGGCTAACTCTGTGCCAGCAGCCGCGGTAAG
ACAGAGGATGCAAGCGTTATCCGGAATGATTGGGCGTAAAGCGTCTGTAGGTGGCTTTTCAAGTCCGCCGTCAAATCCCA
GGGCTCAACCCTGGACAGGCGGTGGAAACTACCAAGCTGGAGTACGGTAGGGGCAGAGGGAATTTCCGGTGGAGCGGTGA
AATGCATTGAGATCGGAAAGAACACCAACGGCGAAAGCACTCTGCTGGGCCGACACTGACACTGAGAGACGAAAGCTAGG
GGAGCAAATGGGATTAGAGACCCCAGTAGTCCTAGCCGTAAACGATGGATACTAGGTGCTGTGCGACTCGACCCGTGCAG
TGCTGTAGCTAACGCGTTAAGTATCCCGCCTGGGGAGTACGTTCGCAAGAATGAAACTCAAAGGAATTGACGGGGGCCCG
CACAAGCGGTGGAGCATGTGGTTTAATTCGATGCAAAGCGAAGAACCTTACCAGGGCTTGACATGCCGCGAATCCTCTTG
AAAGAGAGGGGTGCCCTCGGGAACGCGGACACAGGTGGTGCATGGCTGTCGTCAGCTCGTGCCGTAAGGTGTTGGGTTAA
GTCTCGCAACGAGCGCAACCCTCGTGTTTAGTTGCCACTATGAGTTTGGAACCCTGAACAGACCGCCGGTGTTAAGCCGG
AGGAAGGAGAGGATGAGGCCAAGTCATCATGCCCCTTATGCCCTGGGCGACACACGTGCTACAATGGGCGGGACAAAGGG
TCGCGATCTCGCGAGGGTGAGCTAACTCCAAAAACCCGTCCTCAGTTCGGATTGCAGGCTGCAACTCGCCTGCATGAAGC
AGGAATCGCTAGTAATCGCCGGTCAGCCATACGGCGGTGAATCCGTTCCCGGGCCTTGTACACACCGCCCGTCACACTAT
AGGAGCTGGCCAGGTTTGAAGTCATTACCCTTAACCGTAAGGAGGGGGATGCCTAAGGCTAGGCTTGCGACTGGAGTGAA
GTCGTAACAAGGTAGCCGTACTGGAAGGTGCGGCTGGATCACCTCCTTTTCAGGGAGAGCTAATGCTTATGCTTATTGGG
TATTTTGGTTTGACACTGCTTCACGCCCAAAAAGAAGGCAGCTACGTCTGAGCTAAACTTGGATATGGAAGTCTTCTTTC
GTTTAGGGTGAAGTAAGACCAAGCTCATGAGCTTATTATCCTAGGTCGGAACAAATTAGTTGATAGTGATAGGATCCCCT
TTTTGACGTCCCCATGTCCCCCCGTGTGGCGGCATGGGGATGTCAAAAGGAAAGGGATGGAGTTTTTCTCGCTTTTGGCG
TAGCAGGCCTCCCTTTGGGAGGCCCGCGCGACGGGCTATTAGCTCAGTGGTAGAGCGCGCCCCTGATAATTGCGTCGTTG
TGCCTGGGCTGTGAGGGCTCTCAGCCACATGGATAGTTCAATGTGCTCATCAGCGCCTGACCCGAAGATGTGGATCATCC
AAGGCACATTAGCATGGCGTACTCCTCCTGTTTGAATCGGAGTTTGAAACCAAACAAACTTCTCCTCAGGAGGATAGATG
GGGCGATTCAGGTGAGATCCCATGTAGATCGAACTTTCTATTCACTCGTGGGATCCGGGCGGTCCGGGGGGGGGCCACCG
CGGCTCCTCTCTTCTCGAGAATCCATACATCCCTTATCAGTGTATGGAGAGCTATCTCTCGAGCACAGGTTGAGGTTCGT
CCTCAATGGGAAAATGGAGCACCTAACAACGCATCTTCACAGACCAAGAACTACGAGATCACCCCTTTCATTCTGGGGTG
ACGGAGGGATCGTACCATTCGAGCCTTTTTTTCATGCTTTTCCCGGCGGTCTGGAGAAAGCAGTAATCAATAGGACTTCC
CTAATCCTCCCTTCCTGAAAGGAAGAACGTGAAATTCTTTTTCCTTTCTGCAGGGACCAGGAGATTGGATCTAGCCATAA
GAGGAATGCTTGGTATAAATAAGCCACTTCTTGGTCTTCGACCCCCTAAGTCACTACGAGCGCCCCCGATCAGTGCAATG
GGATGTGGCTATTTATCTATCTCTTGACTCGAAATGGGAGCAGAGCAGGTTTGAAAAAGGATCTTAGAGTGTCTAGGGTT
GGGCCAGGAGGGTCTCTTAACCCCTTCTTTTTTCTGCCCATCGGAGTTATTTCCCAAGGACTTGCCATGGTAAGGGGGAG
AAGGGGGAAGAAGCACACTTGAAGAGCGCAGTACAACGGGGAGTTGTATGCTGCGTTCGGGAAGGATGAATCGCTCCCGA
AAAGGAGTCTATTGATTCTCTCCCAATTGGTTGGATCGTAGGGGCGATGATTTACTTCACGGGCGAGGTCTCTGGTTCAA
GTCCAGGATGGCCCAGCTGCGCCAGGGAAAAGAATAGAAGAAGCATCTGACTCTTTCATGCATACTCCACTTGGCTCGGG
GGGGATATAGCTCAGTTGGTAGAGCTCCGCTCTTGCAATTGGGTCGTTGCGATTACGGGTTGGCTGTCTAATTGTCCAGG
CGGTAATGATAGTATCTTGTACCTGAACCGGTGGCTCACTTTTTCTAAGTAATGGGGAAGAGGACTGAAACATGCCACTG
AAAGACTCTACTGAGACAAAAAGATGGGCTGTCAAAAAGGTAGAGGAGGTAGGATGGGCAGTTGGTCAGATCTAGTATGG
ATCGTACATGGACGATAGTTGGAGTCGGCGGCTCTCCTAGGCTTCCCTCATCTGGGATCCCTGGGGAAGAGGATCAAGTT
GGCCCTTGCGAATAGCTTGATGCACTATCTCCCTTCAACCCTTTGAGCGAAATGTGGCAAAAGGAAGGAAAATCCATGGA
CCGACCCCATTGTCTCCACCCCGTAGGAACTACGAGATCACCCCAAGGACGCCTTCGGCGTCCAGGGGTCACGGACCGAC
CATAGATCCTGTTCAATAAGTGGAACACATTAGCCGTCCGCTCTCCGGTTGGGCAGTAAGGGTCGGAGAAGGGCAATCAC
TCGTTCTTAAAACCAGCATTCTTAAGTTAAGATCAAAGAGTCGGGCGGAAAAAGGGGAGAGCTCCCCGTTCCTGGTTCTC
CTGTAGCTGGATTCCCCGGAACCACAAGAATCCTTAGAATGGGATTCCAACTCAGCACCTTTTGTTTTGGGATTTTGAGA
AGAGTTGCTCTTTGGAGAGCACAGTACGATGAAAGTTGTAAGCTGTGTTCGGGGGGGAGTTATTGCCTATCGTTGTCCTC
TATGGTAGAACCCGTCGGGGAGGCCTGAGAGGCGGTGGTTTACCCTGTGGCGGATGTCAGCGGTTCGAGTCCGCTTATCT
CCAGCCCGTGAACTTAGCGGATACTATGATAGCACCGAAGGTTGCCAATTCGTCAGTTCGATCTATGATTTCGCATTCAT
GGACGTTGATAAGATCCTTCCATTTAGTAGCACCTTAGGATGGCATAGCCTTAACGTTAATGGCGAGGTTCAAAAGAGGA
AAGGCTTGCGGTGGATACCTAGGCACCCAGAGACGAGGAAGGGCGTAGCAAGCGACGAAATGCTTCGGGGAGTTGAAAAT
AAGCATAGATCCGGAGATTCCCAAATAGGTCAACCTTTTGAACTGCCTGCTGAATCCATGAGCAGGCAAGAGACAACCTG
GCGAACTGAAACATCTTAGTAGCCAGAGGAAAAGAAAGCAAAAGCGATTCCCGTAGTAGCGGCGAGCGAAATGGGAGCAG
CCTAAACCGTGAAAACGGGGTTGTGGGAGAGCAATACAAGCGTTGTGCTGCTAGGCGAAGCGGTTGAGTGCCGCACCCTA
GATGGCTAAAGTCCAGTAGCCGAAAGCATCACTAGCTTACGCTCTGACCCGAGTAGCATGGGGCACGTGGAATCCCGTGT
GAATCAGCAAGGACCACCTTGCAAGGCTAAATACTCCTGGGTGACCGATAGCGAAGTAGTACCGTGAGGGAAAGGTGAAA
AGAACCCCCAGTGGGTAGTGAAATAGAACGTGAAACCGTGCTGAGCTCCCAAGCAGTGGGAGGGGAAAGTGATCTCTGAC
CGCGTGCCTGTTGAAGAATGAGCCGGCGACTCATAGGCAGTGGCTTGGTTAAGGGAATGGAACCCACCGGAGCCGTAGCG
AAAGCGAGTCTTCATAGGGCGATTGTCACTGCTTATGGACCCGAACCTGGGTGATCTATCCATGACCAGGATGAAGCTTG
GATGAAACTAAGCAGAGGTCCGAACCGACTGATGTTGAAGAATCAGCGGATGAGTTGTGGTTAGGGGTGAAATGCCACTC
GAACCCAGAGCTAGCTGGTTCTCCCCGAAATGCGTTGAGGCGCAGCAGTTGACTGGACATCTAGGGGTAAAGCACTGTTT
CGGTGCGGGCTGCGCGAGCGGTACCAAATCGAGGCAAACTCTGAATACTAGATATGACCCAAAAATAACAGGGGTCAAGG
TCGGCCAGTGAGACGATGGGGGATAAGCTTCATCGTCGAGAGGGAAACAGCCCGGATCACCAGCTAAGGCCCCTAAATGA
CCGCTCAGTGATAAAGGAGGTGGGGGTGCAAAGACAGCCAGGAGGTTTGCCTAGAAGCAGCCACCCTTTAAAGAGTGCGT
AATAGCTCACTGATCGAGCGCCCTTGCGCTGAAGATGAACGGGGCTAAGCGATCTGCCGAAGCTGTGGGATGTCAAAATG
CATCGGTAGGGGAGCGTTCCGCCTTAGAGGGAAGCAAACGCGAAAGCGGGGGTCGACGAAGCGGAAGCGAGAATGTCGGC
TTGAGTAACGAAAACATTGGTGAGAATCCAATGCCCCGAAAACCCAAGGTTTCCTCCGCAAGGTTCGTCCACGGAGGGTG
AGTCAGGGCCTAAGATCAGGCCGAAAGGCGTAGTCGATGGACAACAGGTCAATATTCCTGTACTACCCCTTGTTGGTACG
GAGGGACGGAGGAGGCTAGGTTAGCCGAAAGATGGTTATAGGTTTAAGGACACAAGGTGACCCTGCTTTTTCAGGGTAAG
AAGGGGTAGAGAAAATGCCTCGAGCCGAGGTCCGAGTACCAAGCGCTGCAGCGCTGAAGTATGAGCCCCGTGGACTAGCC
ATTGCTTCTCCACGAGGCTCATACCAGGCGCTACGGCGCTGAAGTATGTAACCCATGCCATACTCCCAGGAAAAGCTCGA
ACGACCTTCAACAAAAGGGTACCTGTACCCGAAACCGACACAGGTGGGTAGGTAGAGAATACCTAGGGGCGCGAGACAAC
TCTCTCTAAGGAACTCGGCAAAATAGCCCCGTAACTTCGGGAGAAGGGGTGCCCCCTCGCAAAAGGGGGTCGCAGTGACC
AGGCCCGGGCGACTGTTTACCAAAAACACAGGTCTCCGCAAAGTCGTAAGACCATGTATGGGGGCTGACGCCTGCCCAGT
GCCGGAAGGTCAAGGAAGTTGGTGAACTGATGACAGGGAAGCCGGCGACCGAAGCCCCGGTGAACGGCGGCCGTAACTAT
AACGGTCCTAAGGTAGCGAAATTCCTTGTCGGGTAAGTTCCGACCCGCACGAAAGGCGTAACGATCTGGGCACTGTCTCG
GAGAGAGGCTCGGTGAAATAGACATGTCTGTGAAGATGCGGACTACCTGCACCTGGACAGAAAGACCCTATGAAGCTTTA
CTGTTCCCTGGGATTGGCTTTGGGCTTTTCCTGCGCAGCTTAGGTGGAAGGCGAAGAAGGCCCCCTTCCGGGGGGGCCCG
AGCCATCAGTGAGATACCACTCTGGAAGAGCTCGGATTCTAACCTTGTGTCAGACCCGCGGGCCAAGGGACAGTCTCAGG
TAGACAGTTTCTATGGGGCGTAGGCCTCCCAAAAGGTAACGGAGGCGTGCAAAGGTTTCCTCGGGCCAGACGGACATTGG
TCCTCGAGTGCAAAGGCAGAAGGGAGCTTGACTGCAAGACTCACCCGTCGAGCAGAGACGAAAGTCGGCCTTAGTGATCC
GACGGTGCCGAGTGGAAGGGCCGTCGCTCAACGGATAAAAGTTACTCTAGGGATAACAGGCTGATCTTCCCCAAGAGTCC
ACATCGACGGGAAGGTTTGGCACCTCGATGTCGGCTCTTCGCCACCTGGAGCTGTAGGTGGTTCCAAGGGTTGGGCTGTT
CGCCCATTAATGCGGTACGTGAGCTGGGTTCAGAACGTCGTGAGACAGTTCGGTCCATATCCGGTGTGGGCGTTAGAGCA
TTGAGAGGACCTTTCCCTAGTACGAGAGGACCGGGAAGGACGCACCTCTGGTGTACCAGTTATCGTGCCTACGGTAAACG
CTGGGTAGCCAAGTGTGGAGAGGATAACTGCTGAAAGCATATAAGTAGTAAGCCCACCCCAAGATGAGTGCTCTCTCCTC
CGACTTCCCTAGAGCCTCCGGTAGCACAGCCGAGACAGCGACGGGTTCTCCACCCATACGGGGATGGAGCGACAGAAGTA
TGGAAATAGGATAAGGTAGCGGCGAGACGAGCCGTTTAAATAGGTGTCAAGTGGAAGTGCAGTGATGTATGCAGCTGAGG
CATCCTAACGAACGAACGATTTGAACCTTGTTCCTACACGACCTGATCAAATCGATCAGGCACTTGCCATCTATCTTCAT
TGTTCAACTCTTTGATGAAAAGAAAAGATGAAAAAACCAAAAAAAAGCTCTGCCCTTCCATCTCTTGGATAAATAGAGAG
GGAGGGCAGAGTCCTTTGGTGTCCCTTCCAGTTAAGAATTGGGGCTTCACAATTACTAGCCAATATTTCTCTCATGCCTT
TTCTCGTTCATGGTTCGATATTCTGGTGTCCTAGGCGTAGAGGAACCACACCAATCCATCCCGAATTTGGTGGTTAAACT
CTACTGCGGTGACGATACTGTAGGGGAGGTCCTGCGGCAAAATAGCTCGATGCCAGAATGATAAAAAGCTTAACACCTCT
TATTTGACTTTTTCACTATTTTGAAATACGAAAAAGATCCAAATCCAAAACACAAAGGTCGTCTTATTCAAAACCTCAAT
CATCCCCTCTCTCCCACTTCACACCTCAGAACGCACTGTTCTTATAGAGAGAAAGGCGCTTTCCCATCTTCTTAACCCGA
AATGAAATGGCTGAGGAGAAGAAGGTTCCTTTTGGGGGGTATCCCCGGGAAGAGATCCAGTGGAGACGGGGTGGGCCTGT
AGCTCAGAGGATTAGAGCACGTGGCTACGAACCACGGTGTCGGGGGTTCGAATCCCTCCTCGCCCACAGCCTTCCAAAGG
GGGAAGGACCTTTACTTTCTCCCTGAGGGTAGGAAAATCATGATCGGAATAGCGGACGTAAAGCTATTGAACTTGGGTAT
GCTCTTTCCTTTTGTCGAAGTGGAATCGTAGAACAGAATGTGATACGATGAGATAGAATGCAATAGAAACAAGGATAGCG
AACGGGTTACCTACTCCTAAGGGTCAAAGCAAGCCTTTTAATTCAATTCTTTATTCTTACATTAAAGAATGAATCAAATC
TCCCCAAGTAGGATTCGAACCTACGACCAGTCAGTTAACAGCCGACCGCTCTACCACTGAGCTACTGAGGAACAAGGGGA
GATTCGACCTCCTAGAGTTCAACTCCCGCTCTCAACCCGTGAACAATATGAGTCCGAAGCTTCTTTCGTAACTCCCGGAA
TTTCTTCGTAGTGGCTCCGTTCCATGCCTCATTTCATAGGGAAGCCCAAAGTGGCTCTATTTCATTCTATTTCACTTCCT
AGCACTTCCTATCATTTAATATCCATCCCTTTGGTCTTATTGACATAAGAGATGTCATTTATAGTCTATCTCTTTCTATA
TATGGAAAGTCAAGAAATTCTCATCGAAACATCGAGAAATTGTGCATATAGAAAACTCTAAAGAAAGAAAAAAAGGAGAC
CCATGCCATGATTTTCAAATCTTTTCTACTTAAGTAGTCTAAAGTAGTCTAAGTTTCTCGATGAGGATAATTAATTCGGT
CGTTGTGGTCGGACTCTATTATGGATTTCTGACCACATTCTCCATAGGTCCCTCTTAGATCTTCTTTCTCCAATCTTGGG
TTAGGGAAGAAGGAGATATTCGCGACTACTGGCGGTTTCATTATGGGGCAGCTCATGATCTTCATATCGATCTATTATCC
ACCTCTGCATCTATTCTTTCTTAGCTAAACGGGTGGAAGATCCATCCAATTTGGTTATATCATGGACTCGAAAAACGGAT
CTGAATGTGACTGAAATGCACGATCTTCACAGGTATCACTTTTCACGATACCTAAACCTAAAAGGTGGAATAGCGATTTT
CGAACCATTTCCTATAAGAGAATGGTTTCCATTACTTTGAGAAATGGATTCTATATCAAACTATAGCTATTGCATTAAAG
AAGAAAAGAAACTAATAGAAGTCGAAGACGCGGAATGGTAGTGAATAGAGAAAAAGATTCTTCTGATTTTCTTGTTCCTG
AAAATATTCGATCTATCTCCTAGACGCCGTAGAGAATTGAGAATTTTCATGTCTTTCAATTCTCGTACTCGTAATTGGAA
AGTTACGGAAGGAGATCCATCATTTTGCAATGAAAACAACATAAAAAACTCTGGACAATTTCGAAATCAGACCAAGCGTC
TTAATACATATGCAAAAAAATTCATTATTGGCCCACCATTGATTACAAGATTTAGCTTTTATGAATCGCTATTGGTTTGA
TACGAATAATGGCAGTCGTTTCAGTATGTTAAGGATACAGATGTATCCACAATTCATTTAGAGTTACTTAATAGCCTATT
TCTTATACTATATCTCTATCCCGTGAAATTCTCGAGCCCAAAGATGGATGCATATGCTGTGTTTCATTTTGCTAAATGAT
ATCAATTAAATGGTATATCAATTCTATAAATTGGATATAGCAATAAATAAATCAGCAAAATTCTTTTATTTTAGATAGAA
GAAATGTTTCTTCTATCTAAAATAAAAGAATGTACCCTTCTATCCAAATCCAATTTGCATCGATAAAATAAATCCAAATT
CCAGATTCCAGCAGTAGATGAATAATTGCAAATTTTTGTGTGTACGAGATTAGAATAACTTAAAAATAACTGACATAATT
TTTTATTTTTCCTGATCAGAAAAATACATGAAAAAGAAAGGAGGTAGAAAAATTTGTTGATTTATGGTTAAAGAAGAAAA
ACAAGAAAACAGGGGTTCTGTTGAATTTCAAGTATTCAGTTTCACCAATAAGATACGGAGACTTGCTTCACATTTAGAAT
TACACAAAAAAGATTTTTCATCGGAAAGAGGTCTACGAAGACTTTTGGGAAAACGTCAACGTTTGCTGGCTTATTTGGCA
AAGAAAAATAGAGTACGTTATAAGAAATTAATCAGTCAGTTGGATATTCGGGAGAAGTAATTTAATCGTTCGAATTTTTT
TCTTATTTTATTAGTAGTCTTTATTTTATTAGTAGTCTTATAGTAGTCTTAGATTTTGCATTTTGATGAGCCTCGTTTTG
AGGAATTCATGGAATAATCCATTTTCATGGAATAAAGAATAAGAACAAGGATACATAACATAAAAAAAAGAATAGATAAG
ACGATATTCGCCCTCCCCCTACATATTTGATTTCTTCTCCTATACAAAAACCAGCAAGACCTACTCCATTGATAATTCCA
TCAATGACACCTTTATCAAAAAAATGCGTTAGTTCAGCTAATCTTCTTATACCTAGGATAAAAACCCTAGTATAGAAAAA
ATCTATATAACCACGATTATATGACCAGCTGTATATCTTTTTTTTTACTTCATCCAAAAAGCTCTTTTTTGGATTCTTTT
TTACAAGGGAATTTTGAAAATTCAAATTCTGAAAAAAAGAATAAGCAGATCCATAAAAGATATATGCTATGAATAGACCA
AAAATTGCTAAACTTACAGAAGAAATTGCATTAGTGAGAAATTCATATGAATTTATGGAAGAATTTGAATTTTCCTGGAA
CAAGTTTATTGAAGGAGTTAGCCACTTTGATAATATGGTTAACTCCAATATTCTATTATCTTTTACTCCATTATCAAAAG
GGATTCCTATGGATCCAATGAACAAAGTAAAAAGTAGTAATATAAGAAGAGGAAATAGCATAGTATTTCCCGTTTCATGA
GGATAGACAAAAGTTTTTTTAGCCCCAAAGGGAGTACTAAAGGATCCTATCTTATTTCTTGTATTAGCAGGAATTTTGGG
TATATTTTGTGAAAAAAAAGAAACTCCACTCTTCATTGTTGATAAAACAAAATCCCTATTGACTCCTTTGGATATACTTT
TTCCCCATAAGGATATTGAATACAACGAACCTTCTTTAGTACTACTGTAATTTTGAAAATGAACACGCAAATACCCATCA
AAAGTAAGTAAATATATCCGAAACATATAAAATGCAGTTAATCCTGCAGTAAAAGAGGCTATTATTCCAAAAAAGGGTGA
ATACAACCAACTATTACTAAGTATTTCATCTTTGGACCAGAAGCAAGCAAGAGGTGGAATACCACAAAGAGAAAGTGTAC
CACATAAAAAAGTAGTTCTTGTAATTGGAACGTATTTTCTTAAACCACCCATAAGAACCATATTCTGACTTTTATCTGGT
GAATATCCAACAAGAGGTTCCATTGAATGAATAACGGATCCGGATCCTAAGAACAATAAAGCTTTCGAATAAGCATGAGT
GATCAAATGGAATAAAGCAGCTTGATAAGAACCTATACCTAGAGCTAACATCATATAACCCAATTGAGACATTGTAGAAT
AGGCTAAGCTTCTTTTAATATCTCTCTGAGCAAGAGCTAAAGTGGCTCCTAAGAAGAGTGTTATTGTACCTACTAAAGAA
ATGAAACTCATTAGCAAGGGTAGGGATATGAAAAGAGGAAGAAGTCTAGCTAGAAGAAAAATCCCCGCAGCAACCATAGT
TGCTGCGTGTATAAGAGCCGAAATGGGAGTGGGTCCTTCCATAGCATCAGGTAACCATACGTGAAGAGGAAATTGTGCAG
ATTTTGCAACTGCACCAAGGAATAATAAAAAAGCACACAAAGTAGTAAGTAAGGAATTAATCCCATTATTAGGAATCCAG
TTATTAGCTATTTTGAACAAATCCCGAAACTCCAAACTACCCGTTATCCAAAAAAAACCTAAAATTCCTAATAACAGACC
AAAATCCCCTACACGATTAGTTACAAAAGCTTTTTGACAAGCACTCGCTGCAATTGGCCGCGTAAACCAAAAGCCTATCA
ATAAATAGGAACACATTCCGACAAGTTCCCAAAAAAAATAAATTTGTATCAAATTGGAACTAGTAACCAATCCCAACATG
GAAGTATTAAAAAAACTTATATAAACAAAAAATCTCAAATATCCTTCATCGTGAGACATATAATCGTCACTATAAATAAG
AACTAAGATTCCTACAGTAGTAATTAGTATTAACATAATAGACGTAAGGGGGTCGACCAAGTATCCAAATTCTAAGGAAA
AATCATTATTGATGGTCCAAGACCATAGATATTGATAGATAGAACTTCCATTTATTTGTTGAATAGACAGGTGAAGTGAG
AATACCATAGCTATACTTAAGAGTAAAATACTAGGAAAAGCCCATATGCGACGAAGATTTTTTGTTGCTGTGGGAATAAG
AAAAAGTCCAAATCCCATTGACATAATAACTGGAAGTGGGAGAAGAGGAATTACCCAGGCATATTGATATGTATGTTCCA
TAAGAAAAGAAATAGCAATTTTTAGTTTAAATTTATAGTTCAATTTTTCTATAAAATTGTTTCCGATTCACCAAACCTAT
TCTTATCTCTTTCTAAAGGAATTCAAAAAACAAAATAAGAAAAAGCAAAAATACTGGAATTCTGGATTTTTCAAATTTCT
CTCATTAAAATATTCCAAAATTCAGAATGGGTTTAGTTACTGAAATTCAAAAAGTGAATCAAAGAATTTCAGTATCTAGT
TATTAGTTAAAAAAAAAATATTTATTAAAATACAAAAAAAGATTGAATAATTTTACTTTCTAATCATTTTTGTATTTCTT
TCTGTTAAAATAAAAGAGCTCTGTTGTTTCGTAATTGATTGATTGAATTCCAAAGAAAACCTATATTTATAGGAAATTCT
CGAATATTGCTTATTTCATATAAAAGGAAATCCTAATGACTAGAATTCTCTAAGTTTTAGAATGTCTTGTTTAAGAGACT
AAGTATTTTTTTTATTGGAATTCAATTATGCAATAGCTTTCTGAACTTAATTAACTATTTGAATTGAATTTTACCTTCCT
TCTTTTTATGTCCCCCTCTTATATGAGGGCTTATCCCCCATACCATATATTTATATATGGAGTATATTTGATATATAAAT
TGATTTAAATAGAAAATCTTAAAAAACTCTTGTCTTATCTTATCCACATTAGACAAAATGAACTAAAGAAGAATTTAGAA
TTTAAGTATCTTTCAGTATCATTTAAGTATCTTTCAGTATCTAAGTATAAATACTAAGAAAAAACAGAAAGAAGGATTGA
TTTGCGGCAATAGATGTCTTTCACATACAACTAGAAAAAAGTAATTCCCTTTTTGAATGGCAGTTCCAAAAAAACGTACT
TCGATGTCAAAAAAGCGTATTCGTAAAAATCTTTGGAAAAAAAAGACTTATTTTTCCATAGTACAATCTTATTCTTTAGC
AAAATCAAGATCATTTTCTAGCGGCAACGAGCATCCAAAACCAAAAGGTTTTTCTGGGCAACAAGCAAACAAATAATAAG
ATTTTGAAATAATCTGAATTGAACTATCCAAAAGAAATTCCAATTATTTAATATCAATGAATAATTCGGATTAATTAATA
AATGTACTTTTATGTGTCGAATTCCTCGGTACAATATTCTTAGAACGAATCCCTCCATTATCATTATATAGAACAAAAGT
TTTTGGTATATTGTGTCCTCAGTATTCTTTTCCTATCAAAGAACTTTTTTTTTATTTATAATAGAATCCTCATAAAAACG
AGGATTCTATTATAAAAAGTAGACTATTCTTGCAATAGGACTTACAACCTCTACCTAATCTTATCCAAAATTCCCATATA
AATGGGTTTAGGACTGGTACATCATATTAATAAGAGTGTAAAGGCTTTCATTCTATAAATTTTTCTAAAATACAAAATTC
ATTTCATTGTAGTTAATGATGAACTTCTAATGTTCCTAAATTCTATGGCCTCTCCCAGTCTCGACGATTCACGATAAAAT
AACTATTATTCTTTTAAGTTAACTATTATTTAAAATTAGCCGCCATGGTGAAATTGGTAGACACGCTGCTCTTAGGAAGC
AGTGCTCAAGCATCTCGGTTCGAATCCGAGTGGCGGCATTCTCGAAAAAGAATACAATAAATTAGAAAATGGATTCAATT
CGAAATTTCCAATTTTGTAATGGGACCTTATCGTTATGCTATTTGCAACTTTAGAACATATACTAACTCATATCTCTTTC
TCAACCATTTCAATTGTGATTACGATTCATTTGATAACCTTATTAGTTCGTGAACTTAGGGGATTACGTGATTCGTCAGA
AAAAGGAATGATAGCTACTTTTTTCTCTATAACAGGATTTTTAGTCTCTCGTTGGGTTTCTTCGGGACATTTTCCATTAA
GTAATTTATATGAGTCATTGATCTTCCTTTCATGGACTCTGTATATTCTTCATACTATTCCTAAGATACAGAACTCGAAA
AATGATTTAAGCACAATAACTACGCCAAGTACTATTTTAACGCAAGGCTTTGCCACGTCGGGTCTTTTAACTGAAATGCA
TCAATCCACAATACTAGTACCTGCTCTACAATCTCAGTGGTTAATGATGCATGTCAGTATGATGTTACTAAGCTATGCAA
CTCTTTTGTGCGGATCCTTATTATCCGCCGCTCTTCTAATCATTAGATTTCGAAATTCTTTCGATTTCTTTTCACTAAAG
AAAAATGTTTTAAGAAAAACATTTTTCTTTAGTGAGATTGAATATTTATATGCAAAAAGAAGTGCTTTAAAAAACACCTC
TTTTCCCGTATTTCCAAATTATTACAAATATCAATTAACTGAGCGTTTGGATTCTTGGAGTTATCGTGTCATTAGTCTAG
GGTTTACTCTTTTAACCGTGGGTATTCTTTGTGGAGCAGTATGGGCTAATGAGGCATGGGGATCCTATTGGAATTGGGAT
CCTAAGGAAACTTGGGCATTTATTACCTGGACCATATTTGCAATATATTTACATAGTAGAACAAATCCAAATTGGAAGGG
TACGAATTCCGCACTTGTAGCTTCGATAGGATTTCTTATAATTTGGATCTGCTATTTTGGTATCAATCTGTTAGGAATAG
GTTTACATAGTTACGGTTCATTTACATTACCATCTAAATAATTACATAACATAAAACCTGAAGGTTTTTTCCTTTTTTGT
TTGATTTGAGAACCCTTTGAAAAGACGTTCAAGGGGTTCTCAAAAATTCGAGATAGATCTAATTAGACTTTTTTACTTTT
TTCTGAATTTTTTATTTTTCCACTCTGGAATATAGAGCGGACTGGTTAAAAAAAGAAAATCCTATTTAGTATAATAATTG
GATAATAGAACCTCTACCCTATCAACGGATAGAGAGAGAACAAAATCTGGATAAATACCAATTCCTATTACTGGTAAAAA
GATACAGATTAAAAGAAAGAGTTCCCGTGGTCCAGAATCTACAAAATTTTTGTTTGGAACATGAAATAGCTTGTATCCAT
AGAACATCTGGCGTAACATAGATAATAAATAAATAGGAGTTAATATCATTCCTATTGCCATTACAAAAGTAATTAGCATT
TTTGGCATTAACATAAATTTAGGACTAGTAATTAGTCCAAAAAATACTACTAATTCTGCAACAAAACCGCTCATTCCCGG
CAAGGCAAGAGAAGCCATTGAAAAGCTACTAAACATGGTAAAAATTTTTGGCATTGGGATAGATATTCCCCCTAGTTCTT
CGAGATAAACAAGACGCATTCTATCACAAGCCGTTCCCGCCAAGAAAAAAAGTGTAGCACCAATAAATCCATGAGATAAT
ATTTGTAAAATAGCTCCATTTAGTCCAATGTTGGTTATGGAACCAATTCCTATAATTATGAAACCCATGTGAGATACGGA
GGAGTAGGCTATTCTTTTTTTGAAATTTCGTTGACCAAGAGAAGTTGAAGCTGCATAGATTATTTGCACCGCTCCTATTA
TTACCAACCAGGGGGAAAATAGATAATGAGCATGCGGTAACAATTCCATATTGACCCGAATCAATCCGTATGCTCCCATC
TTTAATAGAATTCCGGCTAAAAGCATACATGTACTGTAATGCGCTTCCCCATGGGTATCTGGTAACCACGTATGTAAAGG
TATAATCGGCAATTTGACAGCATAAGCAATAAGGAAGCCAAAATACAGTAGTATTTCTAATGTTGTAGGGTATGATTGAT
TAATCAATCTTTCTAAATCTAATCCGGGTTCATTGGAACCATATAATCCCATACCCAGAACTCCAATTAAGAAAAAAATG
GAACCGCCTGCAGTATACAAAATAAACTTGGTAGCTGAATACAGACGCCTCTTTCCCCCCCACATGGATAAAAGTAAGTA
AACAGGAATTAATTCTAACTCCCACATGATAAAAAAAAGTAAAAGGTCTCGTGAAGAAAATAATCCTATTTGACCGCTAT
ACATTGCTAGCATCAGGAAATAGAATAATTGCGAATTCCGAGTAACCGGCCAAGCCGCTAAAGTAGCTAAAGTAGTGATA
AATCCTGTCAATAAAATAGATCCTAATGAAAGTCCATCGATTCCCAATCTCCAGTGGAAATCGAAAACATCTATCCATTT
AGAATCCTCCTTTAATTGGATTAAGGGATCCTCCAATTGGAAATGATAACAGAATGCATAAGTCATTATAAGGAATTCTA
ATAAACAAATAGCTATAGTATACCACCTAACGATTTTATTTCCTTTATGAGGTAAAAAGAAAATTAATGAACCTGCAAAT
ATCGGCAAAACAACAAGTATTGTTAACCAAGGAAAATAACTCATGATAAAGTAATAAAGACAAGATACGTTTTGACCAGA
AAAGCCCATGCTCGATTATTTCGAGCACAGGCTTCTTCGGTAAAGAGGAATCAGACGATTCAAGTGGAGTTTTTTGTAAC
GTATCAATAAGATAGAGCCATGCTGCGGGTTGTTTCAGGCCCTAAATAAACGCGGACACTTAAAAAATCCGTTGGGCAGG
CGGATTCGCATCTCTTACAACCCACACAATCTTCGGTTCTCGGCGCGGAAGCAATTTGCTTGGCTTTACATCCATCCCAA
GGTATCATTTCTAATACATCTGTTGGGCAAGCTCGTACACATTGAGTGCATCCTATACATGTATCATAAATTTTTACAGA
ATGTGACATTGGATCTCTAAATTTTCCTTTTCAACATAAAAATTTTCGATCTGGTAAAAATGAAATTAGTACTATATAAA
TTAGATGTATTGTAGACACCAGACGAAGCAATGGTTTATCCAAACTTTAACAAATAATGCAATATATTTCGTAATCTGTT
TGTGAGAAAGCGTGAAAAGAGCCAAGAGACTTGAATTTAAGGCTTCAACAGTCATAATTATACGAATTCTACATACTAAT
TCGAATTAGCCAATAAATTGGCTATCATCTTTTCAATATAAATTATTGCAATATTCAAATTGCAATATCAATGAATTGCA
AAAATGCAATATTCAATAAGTAAAAAACAATACTCTGAAATAACCTACTCAAAAAATGGATATTATTAAACACTAATAAG
AAAATAAGATGATTTCATCTTAATGTTTCTTATTATTATATATGCGCCTTTGTTTAGAGGATTCTATGTCTAATTATTCA
AAAAATTGGATTGATTGATACGAGTTGATTTCCTGTTACGATGGATGGAAGAAAGAATGGATAGTCCAATAGCTGCTTCA
GCAGCCGCAAGGGCTATAACAAAAATTGCGAAAATGTCTCCTTTTAATTGGCGACTATCAAATAGATCAGAAAATGTTAC
GAGATTTAGATTAATTGAATTCAGTATAAGTTCAAGACATATTAGAGCTCTAACCATGTTTCGGCTTGTGATCAATCCAT
AGATACCAATCGAAAATAAATAGACACTCAAAAAAAGTACATGCTCAAACATCATTAACTAACTCCTTATCAATCTCGAT
TCATTTCAATATGAGGACAAGAAAGAATTGAACCGATTCAATTAATTAGAATAGAACAATTACACAACAAAAGAGAAAAG
AAGGTATTTGTTGTGTTGGCAGTAGATGGGTTTTACTAAATCAAAATTGTGATTCTTTAGTTATTTATTTTATATTTGAA
ATTCTAAGAATTTTGACTCATTCTAAGTATTTCTTATTGTCGAGCCATAGTAATTGCACCTATTAAAGAAACTAGAAGAA
TTAGGGAAATGAGTTCAAACGGAAGATAAAAATCGGTTGCTAAATGAATCCCAATTTGTTGAACGTTATTTATGAGACCC
TGTTCTACTATTTGGTTTGATCTTGTAGTCCAAAGAATTCCATACCACGACGTATCTGGGATAGTAGTCATTAGTGAAAA
AGGAATAGTTATACAAAGGAGTAAAGTAAACCCATCTCCAATCGTCCAATAATTCTTATCTTTAGACCACTCTGAGCCGT
TTACAAACATTACAGCAAATATGATCAAGACATTTATGGCTCCCACATAAATAAGAAGTTGTGCGACAGCTACAAAGTAG
GAATTTAATAAAAAATAGAATAAGGATATACAAACAAGAACTAATCCCAGCGAAAAGGCAGAATAAATTGGGTTGGTAAG
TAATACTACTCCTAGACCTCCTAGTAGAAGAACAAATCCCCCAAATAGCACAAGAATCTCATGTATTGGTCCAGGTAAAT
CCATTATGGATAAGAAGAAATTTCTAGTATAAAATTTTTCATGAACTGACTAAAACTAAAAGATTCAAGGAAGGAAAAAG
GTATTAGGATATTTTTTTGTATATGCATATAAGTTGTTAAGCAGTAGTTATTCTTTTTTCGTTAGAGTTAGTCAAAATGG
ATTTTTCTAATAAAAAAATCCTAATACCTAGTAATCCGTAATCGTTCTTGAATTCCAAGATTTTTCTTCGTCTATTTTAC
TTTGAGGCGAATTCCTAATTGTTTGAATTGTGTAATCTCCCATTATGGAGATTGGTAACCGACTCAAAGCAATTTGATTG
TAATTCAATTCATGACGATCATAAGTAGAAAGTTCATATTCTTCAGTCATTGATAAACAATTTGTGGGACAGTATTCAAC
ACAGTTACCACAAAATATACAAACTCCGAAATCAATACTATAATTAAGCAATTGTTTTCTTTTAATATCCTTTTCAAATT
TCCAATCCACAAGGGGTAGATCTATCGGGCATACGCGAACACATACTTCACAAGCAATGCATTTATCAAATTCAAAGTGT
ATTCGCCCCCGGAAACGCTCCGATGTAATTGATTTTTCATAAGGGTAGTGAATCGTTATAGGTAAACGATTTGTGTGGGA
TAAGGTAATTATTAAACCTTGACCAATGTATCTTGCGGCGCGTATTGTTTGTTGACCATAACTAATGAACCCAGTTAGCA
TAGGGAACATATTCTAAATCTATATATGAAAAGGGTATGTTTCTTTCTCTTGTTTGAGAGAACTTTTGTGTTGAAAATAT
TCTTACTGTTATTGTATTCTTATTTATAGTGAAACTAGTTGGGAAGAAGTTGTTAATAAGAGATTGCCCAGAGAAATAGG
TAAAAGAAATTTCCATCCAAGATTTAATAACTGATCCATTCTCATCCTGGGTAAAGTCCATCTTATTGTGATAGAAATGA
AGAGAAATAAATAAGCTTTAGTTAATGTAATAAAGATACCTATTACCATTTCCAAAATTCCAATTATTTTATTCATTTGG
AAAAATCCAAAAAAGGATATATAGGGAATAGAGAAATTCCACCCGCCTAAGTATAGAACAGTTACAAATAAAGAGGAAAC
TAATAAATTTAGGTAAGAAACAAGATAAAATAAACCATATTTAATACCAGAATATTCGGTTTGATAACCTGCTACTAATT
CTTCTTCTGCTTCTGGTAAATCAAAGGGTAATCTTTCACATTCTGCTAAAGAAGAAATTAGAAAAACTAGAAAACCTATA
GGCTGACGCCAAAGATTCCATCCAAAAAAACCATATTTGGACTGTGCTTCAACTATATCAACTGTACTTGAACTATTAGA
TAATCATAGTCGATGATAACATCACAGTTCCCACCGCTATTCCAAAACCGTACATGAAACCTTAGCTTCATACGGCTCCT
CTATGATCAGAAAAAAGGAAAGGATTGTTTCGTTTCGGTATTATCCCCTGGGCATAGATAGAATTAGGTAAGATAAAATT
GATTGGAAAGCCCAAAATTAGACCAAAGCAATTACGTCTGCTAGAATAACAAAAAAGCGCTTCCGAATTGATCTCATCCT
TTATATAATATAATTTTTCTTTGTTCGGTAATAACTTAATATTGGAATAAATCACTCATTATAGCAATTAATAAATGGAA
AGAATTTGGCATTAGTTCATGAGGAATTCTGTATGAATAGGGATAAAGGAAGGAAAGAATAAATAAAGATCCTTTTTTGT
ATTGTATTCCATATCTTTTGTCCTATTCTTCTTTCCCTGGGAGGGGTATACTTAAAAAAAAAGAATAAAGGGTTAATTCG
TTCTTGATAGCCATTTCCTTAACAAGTGAATGGGAACATACTCTAGACCGGAATCTGAAGAAAGTACTGCTTGATCATTT
CCACCAATTTCAAGTCCTTATTATGATTCCTTTTATGAGGAAAAATGTCTAATGATTTAGATTCTCTCATTACTAATCCT
GTATGTACTTTAGTGTTCCTAATCCCTCACTAACTTTTGATGGATTGCCTTATGGTTATAAGTTTAAATTATAGTAATAA
CTCAAAATATTCTAGTAATGGAATTCCATATCGCGAATCCTTTATTCTTGCCCGCTTCAAGATATGATGACTAATTAAAC
AATCTCAACCTTGGGGTAAAGAGTTTACACTGCTTATGTTTACTTGAACTTTTTTCTTGTACGTAGGAAATGAGATTTTT
TATTTTTACTACAAATTAATAAGCTGTTTTGTTTCACTCATATAGCTATCGAGTTTAACTTACCAACGCGAATACAGAAT
AAGCAAAGGAAGATAAGCATTCAATGTATTTTAGAGGAAAAAGATCCTATTTTAACGAATCACACGTAGAGATATTGCTA
GTACACAAAAAGTTAATGGTATTTCATAACTAATAGATTGAGCAGCCGCTCGTAGACCGCCTGAAAAAGAATATTTATTA
TTTGAGCTATATCCTGCCATGAGAAGACCAATAGGAGCAATACTTGAAATCGCAATCCATAAAAAAACACCAATACTAAG
ATCAGCTAAAACAAAATGATATCCCAAAGGGATAACTAAAAAACTTAATAAAATGGATATGACTGCTATAGAGGGACCAA
TGCTAAATAAAGGAATCTCTCCTCGGGATGGGAGGATATCCTCTTTTAAAAGTAGTTTAGTTCCATCTGCTATAGCTTGA
AGCAGTCCCAGGGGGCCAGCATATTCAGGACCAATACGTTGTTGTATCGATGCGGATATTTCTCTTTCTAACCACACAAT
TACGAGTACTTCTATTGTGATTCCCAGTAGGAGGGCCAAAATGGGTAGAATCCATATAAGTCCGTAGATTTCTTTTAATA
ATTCCGATTTCGAAAAAGAATTGATAGTTTCTACCTCTACCCTATCTATTATCATTTCAACGATCAACTTCCCCCATAAT
GATATCTATACTACCTAATATTGTCATGATATCAGCCAATTTCATTTTTTTAACTAGCTGAGGAAGAATTTGCAAATTAA
TAAAACCCGGTGGACGAATTTTCCATCTCCAGGGGAAAAGACTATCATCTCCTACCAGATAAATTCCTAATTCGCCTTTT
GGAGCTTCTACTCTTACATAAAGCTCTTGCTTTGATAATTCAAAATTGGGCGAAGGTTTTTTACCAAGAAATCGATATTC
AAAATCATTCCATTCGGGATTCTTTGCTTTCTTAAAGCGTCGGGCTTCTAAATTCTCATAAGGTCCTCCAGGAATTTTCT
CTACAGCCTGTTGAATAATTTTTATGGATTCCCTCATTTCACCGACTCGTACTAAATAGCGAGCTAACGAATCTCCTTCT
TTTTGCCATTGGACTTTCCAATCGAATTGATTGTAAGACTCATAAGGATCGATTTTACGAAGATCCCATTGTATTCCAGA
AGCTCGTAACATTGGTCCCGATAAGCCCCAATTTACAGCTTCTTCTCCGCTAATAAAACCGACTCCTTCAACTCGTTCTA
AAAAAATAGGATTCTGTGTAATAAGTTGTTGATATTCAACAACTCCTTGTAAAAAATAATCACAGAAATCTAAACATTTA
TCCATCCATCCATAAGGGAGATCGGCAGCTACCCCTCCGATGCGAAAGTAATTATGCATCATTCGCATACCTGTAGCAGC
TTCAAATAGATCATATATCAATTCTCTCTCTCTAAAAATGTAGAAAAAAGGAGTCTGTGCCCCGAGATCCGCCATAAAAG
GTCCAAGCCATAACAAATGAGAAGCTATACGGCTCAATTCTAACATAATTACTCTAATATAGCTGGCTCTTTGGGGTATT
TGAATATTCTCCAAGAATTCTGGTGCATTTACCGTTATTGCTTCTGTAAACATAGTAGCTAAATAATCCCATCGTGTTAC
ATAAGGCAAGTATTGTATAATACTTCTGTTTTCTGCAATTTTTTCCATTCCTCTGTGTAAATACCCTAATATGGGTTCGC
AATCAATAACATCTTCACCATCGAGAGTAACAATCAGTCGAAGAACACCATGCATTGATGGGTGTTGAGGACCCATATTC
ACTATCATGAGATCTTTTCTTTTAAGCGATAGACTCATATCCTTGTTCTTATTCTTTATTCCATGAAAATGGATTATTCC
ATGAATTCCTCAAAACGAGGCTCATCAAAATGCAAAATCTAAGACTACTATAAGACTACTAATAAAATAAAGACTACTAA
TAAAATAAGAAAAAAATTCGAACGATTAAATTACTTCTCCCGAATATCCAACTGACTGATTAATTTCTTATAACGTACTC
TATTTTTCTTTGCCAAATAAGCCAGCAAACGTTGACGTTTTCCCAAAAGTCTTCGTAGACCTCTTTCCGATGAAAAATCT
TTTTTGTGTAATTCTAAATGTGAAGCAAGTCTCCGTATCTTATTGGTGAAACTGAATACTTGAAATTCAACAGAACCCCT
GTTTTCTTGTTTTTCTTCTTTAACCATAAATCAACAAATTTTTCTACCTCCTTTCTTTTTCATGTATTTTTCTGATCAGG
AAAAATAAAAAATTATGTCAGTTATTTTTAAGTTATTCTAATCTCGTACACACAAAAATTTGCAATTATTCATCTACTGC
TGGAATCTGGAATTTGGATTTATTTTATCGATGCAAATTGGATTTGGATAGAAGGGTACATTCTTTTATTTTAGATAGAA
GAAACATTTCTTCTATCTAAAATAAAAGAATTTTGCTGATTTATTTATTGCTATATCCAATTTATAGAATTGATATACCA
TTTAATTGATATCATTTAGCAAAATGAAACACAGCATATGCATCCATCTTTGGGCTCGAGAATTTCACGGGATAGAGATA
TAGTATAAGAAATAGGCTATTAAGTAACTCTAAATGAATTGTGGATACATCTGTATCCTTAACATACTGAAACGACTGCC
ATTATTCGTATCAAACCAATAGCGATTCATAAAAGCTAAATCTTGTAATCAATGGTGGGCCAATAATGAATTTTTTTGCA
TATGTATTAAGACGCTTGGTCTGATTTCGAAATTGTCCAGAGTTTTTTATGTTGTTTTCATTGCAAAATGATGGATCTCC
TTCCGTAACTTTCCAATTACGAGTACGAGAATTGAAAGACATGAAAATTCTCAATTCTCTACGGCGTCTAGGAGATAGAT
CGAATATTTTCAGGAACAAGAAAATCAGAAGAATCTTTTTCTCTATTCACTACCATTCCGCGTCTTCGACTTCTATTAGT
TTCTTTTCTTCTTTAATGCAATAGCTATAGTTTGATATAGAATCCATTTCTCAAAGTAATGGAAACCATTCTCTTATAGG
AAATGGTTCGAAAATCGCTATTCCACCTTTTAGGTTTAGGTATCGTGAAAAGTGATACCTGTGAAGATCGTGCATTTCAG
TCACATTCAGATCCGTTTTTCGAGTCCATGATATAACCAAATTGGATGGATCTTCCACCCGTTTAGCTAAGAAAGAATAG
ATGCAGAGGTGGATAATAGATCGATATGAAGATCATGAGCTGCCCCATAATGAAACCGCCAGTAGTCGCGAATATCTCCT
TCTTCCCTAACCCAAGATTGGAGAAAGAAGATCTAAGAGGGACCTATGGAGAATGTGGTCAGAAATCCATAATAGAGTCC
GACCACAACGACCGAATTAATTATCCTCATCGAGAAACTTAGACTACTTTAGACTACTTAAGTAGAAAAGATTTGAAAAT
CATGGCATGGGTCTCCTTTTTTTCTTTCTTTAGAGTTTTCTATATGCACAATTTCTCGATGTTTCGATGAGAATTTCTTG
ACTTTCCATATATAGAAAGAGATAGACTATAAATGACATCTCTTATGTCAATAAGACCAAAGGGATGGATATTAAATGAT
AGGAAGTGCTAGGAAGTGAAATAGAATGAAATAGAGCCACTTTGGGCTTCCCTATGAAATGAGGCATGGAACGGAGCCAC
TACGAAGAAATTCCGGGAGTTACGAAAGAAGCTTCGGACTCATATTGTTCACGGGTTGAGAGCGGGAGTTGAACTCTAGG
AGGTCGAATCTCCCCTTGTTCCTCAGTAGCTCAGTGGTAGAGCGGTCGGCTGTTAACTGACTGGTCGTAGGTTCGAATCC
TACTTGGGGAGATTTGATTCATTCTTTAATGTAAGAATAAAGAATTGAATTAAAAGGCTTGCTTTGACCCTTAGGAGTAG
GTAACCCGTTCGCTATCCTTGTTTCTATTGCATTCTATCTCATCGTATCACATTCTGTTCTACGATTCCACTTCGACAAA
AGGAAAGAGCATACCCAAGTTCAATAGCTTTACGTCCGCTATTCCGATCATGATTTTCCTACCCTCAGGGAGAAAGTAAA
GGTCCTTCCCCCTTTGGAAGGCTGTGGGCGAGGAGGGATTCGAACCCCCGACACCGTGGTTCGTAGCCACGTGCTCTAAT
CCTCTGAGCTACAGGCCCACCCCGTCTCCACTGGATCTCTTCCCGGGGATACCCCCCAAAAGGAACCTTCTTCTCCTCAG
CCATTTCATTTCGGGTTAAGAAGATGGGAAAGCGCCTTTCTCTCTATAAGAACAGTGCGTTCTGAGGTGTGAAGTGGGAG
AGAGGGGATGATTGAGGTTTTGAATAAGACGACCTTTGTGTTTTGGATTTGGATCTTTTTCGTATTTCAAAATAGTGAAA
AAGTCAAATAAGAGGTGTTAAGCTTTTTATCATTCTGGCATCGAGCTATTTTGCCGCAGGACCTCCCCTACAGTATCGTC
ACCGCAGTAGAGTTTAACCACCAAATTCGGGATGGATTGGTGTGGTTCCTCTACGCCTAGGACACCAGAATATCGAACCA
TGAACGAGAAAAGGCATGAGAGAAATATTGGCTAGTAATTGTGAAGCCCCAATTCTTAACTGGAAGGGACACCAAAGGAC
TCTGCCCTCCCTCTCTATTTATCCAAGAGATGGAAGGGCAGAGCTTTTTTTTGGTTTTTTCATCTTTTCTTTTCATCAAA
GAGTTGAACAATGAAGATAGATGGCAAGTGCCTGATCGATTTGATCAGGTCGTGTAGGAACAAGGTTCAAATCGTTCGTT
CGTTAGGATGCCTCAGCTGCATACATCACTGCACTTCCACTTGACACCTATTTAAACGGCTCGTCTCGCCGCTACCTTAT
CCTATTTCCATACTTCTGTCGCTCCATCCCCGTATGGGTGGAGAACCCGTCGCTGTCTCGGCTGTGCTACCGGAGGCTCT
AGGGAAGTCGGAGGAGAGAGCACTCATCTTGGGGTGGGCTTACTACTTATATGCTTTCAGCAGTTATCCTCTCCACACTT
GGCTACCCAGCGTTTACCGTAGGCACGATAACTGGTACACCAGAGGTGCGTCCTTCCCGGTCCTCTCGTACTAGGGAAAG
GTCCTCTCAATGCTCTAACGCCCACACCGGATATGGACCGAACTGTCTCACGACGTTCTGAACCCAGCTCACGTACCGCA
TTAATGGGCGAACAGCCCAACCCTTGGAACCACCTACAGCTCCAGGTGGCGAAGAGCCGACATCGAGGTGCCAAACCTTC
CCGTCGATGTGGACTCTTGGGGAAGATCAGCCTGTTATCCCTAGAGTAACTTTTATCCGTTGAGCGACGGCCCTTCCACT
CGGCACCGTCGGATCACTAAGGCCGACTTTCGTCTCTGCTCGACGGGTGAGTCTTGCAGTCAAGCTCCCTTCTGCCTTTG
CACTCGAGGACCAATGTCCGTCTGGCCCGAGGAAACCTTTGCACGCCTCCGTTACCTTTTGGGAGGCCTACGCCCCATAG
AAACTGTCTACCTGAGACTGTCCCTTGGCCCGCGGGTCTGACACAAGGTTAGAATCCGAGCTCTTCCAGAGTGGTATCTC
ACTGATGGCTCGGGCCCCCCCGGAAGGGGGCCTTCTTCGCCTTCCACCTAAGCTGCGCAGGAAAAGCCCAAAGCCAATCC
CAGGGAACAGTAAAGCTTCATAGGGTCTTTCTGTCCAGGTGCAGGTAGTCCGCATCTTCACAGACATGTCTATTTCACCG
AGCCTCTCTCCGAGACAGTGCCCAGATCGTTACGCCTTTCGTGCGGGTCGGAACTTACCCGACAAGGAATTTCGCTACCT
TAGGACCGTTATAGTTACGGCCGCCGTTCACCGGGGCTTCGGTCGCCGGCTTCCCTGTCATCAGTTCACCAACTTCCTTG
ACCTTCCGGCACTGGGCAGGCGTCAGCCCCCATACATGGTCTTACGACTTTGCGGAGACCTGTGTTTTTGGTAAACAGTC
GCCCGGGCCTGGTCACTGCGACCCCCTTTTGCGAGGGGGCACCCCTTCTCCCGAAGTTACGGGGCTATTTTGCCGAGTTC
CTTAGAGAGAGTTGTCTCGCGCCCCTAGGTATTCTCTACCTACCCACCTGTGTCGGTTTCGGGTACAGGTACCCTTTTGT
TGAAGGTCGTTCGAGCTTTTCCTGGGAGTATGGCATGGGTTACATACTTCAGCGCCGTAGCGCCTGGTATGAGCCTCGTG
GAGAAGCAATGGCTAGTCCACGGGGCTCATACTTCAGCGCTGCAGCGCTTGGTACTCGGACCTCGGCTCGAGGCATTTTC
TCTACCCCTTCTTACCCTGAAAAAGCAGGGTCACCTTGTGTCCTTAAACCTATAACCATCTTTCGGCTAACCTAGCCTCC
TCCGTCCCTCCGTACCAACAAGGGGTAGTACAGGAATATTGACCTGTTGTCCATCGACTACGCCTTTCGGCCTGATCTTA
GGCCCTGACTCACCCTCCGTGGACGAACCTTGCGGAGGAAACCTTGGGTTTTCGGGGCATTGGATTCTCACCAATGTTTT
CGTTACTCAAGCCGACATTCTCGCTTCCGCTTCGTCGACCCCCGCTTTCGCGTTTGCTTCCCTCTAAGGCGGAACGCTCC
CCTACCGATGCATTTTGACATCCCACAGCTTCGGCAGATCGCTTAGCCCCGTTCATCTTCAGCGCAAGGGCGCTCGATCA
GTGAGCTATTACGCACTCTTTAAAGGGTGGCTGCTTCTAGGCAAACCTCCTGGCTGTCTTTGCACCCCCACCTCCTTTAT
CACTGAGCGGTCATTTAGGGGCCTTAGCTGGTGATCCGGGCTGTTTCCCTCTCGACGATGAAGCTTATCCCCCATCGTCT
CACTGGCCGACCTTGACCCCTGTTATTTTTGGGTCATATCTAGTATTCAGAGTTTGCCTCGATTTGGTACCGCTCGCGCA
GCCCGCACCGAAACAGTGCTTTACCCCTAGATGTCCAGTCAACTGCTGCGCCTCAACGCATTTCGGGGAGAACCAGCTAG
CTCTGGGTTCGAGTGGCATTTCACCCCTAACCACAACTCATCCGCTGATTCTTCAACATCAGTCGGTTCGGACCTCTGCT
TAGTTTCATCCAAGCTTCATCCTGGTCATGGATAGATCACCCAGGTTCGGGTCCATAAGCAGTGACAATCGCCCTATGAA
GACTCGCTTTCGCTACGGCTCCGGTGGGTTCCATTCCCTTAACCAAGCCACTGCCTATGAGTCGCCGGCTCATTCTTCAA
CAGGCACGCGGTCAGAGATCACTTTCCCCTCCCACTGCTTGGGAGCTCAGCACGGTTTCACGTTCTATTTCACTACCCAC
TGGGGGTTCTTTTCACCTTTCCCTCACGGTACTACTTCGCTATCGGTCACCCAGGAGTATTTAGCCTTGCAAGGTGGTCC
TTGCTGATTCACACGGGATTCCACGTGCCCCATGCTACTCGGGTCAGAGCGTAAGCTAGTGATGCTTTCGGCTACTGGAC
TTTAGCCATCTAGGGTGCGGCACTCAACCGCTTCGCCTAGCAGCACAACGCTTGTATTGCTCTCCCACAACCCCGTTTTC
ACGGTTTAGGCTGCTCCCATTTCGCTCGCCGCTACTACGGGAATCGCTTTTGCTTTCTTTTCCTCTGGCTACTAAGATGT
TTCAGTTCGCCAGGTTGTCTCTTGCCTGCTCATGGATTCAGCAGGCAGTTCAAAAGGTTGACCTATTTGGGAATCTCCGG
ATCTATGCTTATTTTCAACTCCCCGAAGCATTTCGTCGCTTGCTACGCCCTTCCTCGTCTCTGGGTGCCTAGGTATCCAC
CGCAAGCCTTTCCTCTTTTGAACCTCGCCATTAACGTTAAGGCTATGCCATCCTAAGGTGCTACTAAATGGAAGGATCTT
ATCAACGTCCATGAATGCGAAATCATAGATCGAACTGACGAATTGGCAACCTTCGGTGCTATCATAGTATCCGCTAAGTT
CACGGGCTGGAGATAAGCGGACTCGAACCGCTGACATCCGCCACAGGGTAAACCACCGCCTCTCAGGCCTCCCCGACGGG
TTCTACCATAGAGGACAACGATAGGCAATAACTCCCCCCCGAACACAGCTTACAACTTTCATCGTACTGTGCTCTCCAAA
GAGCAACTCTTCTCAAAATCCCAAAACAAAAGGTGCTGAGTTGGAATCCCATTCTAAGGATTCTTGTGGTTCCGGGGAAT
CCAGCTACAGGAGAACCAGGAACGGGGAGCTCTCCCCTTTTTCCGCCCGACTCTTTGATCTTAACTTAAGAATGCTGGTT
TTAAGAACGAGTGATTGCCCTTCTCCGACCCTTACTGCCCAACCGGAGAGCGGACGGCTAATGTGTTCCACTTATTGAAC
AGGATCTATGGTCGGTCCGTGACCCCTGGACGCCGAAGGCGTCCTTGGGGTGATCTCGTAGTTCCTACGGGGTGGAGACA
ATGGGGTCGGTCCATGGATTTTCCTTCCTTTTGCCACATTTCGCTCAAAGGGTTGAAGGGAGATAGTGCATCAAGCTATT
CGCAAGGGCCAACTTGATCCTCTTCCCCAGGGATCCCAGATGAGGGAAGCCTAGGAGAGCCGCCGACTCCAACTATCGTC
CATGTACGATCCATACTAGATCTGACCAACTGCCCATCCTACCTCCTCTACCTTTTTGACAGCCCATCTTTTTGTCTCAG
TAGAGTCTTTCAGTGGCATGTTTCAGTCCTCTTCCCCATTACTTAGAAAAAGTGAGCCACCGGTTCAGGTACAAGATACT
ATCATTACCGCCTGGACAATTAGACAGCCAACCCGTAATCGCAACGACCCAATTGCAAGAGCGGAGCTCTACCAACTGAG
CTATATCCCCCCCGAGCCAAGTGGAGTATGCATGAAAGAGTCAGATGCTTCTTCTATTCTTTTCCCTGGCGCAGCTGGGC
CATCCTGGACTTGAACCAGAGACCTCGCCCGTGAAGTAAATCATCGCCCCTACGATCCAACCAATTGGGAGAGAATCAAT
AGACTCCTTTTCGGGAGCGATTCATCCTTCCCGAACGCAGCATACAACTCCCCGTTGTACTGCGCTCTTCAAGTGTGCTT
CTTCCCCCTTCTCCCCCTTACCATGGCAAGTCCTTGGGAAATAACTCCGATGGGCAGAAAAAAGAAGGGGTTAAGAGACC
CTCCTGGCCCAACCCTAGACACTCTAAGATCCTTTTTCAAACCTGCTCTGCTCCCATTTCGAGTCAAGAGATAGATAAAT
AGCCACATCCCATTGCACTGATCGGGGGCGCTCGTAGTGACTTAGGGGGTCGAAGACCAAGAAGTGGCTTATTTATACCA
AGCATTCCTCTTATGGCTAGATCCAATCTCCTGGTCCCTGCAGAAAGGAAAAAGAATTTCACGTTCTTCCTTTCAGGAAG
GGAGGATTAGGGAAGTCCTATTGATTACTGCTTTCTCCAGACCGCCGGGAAAAGCATGAAAAAAAGGCTCGAATGGTACG
ATCCCTCCGTCACCCCAGAATGAAAGGGGTGATCTCGTAGTTCTTGGTCTGTGAAGATGCGTTGTTAGGTGCTCCATTTT
CCCATTGAGGACGAACCTCAACCTGTGCTCGAGAGATAGCTCTCCATACACTGATAAGGGATGTATGGATTCTCGAGAAG
AGAGGAGCCGCGGTGGCCCCCCCCCGGACCGCCCGGATCCCACGAGTGAATAGAAAGTTCGATCTACATGGGATCTCACC
TGAATCGCCCCATCTATCCTCCTGAGGAGAAGTTTGTTTGGTTTCAAACTCCGATTCAAACAGGAGGAGTACGCCATGCT
AATGTGCCTTGGATGATCCACATCTTCGGGTCAGGCGCTGATGAGCACATTGAACTATCCATGTGGCTGAGAGCCCTCAC
AGCCCAGGCACAACGACGCAATTATCAGGGGCGCGCTCTACCACTGAGCTAATAGCCCGTCGCGCGGGCCTCCCAAAGGG
AGGCCTGCTACGCCAAAAGCGAGAAAAACTCCATCCCTTTCCTTTTGACATCCCCATGCCGCCACACGGGGGGACATGGG
GACGTCAAAAAGGGGATCCTATCACTATCAACTAATTTGTTCCGACCTAGGATAATAAGCTCATGAGCTTGGTCTTACTT
CACCCTAAACGAAAGAAGACTTCCATATCCAAGTTTAGCTCAGACGTAGCTGCCTTCTTTTTGGGCGTGAAGCAGTGTCA
AACCAAAATACCCAATAAGCATAAGCATTAGCTCTCCCTGAAAAGGAGGTGATCCAGCCGCACCTTCCAGTACGGCTACC
TTGTTACGACTTCACTCCAGTCGCAAGCCTAGCCTTAGGCATCCCCCTCCTTACGGTTAAGGGTAATGACTTCAAACCTG
GCCAGCTCCTATAGTGTGACGGGCGGTGTGTACAAGGCCCGGGAACGGATTCACCGCCGTATGGCTGACCGGCGATTACT
AGCGATTCCTGCTTCATGCAGGCGAGTTGCAGCCTGCAATCCGAACTGAGGACGGGTTTTTGGAGTTAGCTCACCCTCGC
GAGATCGCGACCCTTTGTCCCGCCCATTGTAGCACGTGTGTCGCCCAGGGCATAAGGGGCATGATGACTTGGCCTCATCC
TCTCCTTCCTCCGGCTTAACACCGGCGGTCTGTTCAGGGTTCCAAACTCATAGTGGCAACTAAACACGAGGGTTGCGCTC
GTTGCGAGACTTAACCCAACACCTTACGGCACGAGCTGACGACAGCCATGCACCACCTGTGTCCGCGTTCCCGAGGGCAC
CCCTCTCTTTCAAGAGGATTCGCGGCATGTCAAGCCCTGGTAAGGTTCTTCGCTTTGCATCGAATTAAACCACATGCTCC
ACCGCTTGTGCGGGCCCCCGTCAATTCCTTTGAGTTTCATTCTTGCGAACGTACTCCCCAGGCGGGATACTTAACGCGTT
AGCTACAGCACTGCACGGGTCGAGTCGCACAGCACCTAGTATCCATCGTTTACGGCTAGGACTACTGGGGTCTCTAATCC
CATTTGCTCCCCTAGCTTTCGTCTCTCAGTGTCAGTGTCGGCCCAGCAGAGTGCTTTCGCCGTTGGTGTTCTTTCCGATC
TCAATGCATTTCACCGCTCCACCGGAAATTCCCTCTGCCCCTACCGTACTCCAGCTTGGTAGTTTCCACCGCCTGTCCAG
GGTTGAGCCCTGGGATTTGACGGCGGACTTGAAAAGCCACCTACAGACGCTTTACGCCCAATCATTCCGGATAACGCTTG
CATCCTCTGTCTTACCGCGGCTGCTGGCACAGAGTTAGCCGATGCTTATTCCTCAGATACCGTCATTGTTTCTTCTCCGA
GAAAAGAAGTTGACGACCCGTAGGCCTTCCACCTCCACGCGGCATTGCTCCGTCAGGCTTTCGCCCATTGCGGAAAATTC
CCCACTGCTGCCTCCCGTAGGAGTCTGGGCCGTGTCTCAGTCCCAGTGTGGCTGATCATCCTCTCGGACCAGCTACTGAT
CATCGCCTTGGTAAGCTATTGCCTCACCAACTAGCTAATCAGACGCGAGCCCCTCCTTGGGCGGATTTCTCCTTTTGCTC
CTCAGCCTACGGGGTATTAGCAACCGTTTCCAGTTGTTGTTCCCCTCCCAAGGGCAGGTTCTTACGCGTTACTCACCCGT
TCGCCACTGGAAACACCACTTCCCGTTCGACTTGCATGTGTTAAGCATGCCGCCAGCGTTCATCCTGAGCCAGGATCGAA
CTCTCCATGAGATTCATAGTTGCATTACTTATAGCTTCCTTATTCGTAGACAAAGCGGATTCGGAATTGTCTTTCCTTCC
AAGGATAACTTGTATCCATGCGCTTCAGATTATTAGCCTGGAGTTCGCCACCAGCAGTATAGCCAACCCTACCCTATCAC
GTCAATCCCACAAGCCTCTTATCCATTCCCGTTCGATCGTGGTGGGGGAGTAAGTCAAAATAGAAAAAACTCACATTAGG
TTTAGGGATAATCAGGCTCGAACTGATGACTTCCACCACGTCAAGGTGACACTCTACCGCTGAGTTATATCCCTTCCCCG
TCCCATCGAGAAAGAGAATTAACGAATCCTAAGGCAAAGGGGCGAGAAACGCAAGGCCAGGCCACTCTTCCTCCGGGCTT
TCTTTCCGCACTATTATGAACAGTCAAATAATGGGAAAAATTGGATTCAATTGTCAACCGGTCCTATCGAAAATAGGATT
GACTATGGATTCGAGCCATAGCACATGGTTTCATAAAATCTGTACGATTTTCCCGATCTAAATCGAGTGGGTTTCCATGA
AGAAGATCTTGTTCAGCATGTTCTATTCGATACTGGTAGGAGAAGAACCCGACTCGGTATTCTTAAAAAAAGAGGGGAAG
CAGAACCAAGTCAAGATGATATGGATCGCCCCTTCTTCTTGCGCCAAAGATCTTACCATTTCTGAAGGAACTGGGGCTAC
ATTTCTTTTCAATTTCCATTCAAGAGTTTCTATCTGTTTCCACGCCCTTTTTTTGAGACCTCGAAACATGAAATGGACAA
ATTCCTTCTCTTAGGAACACATACAAGAAAAAGGATAATGGTAGCCCTCCCATTAACTAATTTATGAATTTCATAGTAAT
AGAAATCCATGTCCTACCGAGACAGAATTTCGAACTTGCTATCCTCTTGCCTAATAGGCAAAGATTGACCTCTGTAGAAA
GACTGATTCATTCGGATCGATATGAGGACCCAACTCCGTTGCATTGCCAGAATCCATGTTCCATATTTGAAGCGGGTTGA
CCTCTGTGCTTCTCTCATGGTACAATCCTCTTCCTGCTGAGCCCCCTTTCTCCTCGGTCCACAGAGAAAAAATGTAGGAC
TGGTGCCGACAGTTCATCACGGAAGAAAGAACTCACAGAGCCGGGATCGCTAACTAATAGAATAGTACTACTAACTAATA
CTAATATATAGATAACTAATACTAATATATAGATATTAATACTAATATATAGATATATAGAAATAGATATCTAGAAATAG
AAACGAACTAATATATAGATAATCGAAATTGAAAAGAACTGTCTTTTCTGTATACTTTCCCCGTTCTATTGCTACCGCGG
GTCTTATGCAATCGATCGGATCATATAGATATCCCTTCAACACAACATAGGTCATCGAAAGGATCTCGGACGACTCACCA
AAGCACGAAAGCCAGTTAGAAAATGGATTCCTATTTGAAGAGTGCCTAACCGCATGGATAAGCTCACATTAACCCGTCAA
TTTTGGATCCAATTCGGGATTTTTCTTGGGAAGTTTCGGGAAGAAATTGGAATGGAATAATATCGATTCATACAGAGGAA
AAAGTTCTCTATTGATGCAAACGCTGTACCTAGAGGATAGGGATAGAGGAAGAGGGAAAAATCGAAATGAAATAAATAAA
GAATAAAGCCAAAAAAATAAGTCGAAGATAGAAGAGCCCAGATTCAAAATGAAGAAATGGAAACTCGAAAAGGATCCTTC
TGATTCTCAAAGAATGAGGGGCAAGGGGATTGATACCGAGAAAGATTTCTTCTTATTATAAGACGTGATTTGATCCGCAT
ATGTTTGGTAAAAGAACAATCTTCTCCTTTAATCATAAATGGAAAGTGTTCAATTAGAACATGAAAACGTGACTCAATTG
GTCTTAGTTAGTCTTCGGGACGGAGTGGAAGAAGGGCGGAGACTCTCGAACGAGGAAAAGGATCCCTTCGAAAGAATTGA
ACGAGGAGCCGTATGAGGTGAAAATCTCATGTACGGTTCTGTAGAGGGACAGTAAGGATGACTTATCTGTCGACTTTTCC
ACTATCAACCCCAAAAAACCCAACTCTGCCTTACGTAAAGTTGCCAGAGTACGATTAACCTCTGGATTTGAAATCACTGC
TTATATACCTGGTATTGGCCATAATTTACAAGAACATTCTGTAGTATTAGTAAGAGGAGGAAGGGTTAAGGATTTACCCG
GTGTGAGATATCGCATTATTCGAGGAACCCTAGATGCTGTCGCAGTAAAGAATCGTCAACAAGGGCGTTCTAGTGCGTTG
TAGATTCTTATCCAAGACTTGTATCATTTGATGATGCCATGTGAATCGCTAGAAACATGTGAAGTGTATGGCTAACCCAA
TAACGAAAGTTTCGTAAGGGGACTGGAGCAGGCTACCATGAGACAAAAGATCTTCTTTCTAAAGAGATTCGATTCGGAAC
TCTTATATGTCCAAGGTCAATATGGAAATTCTTTCAGAGGTTTTCCCTTACTTTGTCCGTGTCAACAAACAATTCGAAAT
ACCTCGACTTTTTCAGAACAGGTCCGAGTCAAATAGCAATGATTCGAAGCACTTCTTTTTCCATTACACTATTTCGGAAA
CCTAAGGACTCGATCGTATGGATATGGAAAATACAGGATTTCCGGTCCTAGCGGGAAAAGGAGGGAAACGGATACTCAAT
TTAAAGTGAGTAAACAGAATTCCATACTCGATCTCATAGATCCCTATAGAATTCTGTGGAAAGCCGTATTCGATGAAAGT
CGTATGTACGGCTTGGAGGGAGATCTTTCCTATCTTTCGAGATCCACCCTACAATATGGGGCCAAAAAGCCAAAAAAATA
AGTGATTCGTTTTTAGCCCTTATAAAAAGAAAACGGATTCTTGAACCTCTTTCACGCTCATGTCACGTCGAGGTACTGCA
GAAAAAAGAACCGCAAAATCCGATCCAATTTTTCGTAATCGATTAGTTAACATGGTGGTTAACCGTATTATGAAAGACGG
AAAAAAATCATTGGCTTATCAAATTCTCTATCGAGCCGTGAAAAAGATTCAACAAAAGACAGAAACAAATCCACTATTGG
TTTTACGTCAAGCAATACGTAGAGTAACTCCCAATATAGGAGTAAAAACAAGACGTAATAAAAAAGGATCGACGCGGAAA
GTTCCGATTGAAATAGGATCTAAACAAGGAAGAGCACTTGCCATTCGTTGGTTATTAGAAGCATCCCAAAAGCGTCCGGG
TCGAAATATGGCTTTCAAATTAAGTTCCGAATTAGTAGATGCTGCCAAAGGGAGTGGGGGTGCCATACGCAAAAAGGAAG
CGACTCATAGAATGGCAGAGGCAAATAGAGCTCTTGCACATTTTCGTTAATCCATGAACAGAATCTAGGTATGTAGACAC
ATGGATCCATACATCTCGATCGGAAAAGAATCAATAGAAGGAGAATCGGACGATATCTTTTTCGAAACAAATAAAAAGGA
AAAAAAAAGAGAAAACAGAAATCATGATCAACTAAGCCCTCTCGGGGGCTTGCTTAAGAATAAGAAAGAGGAATCTTATG
GAAATAGCATGGAATAAGGTTTGATCCTATTCATGGGGATTCCGTAAATATCCCATTCCAAAAATCGAAACAATCGGGAC
TTTTCGGAGATTGGCTGCAGTTACTAATTCATGATCTGGCATGTACAGAATGAAAACTTCATTCTCGATTCTACGAGAAT
TTTTATGAAAGCGTTTCATTTGCTTCTCTTCAATGGAAGTTTCATTTTCCCAGAATGTATCCTAATTTTTGGCCTAATTC
TTCTTCTGATGATCGATTTAACCTCTGATCAAAAAGATAGACCTTGGTTCTATTTCATCTCTTCAACAAGTTTAGTAATA
AGCATAACGGCCCTATTGTTCCGATGGAGAGAAGAACCTATAATTAGCTTTTCGGGAAATTTCCAAACGAACAATTTCAA
CGAAATCTTTCAATTTCTTATTTTATTATGTTCAACTTTATGTATTCCTCTATCCGTAGAGTACATTGAATGTACAGAAA
TGGCTATAACAGAGTTTCTGTTATTCGTATTAACAGCTACTCTAGGGGGAATGTTTTTATGTGGTGCTAACGATTTAATA
ACTATCTTTGTAGCTCCAGAATGTTTCAGTTTATGTTCCTACCTATTGTCTGGATATACCAAGAGAGATCTACGGTCTAA
TGAGGCTACTATGAAATATTTACTCATGGGTGGGGCAAGCTCTTCTATTCTGGTTCATGGTTTCTCTTGGCTATATGGTT
CATCTGGGGGGGAGATCGAGCTTCAAGAAATTGTGAATGGTCTTATCAATACACAAATGTATAACTCCCCAGGAATTTCA
ATTGCGCTTATATTCATCACTGTAGGACTTGGGTTCAAGCTTTCCCCAGCCCCTTTTCATCAATGGACTCCTGACGTCTA
CGAAGGAGTGTGGTTCGTTCGACAAATTCCTACCTCTATCTGAGGTGTTTGGGTTTTGCAAAACTCCATAGACATGCAGA
AGAGAAATGCTATCCCCACTCCGACCAAGACAGAACTTTTACCAAAAGTTTATGTGATCTTTTTGTTCAAATAACAATTA
AGGTGAAGCAGGGTCAGGAACAACGAATCTCTTTATGATAAACAGATCCATTTTGCAAGCTCGTTATTACGGGTAGTTCC
TACAAAGAATCGGACTAATGACGTATACAATGCTTGAATTATCGATGTAAATGCTACATAGTGGGTTCTCATCCTTCAGA
GACTACGAGTGTAATAGGAGCATCCGTTGACAAAAGGATCACCCTAAGATGATCATCTCATGGCTATTGGGAACGAATCA
AATCAGATGGTTCTATTTCTCAACCTTTCTGACTTGCTCCTACGGAACCAAGGTCGAAAGGATTGAAAAAGTCAGTCATT
CACAACCACTGATGAAGGATTCCTCGAAAAGTTAAGGATTAGTAGTTCTTTTTCGAAATCCATTTCGAAAAAGAATGGAT
TCGGTCTTATACATACGCGAGGAAGGTAATCAAAAAAGAAAGAAGACGAGTTCTTCTTTCTTTTATCACTTAGGAGCCGT
GCGAGATGAAAGTCTCATGCACGGTTTTGCATGAGAGAAAGAAGCGAGGAATCCTCTTTTCGACTCTGACTCCCCCACTC
CAGTCGTTGCTTTTCTTTCTGTTACTTCGAAAGTAGCTGCTTCAGCTTTAGCCACGCGAATTCTCGATATTCCTTTTTAT
TTCTCATCAAACGAATGGCATCTTCTTCTGGAAATCCTAGCTATTCTTAGCATGATATTGGGGAATCTCCTTGCTATTAC
TCAAACAAGCATGAAACGTATGCTTGCATATTCGTCCATAGGGCAAATCGGATATGTAATTATTGGAATAATTGTTGGAG
ACTCAAATGATGGATATGCAAGCATGATAACTTATATGCTGTTCTATATCTCCATGAATCTAGGAACTTTTGCTTGCATT
GTATTATTTGGTCTACGTACCGGAACTGATAACATTCGAGATTATGCAGGATTATACACGAAAGATCCTTTTTTGGCTCT
CTCTTTAGCCCTATGTCTCTTATCCCTAGGAGGCCTTCCTCCACTAGCAGGTTTCTTCGGAAAACTCTATCTATTCTGGT
GTGGATGGCAAGCAGGCCTATATTTCTTGGTTTCAATAGGACTCCTTACGAGCGTTCTTTCTATCTACTATTATCTAAAA
ATAATCAAGTTATTAATGACTGGACGAAACCAAGAAATAACCCCTTATGTGCGAAATTATAGAAGATCCCCTTTAAGATC
AAACAATTCCATCGAATTGAGTATGACTGTATGTGTGATAGCATCTACTATACCAGGAATATCAATGAACCCCATTCTTG
CAATTGCTCAGGATACCCTCTTTTAGCTGCTAGGTCTATTTCTTAGTTCAAGATCCCTCTTACTAACTGGAATAAAAGAA
TTAGTAGATCTGTTCCGCCCAAAATGGGAATGGGTGCTAGGGTTATGAACTTATAATCATGGAATCGACTCGATCATCAG
ATTATAAGTTCATTCCATACCGGACCAGATCGTGCACATTCTTATTATGAGAAGGGGTCATTCGAGCCTATGGAAATAGG
ATACTCTGTTTACATAGAAATCCCTACGTCCTTACATTCTATTTAGGATTAGGAATAGGTGTAATCAGACCTGCTTTTGA
CATATCTATCCTATCCTTATTTGGGTACCATATGCACCTCTTTGGGCTTCTATTGAATCGAGAAATTGGATTGTACATCT
TTTTGATTTTGATATCGATTTTGATACATATAAGGTGTCCTACGGATAATGCAAATCGAAGCTATTTGATGTCTGACTCA
GGCCTATATGTATATGACCGATCGATCGAAATACTCCAAGACTCCACCTTTGTCATATATTCCATATATCACATTCGATA
GATATCATATTCATGGAATACGATTCACTTTCAAGATGCCTTGATGGTGAAATGGTAGACACGCGAGACTCAAAATCTCG
TGCTAAAGAGCGTGGAGGTTCGAGTCCTCTTCAAGGCATAATACGGAGAATGCTCATTGAATGAGCATTCCCCGTAGAAG
TATTCCGGAAATCTGCGCCTGGCGCTCTCCTCTATCTTCTGAGGTCCTTAACCATCTCCCTGAGAAAAGTAGACAGTAAA
AGCCAAAATAGACTAAATATAGCCTGAATGATCCTAAAAACCCCTCGAAGGAGATAATAAAGAACCTAAAGCAGACGGTA
TCCTACTGCAAGGGTGGTCTTAAGAATCCAAAAGAGGTTGCTCAGAAGAGATAGATGTATCCCAACCTCTATTGCTCTCG
CGTAAAGCCTTTTTTTTACGCGACAGGAAAAAGTGACTACGAATTCCCCTTTTTGTTTGCGAATCCCTGTTTGTATCCTT
TGAGCGCACGCCCATAAGTAGCGATCAAGGAAATCGATCAAACGATCCCAATACCGTGAAAGAGAAACTTCCCAGATCCA
GGGAAGCTTATCATAAAGGGCTTCAACAAGGGGTTTTATTCGTTCTTTGAGCAAAAAGATAAAGATCGGATAGATTCGAA
CCGCAATTGCAAAGGTAATAACTACTATGCCAGCCCAAATCATGATCTTCACCAACTTGGATTTGGTTCTCTCGCGAAAA
TCGCGAGTTGCAGAGATGAGAACCATGAAAAGCAAGATCCCGAATAAGAAAATAGAAACCGAGGAAACCACAAGAGTGAA
GACTAGTAGAGTCTCATCTTTTGTCATTCTTTGCTCCTTTTTCACTCAATGATTCATTCGAATTTCCCAACCAAAAATTC
TATATGTCTATTCTATGATATTTCTATATATATAGAATATGATATCTAATATGACACCCGATTTGTCAAAGGGATTGGAT
TGGTGACTTACCCATTCAGTGACTTTGGCACTGGACGTTCCAAAAACGGGTACTATCGGATCGGGTGAATTAGAGAATAG
ACAGAGGTCCGTTGGCATTTCAGCTTCTCTTCTCCTTTCAGGGCCTATCCGAAAGAGAATCCAGGACCTCTTGGTCCTGA
ATATCAGAATAGGACGAACGAACCGGCCTCCGCGGATATCTTTGCTTCGGAACAAAACAATTAGCATTAGGCTCGGTCAA
CTGGAATGTGTATTATCCATATGGGAGATCTTCCAATCGAGAAGATCCATCGATCTGAGACGAAGAGAAAGGGCCCATTT
TCTTTACTTATTCAGTTAAACCAAGGATTCGTTATGGAAACAGATAGCAACAACCATTTCATCAGACATGCGTATTTTTG
ATTATCCGGTGGATTTACACAGTTTCATTAATGCAAATTGTTTGATGTAGTTAGTACTCAGGTTATTCGACGCTCAAGAA
TTCTTATTTAGGCAGTTCATATCATCCCATACATAGTGTTTTGATCTAAGATTGCAATTCTTCCATGTTTCCGCAGTAGC
ATATTGTTCCATGGAGCTAGGGTCCAAAATAGGAATCAACAAGTGTTTCCACGACTCTACCGCCCGGCCAATCCTGTTCC
ACTGAATCCCCTCCCTTTTTCATGGCCACATATCTTTACGGCTAAGGAGTGGGAAATCTTTCTCCTGTTACACAAATGAA
ATGTTTCATTTCATCCGGGAAAAGCCACCTCTTTCTCCACAAACAATGTCTTTGTCATTTGATCCAGGAGCCTTCCGTTA
GATAGGAACAGCTTTGCTAAATACTGAGAACTCTCGGATAGAGTATTAGAATGAAAAGACCATTAATTATATAAGGAAGA
ACCCAGGGTTCTAGCCCATTCCCATTCCTAAATCACTAATTCGTAGTGCTTTTGCCTTTCTTGCGTACTCCTGGTGAACC
AGTTGCTAGCCATATGTTTAGGAGGCTTTTTTCTCCAGGTACTGGTACTAAGCCGCTTTGCCATCTCTTCATCTTCATCT
GCAAAGAATTCTCGACGTGAAAACACAGAGACAAAGGCCTGATCTTTGAATAGGAAAAAGAATGGATCCGAAGGTCCCAA
ATCAATTGGCTTATTCGAAAAAAGCCTTCTTCTTTGAAAGATATATCTCGTGTCTGGTACTGCATTGTTCCACTCTGCAA
GAAGTCCGAATCAGTCTCTTGCACCTCCCCCTTTTTATGATAAATATACCAGAAATAATTCGAATAAATAGCAGTCTCTG
ACAACTCATCCTCTTTAATCTGCTTGGACCCGCTCCAATACCCATAGGAAAATCCCCAGTCATATTCAGCGTACCTGTCC
CTGCAATCAAATAGATTGTCCCAAGGGCCCCATATTCTAGGAGCCCAAGTTATGCTATTGAAAATTCGTTCCTCTAGCAG
TTCCGGTTTGACCATTCCGTTCCCTTTTTCAAACTCCACTTCTTTTCATATAGCATCCCTAATCAAAGAGAGAACAATAT
CCATTTCAAAACATTTCTAACGGATTCCTTGGTTCGGACCGACGAAGTAATGGCACTCGATTATTATCAACCCGACTGCA
ATCTTTTTCTGTCGGTAAGGATTGCACCAGAGCACCTTCTACTTCTAATAGGCCATGAACTATAGATAGAGAAGAATCAT
TCTGAGCGAGTCCATAAGAAGCGACCCACTTTTTCATCGGTTCCGGGGGAAGACCAAAGATCTTGCGCGACCGGTCCGCC
AGAAAAACTCAAAAGAGAAAGAAGTCTCGTTAATCTCTTCATGCTCGTTCCAAGTTCGACGTTTGGCCAAAGAAAAAGCC
GCTTCCTGACACGATTGCCTCTTTATATAGATAGATATAGGATCTATGGGGTTATTACTTAGAAGTAGAAGTCTATTTTG
TACAAGATCCCCTCCTATCTGATAGAAAAGGGTCCCATGATCCCGAGCCGGTCTTATCTTGGCTCGCAAACCCCAAGTTT
GTCTATGAAGAGCTAATCTAATTGTATTAGTTTCTATAATGGATTTCTTATGTGGAATACTAATGGATAGGGCCTCGTTG
CTAAGTGCTACAAGATCTAGTGCACTGGAACTCGTGGTTATGGACCCGAATCCTTTAGTATGGAACATTGTCTTTTCCAA
GTAAAAACCCCTAGTATATGAAAGAATGAAAAGGTGCTTTCGTTCTTGTGGAATAAGAAGCCCTCGTACCTTAATGAAAG
GAAAATAGGAATTTTTCGTTAGGTATTTGACCAAATAGGATCGTCCAGTTCCTATAGAACCTATCACTAAAATACCCGAT
AGGGCTAAGCGGAACGAAAAGGGTTTTCCATGAGATGGTAAATGAAAACGATTAGCCCCACACGAGGTTTGGGAATAAGT
GATTGTCTGATAATGAGCAAGGAATATACGTCTTTCTGCTAAAGAGGATCTATTAAACTCATAATTCATTAGATCCTTGT
TAGCAATGTCAACTAGGTATCATAAGTAAATGGATCTCGGTTGTTCAATCCTTTGATAACCAAGGTCATTCTTTGCTAAA
GAGAAATGATCACTATGGGTCAGACTCAATAGAATTGGATCCATTCCAAATAGCGAGAATTAGGATTCTTGATCCCTCTC
AATCTCTCTTTCAATTCGAGGATCCGGAGAGGTTTTTTCATAGTCATCTCCGAATATTTGCCATCTCCGAATATTTTCGA
TTTCATTTTTCTATGATATGTCTTTCTATATGAAAATTGGTTATTTACGATGTACGATGATCCCTGTTAAGCATCCATGG
CTGAATGGTTAAAGCGCCCAACTCATAATTGGTAAATTTGCGGGTTCAATTCCTGCTGGATGCACGCGAACGGGAACGGT
CTATTGGAACTGGCTCTCTATCCATGGAATCTCATCCATCATCCATACATAACGAATTGGTATGGTATATTCATACCATA
ACATAAGAACAATAAGAACTCGAATTCTTATCGATACTGGAACTCAGAGCATAGGAGGGAAAGTCGATTTATGGATGGAA
TCAAATACGCAGTATTTACAGAAAAGAGTCTTCGTTTATTGGGAAAGAATCAATATACTTTTAATGTCGAATCGGGATTC
ACTAAGACAGAAATAAAGCATTGGGTCGAACTCTTCTTTGGTGTTAAGGTAGTAGCTGTGAATAGCCATCGACTACCCGG
AAAGGGTAGAAGAATGGGACCTATTCTGGGACATACAATGCATTACAGACGTATGATCATTACCCTTCAACCGGGTTATT
CTATTCCACTTCTAGATAGAGAAACGAACTAAAGGAGAATACTTAATAATACGGCGAAACATTTATACAAAACACCTATC
CCGAGCACACGCAAGGGAACCGTAGACAGGCAAGTGAAATCCAATCCACGAAATAAATTGATCCATGGACGGCACCGTTG
TGGTAAAGGTCGTAATGCCAGAGGAATCATTACCGCAAGGCATAGAGGGGGAGGTCATAAGCGCCTATACCGTAAAATCG
ATTTTCGACGGAATCAAAAAGACATATCTGGTAGAATCGTAACCATAGAATACGACCCTAATCGAAATGCATACATTTGT
CTCATACACTATGGGGATGGTGAGAAGAGATATATTTTACATCCCAGAGGGGCTATAATTGGAGATACTATTGTTTCTGG
TACAAAAGTTCCTATATCAATGGGAAATGCCCTACCTTTGAGTGCGGTTTGAACTATTGATTTACGTAATTGGAAGTAAC
CAATTAGGTTTACGACGAAACCTAGAAATCGATCACTGATCCAATTTGACTACCTCTACGGGATAGACCTCAACAGAAAA
CTGTTGAGTAACGGCAGCAAGTGATTGAGTTCAGTAGTTCCTCATAGAAAATTATTGACTCTAGAGATATGGTAATATGG
AGAAGACAAAATTGTTTGAAGCACGCACAGAACCGGAAGCGCCCCTTGTTTCAAAGAGAGGAGGACGGGTTATTCACATT
TAATTTGATGGTCAGAGGCGAATTGAAAGCTAAGCAGTGGTAATTAAGACCCCCGGGTGAAAATAGGGATGTCTCCTACG
TTACCCATAATATGTGGAAGTATCGACGTAATTTCATAGAGTCATTCGATCTGAATGCTACATGAAGAACATAAGCCAGA
TGACGGAACGCGGAGACCTAGGATGTAGAAGATCATAACATGAGCGATTCGGCGGATTTGGATTCCTTTTCTATATATCC
ACTCATGTGGTACTTCATCATACGATTCATATAAGATCCATCTGTCTAGAGATCGTCATATACATCTAGAAAGCCGTATG
CTTTGGAAGAAGCTTGTACAGTTTGGGAAGGGGTTTTTTGATAAAAAAGAAGAATCTACTTCAACCGATATGCCCTTAGG
CACGGCCATACATAACATAGAAATCACACGTGGAAGGGGTGGGCAATTAGCTAGAGCAGCAGGTGCTGTAGCGAAACTGA
TTGCAAAAGAGGGTAAATTGGCCACTTTAAGATTACCATCTGGGGAGGTCCGTTTGGTATCCCAAAACTGCTTAGCAACA
GTCGGACAAGTGGGTAATGTTGGGGTGAACCAAAAAAGTTTGGGTAGAGCCGGATCTAAGTGTTGGCTAGGTAAACGCCC
CGTAGTAAGAGGGGTAGTTATGAACCCTGTGGACCACCCCCATGGGGGTGGTGAAGGGAAAGCCCCCATTGGTAGAAAAA
AACCCACAACCCCTTGGGGTTATCCTGCGCTTGGAAGAAGAACTAGGAAAAGGAAAAAATATAGTGATAGTTTTATTCTT
CGTCGCCGTAAGTAAATACGTAACTAGGAATATGGAAAATTGCATTTTTGGAAATTGCAATAATGCGATGGGCGAACGAC
GGGAATTGAACCCGCGCATGGTGGATTCACAATCCACTGCCTTGATCCACTTGGCTACATCCGCCCCTTATCCAGCTAAA
GGATTTTCTCTTTTTTCCATTCATTATTATTCTATTTATTCTGACCTCCATACCTCGATCGAGATAGTGGACATAGGATG
CCACTCTTTAAAATGAAAAAAAGGAGTAATCAGCTGTGACACGAAAAAAAACGAATCCTTTTGTAGCTCGTCATTTATTG
GCAAAAATCGAAAAGGTCAATATGAAGGAGGAGAAAGAAATAATAGTAACGTGGTCCCGGGCATCTAGCATTCTACCCGC
AATGGTTGGCCATACAATCGCGATTCATAATGGAAAAGAACATATACCTATTTACATAACAAATCCTATGGTAGGTCGCA
AATTGGGGGAATTCGTGCCTACTCGGCATTTCACGAGTTATGAAAGTACAAGAAAGGATACTAAATCTCGTCGTTAATTG
AATTCAGAATAGAAAGATTCAGAATAAACAAAGAAATACCCAATATCCTGTTGGAACAAGATATTGGGTATTTCCGGCTT
TCC
