# Supplementary material for: Assessment of Gene Flow to Wild Relatives and Nutritional Composition of Sugarcane in Brazil
Source: Front Bioeng Biotechnol. 2020 Jun 19;8:598. doi: 10.3389/fbioe.2020.00598 (PMC7317034; doi:10.3389/fbioe.2020.00598)
Supplement: Supplementary file 7 [file Data_Sheet_7.FASTA]

>Consensus 87,618 reads from 4_ATTCCT_L001_ mapped to gi|992330479|ref|NC_029221.1|
????????CAATATCCTGTTGGAACAAGATATTGGGTATTTCCGGCTTTCCTTCCTTCAAAAATTCCTATATGTTTAGGA
GAAAAACCTTATCCATTAAGAGATGGAACTTCAAGAGCAGCTAGGTCTAGAGGGAAGTTGTGAGCATTACGTTCGTGCAT
TACCTCCATACCAAGATTAGCACGGTTGATGATATCAGCCCAAGTATTAATAACGCGACCTTGGCTATCAACTACAGATT
GGTTGAAATTGAAACCATTTAGGTTGAATGCCATAGTACTAATACCTAAAGCAGTGAACCAGATCCCTACTACAGGCCAA
GCAGCCAAGAAGAAGTGTAAAGAACGAGAGTTGTTGAAACTAGCATATTGGAAGATTAATCGACCAAAATAACCGTGAGC
AGCCACAATATTATAAGTCTCTTCTTCCTGACCAAATTTGTAACCCTCATTAGCAGACTCATTTTCAGTGGTTTCCCTGA
TCAAACTAGAGGTTACCAAGGAACCATGCATAGCACTGAATAGGGAACCGCCGAATACACCAGCTACACCTAACATGTGA
AATGGATGCATAAGGATGTTGTGCTCTGCCTGGAATACAATCATAAAGTTGAAAGTACCAGATATTCCTAAAGGCATACC
ATCAGAGAAACTTCCTTGACCAATAGGGTAAATCAAGAAAACAGCAGTAGCAGCTGCAACAGGAGCTGAATATGCAACAG
CAATCCAAGGGCGCATACCCAGACGGAAACTAAGTTCCCACTCACGACCCATATAACAAGCTACACCAAGTAAGAAGTGT
AGAACAATTAGCTCATAAGGACCGCCATTGTATAACCATTCATCAACAGATGCAGCTTCCCAAATTGGGTAAAAATGCAA
TCCGATCGCCGCAGAAGTAGGAATAATAGCACCAGAGATAATATTGTTTCCATAAAGTAAAGAACCAGAAACAGGCTCAC
GAATACCATCAATATCTACTGGAGGAGCAGCGATGAAGGCGATAATAAATACGGAAGTTGCGGTCAATAAGGTAGGGATC
ATCAAAACACCGAACCATCCAATGTAAAGACGGTTTTCGGTGCTAGTTATCCAGTTGCAGAAGCGACCCCACAGGCTTGT
ACTTTCGCGTCTCTCTAAAATTGCAGTCATGGTAAGATCTTGGTTTATTCAAATTGCAAGGACTCCCAAGCACACGTATT
AACTAGAAAGAAAATAGATAATAGAAGGCTTGTTATTTAACAGTATAACATAGTCTATATACCAATGTCAACCAAGCCAG
CCCCAACGATTGGATTTTCGTATAACTTCATTTACCAAATCCAAAAATTTTGGAAATGAAGTTAGTAAAAATTCAAAACT
CAGATTGCTCTTTTCTATTTTCCATATGGGTTGCCCGGGACTCGAACCCGGAACTAGTCGGATGGAGTAGATAATTCTTC
CTTGTTACAATAGAAAAAAACCCCTCCCCAAATCGTGCTTGCATTTTTCATTGCACACGACTTTCCCTATGTAGAAATAG
CCCATTTCTATTCCGAAGAGGAAGTCCACTAATTTTTAGAATTTTTAATTAGTTAAAGTGATTCACCTACTATGGAACAT
TTCAGAATGGAAAATGTGCAAGTTTTATCTTGATATCGATCTTTTCTAGTTTATTAATTTTGTCTAATGATTAATTAAGA
GTAAGAGGATTCACCAGGTCATTGATACGGATAATATCCAAATACCAAATACGCTCACTGTGTGATCCATGGAAAGAAAA
GTGAATTGTTTTGGTTTTGGTGAACATCAAAGAAAAAACTTGCTCTTCTTCCGTAAAAAATTCTTCTAAAAATACCGAAC
CCAATCGTTGCATAAAAGTTCGTACCGTACTTTTATGTTTACGAGCTAAAGTTCTAGCACATGAAAGTCGAAGTATATAT
TTTAGTCGATACAAAGTCTGTTTTTTCGAAGATCCACTATGATAATGAAAAAGATTTCTACATATCCGACCAAAACGATC
AAGAATATCCCAATCTGATAAATCAGTCCAAACGGGTTTACTAATAGGATGCCCCGATCCAGTACAAAATTGAGCTTTTG
ATAAGGATCCAACGAGGGGAGTTGCAGGGACTGTGGTATCGAATTTTTTCATTCGAGTATCTATTAGAAAAGAATTCTCC
AGCATTTGATTCCTTACTAACAAAGTATTTATTGGTACACTTGAAAGGTACCCCAGAAAATCGAAGCAAGAGTTTGTTAA
TTGGTTTAGACGAATCCTTTGTGGTTGAGTCCAAAAAGAGAAAAAATATTGCGAGAAATTGACAAGGTAAGATTTCCATT
TCTTCTTCAAAAGAAGAGTGCCTTTTGATGCAAGAATTGCCTTTCCTTGATATCGAACATAATGCATAAGAGGATCCATA
AAGAACCATATGGTTTTCCGAAAAAACCCCGGGTACATTACACCAAAATGTTCCATCTTCCCAGAAAAGATGATTCGTTC
CAGAAAGGTTCCAGAAGATGTTAATCGTAAGCAAGAAGATTGTTTACGAAGAAACAACAAGAAAAATTCATATTCTGATA
CATAAGAGTTATATAGGAATCGAAATAGTCTTTTATTTTCTTTTTTCAAAAGAAAAATGGATTTCATTGAAGTAATAAGA
CTATTCCAATTCGAATAATAGTGGAGAAAGAATCGCAATAAATGCAAAGAGGGAACATCTTGAATCCGGTATTCAAGGAG
TTGAACCAGGATTTCTAAATGGATAGGATAGGGTATTTCTATATGTGATAGATAATGTAAATGCAAAAATTTGTCTTCTA
AAAAGGGAAATATTGAATGAATAGATTGTAAATTTTGAAACTTTGGTATTTCTTTTTCTTCTGGACAAGATAGTTGCCCT
AGCGAGAGTGGGATTTCTACAACAATCGCAAACCCCTCAGATAGAATCTGAGAATAAAACTCAGAATAAAAATAATTGCG
GTGATCCAACAATCGATCTTGGTTAGGATAATTAACCGAATTAATCAAAAAATTCTGCTGATACATTCGAATAATTAAAC
GTTTCACAAGTATTGAACTAAATTTCTTGTTATTACAACCAAAAATTTCCACGGGTTCGGAACCATTTAATCCATAATCA
TGAGCAAATGCATAAATATATTCCTGAAAGAGAAGTGGGTAGACGAAGTAGTGTTGACGAGATTTCTGTTTTTCTGAATA
CCCTTCGAATTTTTCCATTTGTATTTCTACTTGAATCAGAGAAAAAAGCATTTCTCGGTTTATCAAATGATGATACATAG
TGCAATATGGTCAGAACAAGGTGTTGCATAATACAAACCCAGGAAAGAAAGGGAGTCTAATCCATAGAACTTTTTCCGCT
CCTTTTCTATCTAATTAGTTTATGTTTGTTCTAATTACAAAACAAACAAGAACAAATCTTTTATTTTTGCAGGCCAATCG
CTCTTTTGACTTTGGAATACAGTCTCTTTATCAATATACTGTTTCTTTTACACATTCAAGTCATAACATCCCTTTTCAAT
CCATAATCAAGAATAATTAGGATTTCTAAAAAAAAGTAAAGGGTCCACTCATAGGAAAACCTAACCTTTCCCTGCATTAG
GCACTAATCTATTTTTAACGTCTAATTAGATCGGGGAATCCTTCCAATTAACCAATTAAGAAGTTAAGCTCGTTGCTTTT
TTTTTATTTTACCAGAATTAGAGCCAGGCTCTATCCATTTATTCACTAGACCCAGAAAATCAGAATTTTTTTATTAAAAA
AAAAAAAAAAGAAATTGATTTTATTACGACATGCTATTTTTTCCATTCATTACCTTTGAGGATCAGTCGTGGTCTTCTAG
ACTCTACCAAGAGTCTGGACGAATTTGTTGCTTCATCCAAATGTGTAAAAGATCATAGCCGCACTTAAAAGCCGAGTACT
CTACCATTGAGTTAGCAACCCAGATAAAATAGGATCTCTTAGATACGATCAAAATCTAAAAATCGATGAAATTACACCGG
ACGCTCCTGTCAAAACATTGAATTAGCAAGACATCAAAAGAAAGATTTTCTAATCCATTAAAAACACTCAAATACCAAAA
TGAACAGATCCGGTTAAATTTCACTAAGGCTAAGGGTAAAAAAAAAAAGCAGCCCCAATCACAATGGCAAAATTGTGATT
TTTTTGGCAATTTTTATTTAAAGAAGTAAAATAATCTTGTATGAGAGTACATGCAAGAGGGGCAACCCTATCATTTGAAC
GAAGTGTAGACAGAAATACCTAATATGGAGTGACAATAAAGAGACCCATCTATCTACAAATTCTAGATGTTCAATAGACC
TTTGTCAATGGAAATACAATGTAATTAGATAGAAAAAGGAAATAAAATAGGGACTTTTGTTGGATTGGCACGATATAAAT
GCAGCAAAAAAAAATAGGACTAAGAAAGAGGCAAATTGTGTCTAAATAATTAAGGGGTACTAAGGACCCTCTCCTACTTT
TTTATTCATTTAGTTCTTCAATTAACTCAAAGTTCTTTCTTTATCTTTAAAGAATTCTGCCTTCCTTAAAATATCATAAA
CTGTTCTTGTAGGTTGAGCACCCTTTTCAAGGAAATAGAGAATAGCTGGAACATTTAAACAAGTTTGATTCTTTATCGGA
TCATAAAAACCTACTTTTCGAAGATCTCTTCCTTCTCTTCGAGATCGAACATCAATTGCAACGATTCGATAGATAGCTTA
TTGGGATAGATGTAGATAAACAACCCCCCCTAGAAACGTATAGGAGGTTTTCTCCTCATACGGCTCGAGAAAATGATTCG
AATTTCTGTCTATAATGCAAATAGATAGAAATTCGATTATGACTTGCATTAATTTCCTTAAAGAAAAGAAAAAACAAATT
TCATTTATACTCATGACTCAAGTTGGCTAATTTTGACTGACAAACTTCAAAAGAAAAACCCTTCGAAATTTTTTGAGTCG
TCTCTAAACTCTTTTCTTTATCTCATCTCGAACAAATTGACTTTTATTCCTTATTCTGATCTAATTCTATTGTTGAGACG
GTTGAAAATCGTGTTTACTTGTTCCGGAATCCTTTATCTTTGATTTGTGAAATCCTTGGGTTTAGACATTACTTCGGGAA
CTCCTATTCTTTTTTCTTTCAAAAGAGTAGCAACATACCCTTTCTTTTTTCTTATTTCCTTCGATAAAGCATTTCACTCT
TCTATAGAAATCAAATATGAACAATTGATTCAGATAGACTTTTAATCAAAAAAGTTTTTCCAATCTTCCAAAATTAGACT
TTTTCTTATTTTAACCTTTTGATTTCTATATTAAGGATAGACTGACAAAGTTGGCCTAATTTATTAGTTTTCACTAACCC
TAGATTCTTTCCCTTGATCAAAAAGAAATTCTGTCCTCTCGAGCTCCATCGTGTACTATTTACTTTACTTACAAACAACC
CAGCGCAAATTCGGTTCGGGACGAATAGAACAGACTATGTCGAGCCAAGAGCATTTTCATTACTATGGAAAATGATGGAT
AGCAAAATCCACAATCGATCATGTCCTTCAAGTCGCACGTTGCTTTCTACCACATCGTTTTAAACGAAGTTTTACCATAA
CATTCCTCTAATTTCATTGCAAAATGGTATCGAGAATTGATCCAATATGGATGGAATCATGAATAGTCATTGCTTTTGTA
TACTAATTCAAACCTGCTATCTATGGAGAAAATTGGATAAAAGAAATAAGTATTTATCGGGGAACACTCTGCAAAGATAC
AATTTATTTAAACCCATATTCTATCATATGAATGAAACATAGTTCGAAAAAGAGGAATAAAATAGTTTACTTAAGACTTA
TTTATTATTATTATTGAATTTCCATTCTCAACAGAGAACTCAAGATGATCAATCCTGAAATGAGAAGGATCGACTCTTTC
CCAACAAATAAACTATCAACCTCAAAAAAAGTGGAATTCATATATTTTTCTGTAACAAAAACAATTAACTATTAAACAAA
TAAGCTATGCCAATRAWAAGMTATTAAACAAATAAGCTATGCCAATGAAAAGATTGGTCGTTTTTGGGTAGTTATAAAAT
TCTCATACTTCTTCGACTCGAATAACAAAAGAAAGAAATTTTTTTTGTAAAGTCAAATTAAGGTCTTTGCTTTTACTTAT
AGCATTCTTTCTTTTACCTAAAAGAAAGAACTCAAAATAAAAAATAAGAAAAGTACGATTTTTTTCGAATCCATTCTATC
CAACGAACAGTTCTTACCTTAACCTTACCGAAATGGATCATTCTGGATATTTAAAGAATCACAGATCGAGATCGTTTTCG
CTTAACCAAAGAAAAGAAGGACGCTTCTTTTTTACTAATAATACAAGAAAACAAATAATACAACAAAAATCTATCTCTAT
CATAAAGGGATAGGTCTCATTTTCTATACAGTGTTTTACCTCATTAAATTTTTTTTTTTCAATCAATTCGAAAGTAGAGT
AGACAGAATATATGAATTTATCTCTAATCCTCACATTCCATTGATTTAGAAATGGATATTTGCAAATCAGATAATACCTA
AAATAGAAAAATAGAGTCCCTATCCGTAGAATGGAAACCTTTTTCTTTTTTTTCGCGCCGATCTTGGTCAAAAGTTTTAA
GGCCTGTGCTGAAACTAAAAACATCCTACTCTTTAATCTGGCCATGAAACATAGAATTAGAATACTCCCCCTCTTTTTTT
TTACTTACCTTTAGTTCTTTAGTTTTGGGAAAATAAATAGGGGGGTACTTCTTTTCTTTCATATTGGGTGTCAAATGGAT
CCTGTAAGAATTCCCACTTCATAGATACGGGGTATAAAGTTTATCCAAAAAGTTCAAATTTCAAAACACATATTCAAAAC
ACATATGAGTAATGAGTAGTAGGGGCATATCCTGAATGTGCCTGATAGACAAAAATTTTTCATGAAAATAAAGATATTAA
ATTTGACTGGACTTGACACTTTATTTTTTGTTTTCTGAGAAAGAAAAAAATGCTTAGAAATGCATCTAATCTACGAGTTC
ATAAGAGATAATTATTCTCTTTAATAAACTTTTGTGTCGTGCAGGGCACAATACGATTCTATCTTTCGCTTCATCAGAAA
AAATCTGGGACGGAAGGATTCGAACCTCCGAGTAACGGGACCAAAACCCGCTGCCTTACCACTTGGCCACGCCCCATGTC
ATTTCGTTTTATGAGACACTAATAAACACTATTATTTTTATATATTATTCGTCAATCCCACTTCAATTACCTAAAAAATG
AGGGATATTTTCTTGCTAGGATTCTAGACATGCAGATAATATAGAATCCAAAAAATGCATTGATCATTACATGGAATTCT
ATTAAGATATTATATGAAAGTCGAATTTATTCCATTCTCATTTGAGAATGCGAATACAAGGAGGTATTTTGTGTTTGGGA
AAGTCCGAAGAAAAAAGGATTTGGAATCTACCTTTTCTTTTGCTTTTTCCCTTAGAAAAATAACTCAATCAAAATCCAAT
TATCTACTCTACAAGAATGAAATGCTTGTTATGCCTAATATACTTAGTTTAACCTGTATCTGTTTTAATTCTGTTCTTTG
TCCGACTAGCTTTTTCTTCGCCAAATTACCCGAAGCTTATGCCATTTTCAACCCAATCGTGGATGTTATGCCTGTCATAC
CTGTACTCTTTTTTCTATTAGCGTTTGTTTGGCAAGCTGCTGTAAGTTTTCGATGAAATCTTTACTATTCTGCCTGCCAA
ATTGAATGATGTATTCATTCCAAAAAAATAAAAAAAAAATGGATAAGAGCCGAGAAGTCTTATATTATGAACCTTCGATT
CTAAAATTCAAATTCTTCTACATTGAATGTATAGCTGCAGCAATAAATTTTGATCAGCCTTTCTACCCCCTGCGCCTACG
TTGAACGTACCTTTAGGTACCCACACAATACCTAAACTAATTTTTGATATTGATAAGAGTGCTTATTATAAAGCAATTCT
TGCAATTTTTTTAAGAATTGATTTTTGCATTTTTAGGTGTCAAAATAAAGAAAACCCATCCTAGTGGATCCGTGTGGTAA
GGAAAAATGGRTAATCTATTCMTTAACAAWWRAATTTTTGGAGMTTATGTAATGCTTACTCTCAAACTTTTTGTTTATAC
AGTAGTGATATTCTTTGTTTCCCTCTTTATCTTTGGATTCTTATCTAATGACCCAGGACGTAATCCTGGGCGTGAGGAGT
AAAAATCCAAAATTTTTTGGAATTTTTTCTTATAAATTAAAATTGGATTTATTTCGTACATTTATTTATGAGAAAATCCG
GGGGTCAGAATTCCTTACAATTCGAAAGTCCCAAATGATCCGAGGGGGCGGAAAGAGAGGGATTCGAACCCTCGGTACAA
AAAAATTGTACAACGGATTAGCAATCCGCCGCTTTAGTCCACTCAGCCATCTCTCCCCGTTCCAAATCGAAAGGTTTTCA
TGATATGACAGAGGCAAGAAATAACGATTGCAAAAAATCCTTCCTTTTTCTTTCATTTCAAAAGTGCATAAAAATTATAT
TGCCAATTCCATTTTAATTATATTCTTTTTTCTTAATGTTAATAAAAAAAAGAAGAAAATTCTGGTTTTTTCTTTCCAAA
ATTCGATATAGGCTGAGAGACAATCAGATCTATTTTCTCTTCAGCGGGCAGTTCCATATAGAATTTGTTAGAATAAAACA
AGCGGGTTATAAAAAAAACTCTTTTTTTTTATCCACAAAGCAAAAAAGGTTCTTATCAAACCCACAATAAAATTGGAAAG
AAAGATAAAGTAAGTAGACCTGACCCCTTGAATGATGCCTCTATCCGCTATTCTGATATATAAATTCGATGTGGATGAAA
TTGGTGTATAAGCGCATTTTTTTATTTCCTTAGACTTAGATCGCGCAAGGCAAGAATTTTTCGCTATTTACGATTTCATA
TTCTTGTTACTAGACGTTCTATAGGAATAAGAAGAAATCGCAACTCTTTTCCGTTACACATAATGAATAAAGGGTTTCAA
AAGTCAATTTTTCTTTTCAATATCTTTCTTTTTTTTTTTTCAGAATCCTATTTTTGTTCTTCCACCCATGCAATAGAGAG
CGAATGAGAAAAGAGGGGTTTTCCCTTAAAAAATAGGCTTTGAAATAGAAATCATGGAATAATGCTGAATTCAAATGTTT
ATTTCTTTATTTSTTWTCTATAGTATAAGAAAAATGAATTAAATGAAATTCGTGGATTTAGCACGACCTTGGTTGTGACC
CCATAGATAAAAATGCAAAATTTCTATCTTCGAGACGACTGAAAAAGGGCATTGAACGAGAAAGAAATCGTCCACAGATA
ATCAAACTATCGTATGCCCTGGAAGTAATATGAGGTGCTCGAAAATGGTTGAAGTAATTGAATAGGAGGATCACTATGAC
TATAGCCGTTGGTAGAGTTACTAAAGAAGAAAACGATCTATTTGATATTATGGACGACTGGTTACGAAGGGACCGTTTCG
TTTTTGTAGGATGGTCCGGCTTATTGCTCTTTCCTTGTGCTTATTTCGCTTTAGGGGGTTGGTTTACAGGGACTACTTTT
GTAACTTCTTGGTATACCCATGGATTGGCTAGTTCCTATTTGGAAGGTTGCAATTTCTTAACCGCGGCGGTTTCCACACC
TGCCAATAGTTTAGCACACTCTTTGTTGCTACTATGGGGACCGGAAGCACAGGGGGATTTTACTCGTTGGTGTCAATTAG
GTGGTCTTTGGACTTTTGTCGCTCTCCATGGAGCTTTTGCACTAATAGGTTTCATGCTACGTCAATTTGAACTTGCTCGG
TCTGTTCAATTGCGGCCTTATAATGCAATTTCATTCTCTGGTCCAATCGCTGTTTTTGTTTCCGTATTCCTTATTTATCC
ACTGGGACAATCTGGTTGGTTCTTTGCGCCGAGTTTTGGCGTAGCAGCTATATTTCGGTTCATCCTTTTCTTCCAAGGAT
TTCATAATTGGACGTTGAACCCATTTCATATGATGGGAGTTGCCGGAGTATTAGGCGCAGCTCTGCTATGCGCTATCCAC
GGGGCTACCGTAGAAAACACTCTATTCGAAGATGGCGATGGTGCAAATACCTTCCGTGCTTTTAACCCAACTCAAGCTGA
AGAAACTTATTCAATGGTCACTGCTAACCGCTTTTGGTCCCAAATCTTTGGTGTTGCTTTTTCCAATAAACGTTGGTTAC
ATTTCTTTATGCTATTTGTACCCGTCACCGGTTTATGGATGAGTGCTATTGGCGTAGTTGGTCTGGCTCTGAACCTACGT
GCCTATGACTTCGTTTCCCAGGAAATCCGTGCAGCGGAAGATCCTGAATTTGAGACTTTCTACACCAAAAATATTCTTTT
AAATGAGGGTATTCGTGCGTGGATGGCAGCTCAGGATCAGCCTCATGAAAATCTTATATTCCCTGAGGAGGTTCTACCAC
GTGGAAACGCTCTTTAATGGAACTTTCGTTTTAGCTGGTCGTGACCAAGAAACCACCGGCTTTGCTTGGTGGGCTGGGAA
TGCCAGACTTATCAATTTGTCCGGTAAACTACTTGGAGCTCATGTAGCCCATGCCGGATTAATCGTATTCTGGGCCGGAG
CAATGAACCTATTTGAAGTGGCCCATTTCGTACCAGAAAAGCCCATGTATGAACAAGGGTTGATTTTACTTCCGCACTTA
GCTACTCTAGGTTGGGGAGTAGGGCCGGGGGGAGAAGTTCTAGATACTTTTCCTTACTTTGTATCCGGAGTACTTCACTT
AATTTCCTCCGCAGTCTTAGGCTTCGGTGGCATTTATCACGCGCTTCTGGGACCCGAGACTCTTGAAGAATCTTTTCCAT
TCTTTGGTTATGTATGGAAAGATAGAAATAAAATGACTACAATTTTGGGTATTCACTTAATTTTGTTAGGTCTAGGTGCT
TTTCTTCTAGTACTCAAGGCTCTTTATTTTGGCGGCGTATATGATACCTGGGCTCCCGGGGGGGGGGATGTAAGAAAAAT
TACCAATTTGACCCTTAGCCCCGGTGTTATATTTGGTTATTTACTAAAATCCCCTTTTGGGGGAGAAGGATGGATTGTTA
GTGTGGATGATTTAGAAGATATAATTGGGGGACATGTATGGTTGGGTTCCATTTGTGTACTTGGCGGAATTTGGCATATC
TTAACGAAACCCTTTGCATGGGCTCGCCGTGCATTTGTATGGTCTGGCGAAGCTTACTTGTCTTATAGTTTAGGTGCTTT
ATCTGTTTTTGGTTTTATCGCTTGTTGTTTTGTCTGGTTCAATAATACGGCTTATCCAAGTGAGTTTTACGGGCCCACTG
GACCAGAAGCTTCTCAAGCTCAAGCATTTACTTTTCTAGTTAGAGACCAGCGTCTTGGAGCTAATGTAGGGTCTGCCCAA
GGACCGACGGGTTTAGGTAAATATCTAATGCGTTCCCCAACGGGAGAGGTTATTTTTGGAGGGGAAACTATGCGTTTTTG
GGACCTTCGTGCTCCGTGGTTAGAACCTCTAAGGGGCCCCAACGGTTTGGACTTGAGTAGGTTGAAAAAAGACATCCAAC
CTTGGCAAGAACGACGTTCAGCAGAATATATGACCCATGCTCCTTTAGGCTCTTTAAATTCCGTGGGTGGCGTAGCTACC
GAGATCAATGCAGTTAATTATGTCTCTCCTAGAAGTTGGTTAGCGACCTCCCATTTTGTTCTAGGATTCTTCTTTTTTGT
GGGCCATTTGTGGCATGCAGGAAGAGCCCGAGCTGCTGCAGCAGGCTTTGAAAAGGGAATTGATCGTGATTTGGAACCTG
TTCTTTACATGACCCCTCTTAACTAAGATTTTTTATTTATACCTGTTCTAGTTTTTTTCTGTTCTGGCTCGGTTATTCCA
TCTAGCCGAGCCATTCATGCTTTTTTATGAAAGAATGATATAAGGGGGCTGAACAAAGAAAAACATAGATAGAAAGAAAC
AAATGTATTCAATATACAAAAGGAGAGAGAGGGATTCGAACCCTCGATAGTTCCTAGAACTATACCGGTTTTCAAGACCG
GAGCTATCAACCACTCAGCCATCTCTCCACAGCCCAATCCCTATTTTATTCCTACAAATAGAACATAGCTATATGAAATG
ATCTACTAACTCATCTCAGATGCAAGTCCACTTTCAATATATCTCTGTATACTGTATACACGGATACAGAATCCGCTATA
TCCGTTTGTGAAATAAAGGCTAAATCCCCTCCCCTCAACTCCATATCCAAATAAAAGCGGTAAGGAAAAAGTTTTAATAA
AAAGAAGAATCAATGGATTCATGATTAAACCCCTCCTACTTCTTGTATTTTCGTACAATTTTGATTAAGTGAGGGATCAA
ATAGAAATATGTAGTCAACTTTATTTGAAGGTAGTTTGGAGGATTATAAATATGACTATTGCTTTCCAATTAGCTGTTTT
TGCATTAATTGCGACTTCCTCAGTTTTAGTAATTAGTGTACCCCTTGTATTTGCTTCTCCTGATGGTTGGTCAAATAATA
AAAACGTTGTATTTTCCGGTACATCATTATGGATTGGATTAGTCTTTCTGGTAGCTATTCTGAATTCTCTTATTTCTTGA
ATTTGTTTAGTATTTAGTAACCCGATACAAAATAAATAAAAAGAAAGGCCCTTTTTTCGAAAAAATTCGGATTTTTATAC
ACATTAAAATGCTATTTTCGTTCCGAATTATTACCTATTCTCTTTCATTATTATGAAATTCTATTGCCATTAGAATATTG
ATTGATAGACAATTAATAAAAAGAAAACTCTAATAGAAAATGAAACGGTCGACCCAGACATAGACGGTCGACCCAGGTGG
ATATACCCTATAAAATATAGGCCGTAGCAAGCGTAGTTCAATGTAGCGAGCGTAGTTCAGTGGTAAAACATCTCCTTGCC
AAGGAGAAGATACGGGTTCGATTCCCGTCGCTCGCCAGCTTAATTTAGTAAGGTGCTATGATAAAAAATTCAGTCTAGTT
GACTACTTAACTACTTATATTATAGTTTATATTATAGTAAATTATTTATTATAGTAAATTATTTATTTAC??????????
????????????????????????????CCTAAACTACTTAACTACTTCTATTAATACTTAACTACTTCTATTAAATAGT
AATTTAATAGAAGTAGTTGTTAGTCTAGTACTGTACCCCTTCCTATCTTATCCTTCCTTTGCACCCGACTCAAAAAAAAG
AGTGCTTCGAGGGCGCAAATCCAACTTTCTAAGAAAGTTCCCTAAACCGGGGATTCGCCGAGACAAACAAGAGACAAACG
GTTTTGAAAGGGGGATAGGCTATGCTTTTCTTTCATTTTTTTTTTCTGCCTGCTGAATAAAAAAAAARAAAAGGGTTGGA
TATAGCCCTCTATCATATATATACAAATAGAATAGTCCATTTATACGGACTGCTAAGTGCGGAGACGGGAATCGAACCCG
TGACCTCAAGGTTATGAGCCTCGTGAGCTACCAAACTGCTCTACTCCGCTCTGTAGGGCCGAAAACTGGTGGACGAAAGA
AAAAGGTTGAATACAAGTCTCTACCATGTCTAGACAAACAAATGGAATAGTCTTTTTATACAGAATGGAGCGGGTAGCGG
GAATCGAACCCGCATCGTTAGCTTGGAAGGCTAGGGGTTATAGTCGACGTTGGTTGATTATTTTTGACGTCTCTAATTCA
AAACCGAACATGAAATTTTGATTTCATTCGGCTCCTTTATGGATATTCTCACCACTTAACATCTATGTCAGCTTTTCTGT
CTGAATGGAACCAAAGCTCTCCGCTTTCTAGATGATCCCTATAGAGTAGGAGATAGAAATTCTCCTAAATATCTATCTAA
TCTACTTACTTCGTTCCCTAATTTCATTCAAGAGATCCTGAGGAAAAGAGTTGGGTTTCCACCGAGCTGAAACAATATAA
TATACTGATGGTTCTAGTAAACCAAAACCATCGTTTTTTAGCTATTGGGCTTCCATTTCCTACAAAACAAAAGAAGATTT
AGTTACGATTGGAAATAAACTTTTTTGTATCTTCATCCATAGATCCTTTACTCATATTTATTCAATCGGAATACTTATCG
GAATACTTAATCCAATGCAAAATTTTGCTTCGCGACTACGTACTCATAATCGAATTTGTATTTTAGATGCAAATTCAATT
AGTCTTTGGATACTAATCGCGAGAATGTATATTCTTCCTCAATATGCTATTGAGAGGAAAAGGATTAAACCCTTTATAAG
AACTAAAGTTTTCATCGGAATATGAATATAAAAAAACTTAAGGATGCCTTAAGTATATCATTTCAAATTCAGTTATTAAT
AGAACGAATCACACTTTTACCACTAAACTATACCCGCTACATGTAGATTATGATACCAATGCTACCCTTTGTCAAGGGTA
GCCATTCGAGAAGGAGGCTAATTCCACCTTATCGAATCAAAGGAGAAAGTTCATGGCGGTGGGCGGTTGGTACTTCAATC
GCGGGCCTTTACTTTAGGATTTAGATAGCCCCTCTCTAGTCTGTAAAATACATCTCTTCTTACCATACCAATAGCGTATG
AACCAAATGTATGCATTTCGATTAGGATCTATTCTACGGTTATGACTACAAGGATCATTATTTGTGAGGACGTAAATGTG
CCAGACTGTTGTAAGGAATCGTTTAATTATTCCTACAATATATACTAAGAGATATAAAGGCAGTACAGTCCCCATAAATC
CCTTTCTTCCTTTTCTTTTTTGTTCAGAATTGAACAAAGAAATTG?????????AAAGAGTTTTTCTTCCTCCACGTATC
ATGAAGWGCGAGCCATAGGGAANGGAGTGAGATGACTTTCAAAAATTTATCATAGACTTCGTCTATCGCTTGAGAGAAGC
AACAAAGAGTAATAACTTAAAAAGAAAAGCAGATACGAATCGACAGATTTACCTGATGAAAATTTACATCAGAGGACTCT
GATGAGGATTCCTCAAACTCTTCATAAAGAGGATCCAGAAAGTCTCTGGTTAGTCGATCCCCTCCATTTCCTAATTTCCT
CTCTTCTTTTCCGCTCAATTCTAGTTTATTAGATTCTTGTTTAAAAGAATCAAAGAAGATGAATAGAACTAAGAACACAT
AAAAAAGAGCATAGAGAACCATTACCAAACGTTCCTCCTAAGAATCATATTGGGTATCTGTCCCCTTCCTTTTAACCCTA
GGATCGAAAATCTAGAATCCTCCCTTTTCCTAGTGTTCGGAAACGGAAAACCCTGAACCTGGAGGAGTTAGGTATGTAGG
ATATGCTNNNTTTTATTTTTTGTTGGGCAGGCAGTAGTATAATTTTTATACTCTGCAGTATAAATTCGACTCCCAACTTT
TTTTTAGAATAAAATTGTTGATAAAACTCCAACATAGTTTGTTCCAAATCCACTAGAATCCTTGTAGAATAGTCAAGTAC
CCCATTTCCAAGGGGTACCTGTTGAAAATCGTTTCAACAAATCCGTCCAAAACTTTTTAAGAAAAATTAAAAAGTTTTGA
ACTCGAAAGTTTTTCCAAGAGATGCCTGCTAAAAATTGTTTCAATCTCTCACCAAAACAGATAAGAAGTATATCACTGAA
AATTACTATCCAGCCATATGGGTATATGAAGAGCGCAAATTCCTTTATACCCCACCCAATTAGAATTAGGGGAAATAAAA
CATAAATGTAGAAAGTTCTCATCATAAGATCAGCCAATAGAAGAAAAAAGTCCCTAATTCTGCAGAACATTCTGAGCACG
TGAAAAGTGAATAGCCTAAAGATAAAAAAAAAGTTTATCATTTTTTTAACAGCAGTTCTTATTGCCCCTTTGGCCTTTTT
GGCCCATTGTTGTATCCGATTCAACAATTGATACATATTTGTTCTCCTCTTAAAAAAAAATGGAACTTCCGGGCTTTGGT
TTGGTGAGTCGTACGAGATCGTGTTTACATACCTATGAACTTAGCCTCTTCAAATGTATCCGATATATATAATAATTTTT
GGGTGTGTCAACTCTCTGTTCATGTATTTTATTATACATGATATGTATATGTATTTATTTATATAATAATAAATACCTAT
ACTTTGTGCAAGTGATAAGAGATAATATGAAAGATTTTCTTATTTTTCTTAATTTTCTCAAGATTTTAAACCTCGCCATA
AATAAACTTCGATATCTCGATCTCGATATATAGAAAAGAAAATCTCTACATATCTCTATATATACATATATTATGTACAT
TAATATATACATATAATATGTACATTATGCAGTAGACCCATAATGGTAAATGAAAGTGGCTAATTATTGAATAAAAAGCC
CTTTTAACTCAGTGGTAGAGTAATGCCATGGTAAGGCATAAGTCATCGGTTCAAATCCGATAAAGGGCTTTTCACTTAGT
GGTAGAATAATGCCTTGGTAAGACAGAAGTCATCGGTTCGAATCCGATAAAGTACTTTTCTACTAAATTCATTCATTTCT
TTTTTGAAAATGTCTCCATTTTTTTTTTTTTTNTGCAATTTTATGACTTAGTTTAGTGCGAGATGCCCACATTTTTGGTC
TGAACACTAAACGAAGCACAGAGTTAAAATTGCAAAAAAAAAAATGAAATTGGACTCTTTTTCCTGTTATAGCAATCAAA
TCAATACCTGTACTGAACTAATTTAGATTCCTTTTTATTAGTCTATTCTTATTCTATACCCTTTAAACGAATTTCCTTAA
CCTTAAAAAGCTTAAAAAGTAGGGGATGATCCGTGAATTAACCTAACCATCAACTAAAAAAAATCCTATGAAAGCATAAC
AGAAAAGTAGTAAAGACTCTTTTCTTTGATCTAGTTCGAAGAGTATATTGACAATTCCAAAAAACTGCTCATACTATCAT
TATAGTATAATGACGAGTGGTTGTATACGGTGCTATCGTCTAGTGATGCCCCCATCGTCTAGTGGTTCAGGACATCTCTC
TTTCAAGGAGGCAGCGGGGATTCGACTTCCCCTGGGGGTAGGGAGTATTATAAAAAGAGGTTAATCATAGATTATCAAAA
AGCCTAGAATAAATTCTTCCTGGGTCGATGCCCGAGCGGTTAATGGGGACGGACTGTAAATTCGTTGACGATATGTCTAC
GCTGGTTCAAATCCAGCTCGGCCCAAAAATTTAGGGCTTCGTGAATATGAACTAAATCCATTATTTTTTATGGAAGAAAA
AAAATGGATTATCCATAGAAATAAAGGATAAAGAGAAACGGGGAAATTGATTTCTAATCCATATCTCTCTGATTCTTTAT
CTTACAAAGAAAAGACAAAGAAAAGAGCCTTTCTTATGGAAAGGCGGATTATCGTTTATTTTTAGGGATAAAAAATCGCA
ACATACTAGTTATGCCACTCTCACTATACCCGCATAGGATATGCGGGTATGTAGTATATGATTCGTCTATTTCTTAGAGC
ACGACAGACGGATCGAATCTTCTATTTAAGAATAGGCATGCCATACACCCCGCAGGGATTGTAGTTCAATTGGTCAGAGC
ACCGCCCTGTCAAGGCGGAAGCTGCGGGTTCGAGCCCCGTCAGTCCCGAACTAGGGTTCAATGAATGGACAAATTCATCT
TTCCTTTTTTCATGGAAATTTTTGATGAAAAAAAGGGGGGGGGACAGGAGGCAAGATCAAATATCTATGGGGCACCCTTA
CTTCACTTTTCTTTTTTTGCATTTCTCAGTAAAAAGAGAGCAGTGCAGTATAGAATTTTTTTTCACTACTTCCGGTTGAT
AAGGAAAGGCATACATATCATACGTGGATTAGTATAATTTAGGATACTACTCTATTTTTATGATGATACCACCCTCATCT
TAACTTCCTATTCGACTCTTATGAAATCGAGTACCGGTATTTTACCGGAATCCATACATAAACCGTATTCGTTTATTGTT
AGAGAATGAATTTCATCTAATTAGTTACTTTTTGGGGGTTAAACCGCACCCCTTCCATTTTCTAGTTCCAACTTTGTTTG
TGTATGTTCAATGAATAATTGGAAAGAATCCACCTCATTCTCACTCCATTTGCCGACTCCTTTTTTTATGGATTTGCTCT
CATCTTTAGACCCCAAAAAGCGTATATTGATAGTAACCTAATAAAATAAAAACCAAGCAAACGCTCTTTTTCCTAAATTT
AAATATGGGATCCTTTTTATTTAAGATCCTCTTTTCTCCATCTCATTTCTACTTCTACTGCTTATTGGGATGTCTATGTG
ACCCATAGAAAGTTGGTCATATAATACATACATAATTGTATGTATAACTATAAGAAAAAGGAAGGGAAATTGGATAAGAT
AAGAAAGATTTTGGGTTATACATATAGAAAAGCAAAAGTAGAAAAGAATGAAAAATAGAATAGAGGGGGTTTCGAATCCA
ATCAAAAAACCTATTTTGGTCTTAGTATGGATAAGAGATCTTCCTATGTTATATTATTCCACTATCAACCATGAATTGAT
TTGATAGATCCAATATTCATAATATTGAATTGATTCAGTATTATCAGAATGCAAGTCCTCCCCTTGAATTTACAGGATAC
CCCTTTTTCCTCTCCATGGGATTACATCCCGAGTTATTGTGAAAAAAAAAAAAAATAAAGAGGTTATGGAAGTCAATATT
CTCGCATTTATTGCTACAGCATTGTTCATTCTAGTTCCTACTGCCTTTTTACTTATTATTTATGTAAAAACAGCCAGTCA
AAATGATTAATTGGAATTCCAATTAATCATTGAAGAAATGAAAAAGGGATTAAAGAAAATAAAAAATCCAAGTCTTAAAT
GAAAGGGTCTGGTTGGAATCATAAAGTGTGGTAGAAAGAACTACATATAGTTTTTTCTACCACACTTTAGATTCTTTCTA
TTATATTATCTTGAATCTACATAGAATTGATTAGTAGATTGAAATAGTAGTCTAATTCAACTTCTTTTTTCACTGCATCC
ACTTAATTTCAATCAAGTCAAAATCAAAAAAATCGAAGATAATTCTTCATTGAAAGAATCCAAGGAGGGGGAGAAAAATA
ATACGAGAATAGACTAGAATAGACTATAGTAAAAGAAAAAAAGTAAAAGGAAAAAACCTACGAATCTTTCATGSTTAAAA
AAGGTGCGAGATGCTTCAATCGAGATCCWAAAAAAAAAAAAAANNNGAACATAAAAAATTTTCTAAGAATAAGAAAATAG
TATAAATGGAAAATGTGCGATATGTTGTGAATAGCTTCGTGTAAGAAAGTCTAATTTTCTTATGTTCTAATTTTCTTATG
TATAGAACTTTCTTTTTACTCATAATTTCTAGTAGAATAGAAATTATGAGTTACTATAATCGCCCTTTCTATTCTATTAT
ACTGGAATAGAACATAGTAGAATAGAACGACTCTTTCTTACTTTCTTAAAAGAGTTTCTTACAAGAGTGAAACAAAACTA
AAGAAAGAGAGAAAAAATAAAGTTTGGCAAAATTATTAATGCAAAACGATCAATTAAAGAAAAGAGTTGATACTACAATT
CGACTACTCAATCAATTGGTAGTATCCCTAGAGTCCACTCCTCCCCCATACTACTAGCGAAAGAGAAAATGTAAAGACTA
CCATTAAAGCAGCCCAAGCGAGACTTACTATATCCATGTAAATTATGTCTCCTATTTCTATGAAAGAATTCTTCTACTAT
TGATCAATAATCATAGTGGAATCAAGGGTACAGAGTCAAAAGGCCATTCTGCCCTAAGACTATGGATGAATCCGTTAAAG
GAATTTACTCCTAACAAATTCTTATATGATTTCTGGTAGAATTGGAGAGCATTAAGTAGAAATATGATACATCGCTCTTT
CCCTAAAAAAGAGTAGGGGATGCTCTGAATAGAAGACGCGGGAATAGAGAGATTTTTTCTTTCGTTTGTTACCTTTTTTA
TAAGCAAAGGACGTAAGAATATACCATAAAATTAGGATAAATAAATATTTATTGGATACCTAACTTACCCATGTTTATTT
TGATTTTTGACCTAWRCCCTACWRACCCTACTGCTGCCCCGCTTTCTATCTTTCTATGAAAGAGTAAGGAGGTCTTATCC
ACAATCCCAAAATTGATTTTTGATCAGCCTATTCAATCTAATTCTCGACAGAATCAGTAGCCTTTACTTTAGTGTATGTA
GGTAGCATAAGATGTACTAAGTGTATGTAGTAAGATGTACGATAAATAAAATGTATGATAATTAGGAAGTCTTTCTATTT
CTTCGCAMAGTCCCTTCTTCAATCTTAGATTGAAAAAAGACTGCCCCTTAGGGACCTTTGGCTACGAAGATTTCTGACAT
CTTAGTCTCGTAGTTTTAAATTCCCGAATCGAATCAATTTAAATTAATAAAAGAATAAGGAAACGCTACCTCATCCCTAT
TGGTAGCCGTTTGGGCCACTGCCCACAAAACAAACCCTAGTTTGAGGGTAGAACTATGGTATGGATTCTCAAAATCCAGT
ATCGCCAAACCTAGTTACTCTCGTGCCCCAACTTAGGGGGGTACGAATTTGTCGAGTTTGATCAGTACTATAATCCTAAG
TATTTTATTGAAATCCTAAGTATTTTATTGATCAGGCGGCACCCAGATTTGAACTGGGGGTAAAGGATTTGCAGTCCCCT
GCCTTACCACTTGGCCATGCCGCCAAAAAATCCGATCTAAAATCGAGAAAAGAGCAAGTATTCATCCACATTTTTTTACT
AATTACTAAAACCTTTTTTTCTTTTATCTTGAATCTAATTCTACTTAACTTTCTTTTTTAGAATCTTTTTCAAAAAATCG
ATTTCTGCTTTTTTGGATCCAGTTTCGCTTATTCTCCTCGATGGATTCTATCTTAAAACACACATTGCTAACACTAGAAA
ACTTCCCGCTTCTTTCTATTCTATTGAGATGACAAAGAAGAAAAAGTGGATTTCCAGTCGCAGGCTGCAAAATTCAGAAC
AAATTAGAACCATTAACTATAATATAATATARTTARTATAATTTTTTTTTKTGATCTTGATCATTKTGAATTGCAGTAGT
GAACGAMTCTTAAATCGGTATTCCCCCCCCCATTATTTTGAATGGCATAATAAAATAGAATAAGAATAAATGTTTCCCTA
ATCTGTATATAGGGAAACTCCAGGTCCGAACAGCATTATTATCTACAGATCCCCCTTATGTACATATCCCTATGGGGAAT
CGTGCTTTAATTTTTCATTGCATTAAATATCTTGAATAAAAAAAAAGAGGGAATTTGCTCTGATATAGATTATAGCCTGG
CCTTCTTGGCCCACCTAAGTGCAATTACGATAAAAGAAAGGATATGTAGATAGGTGGATAACTAGATTGGCAAGTATTTA
AAAAATAAAGTACTTTATCTTTATTTTAGGATTCTACAACGAAATCCTTTATTTTCTAGCAATTCTACTACTACGAAACA
AAAAAGACCCTTCAAATTCTTTTTGAAAAAGAAACTAAGCGTGCTATTCTAAATCGAACTAAAGTCAAACTTTCTAGTGC
TTATAAATTATTATGGCTTTATCCCTTTCATAGAAAGGAGATAAAACGAGAAATCTTTGCTATCCAATCTTTTTAGAATA
TCATAAAGTTTAAGTGGCAGAATTTTTTTCTAGGACTGTTTTATCAATTCATTTTTATTCCATTTCGACCCCTGCTAAAT
TCGAACTTTCGTCGAAATCGTCTCTATTCATATGTATGAAATACATATATGAAATACGTATGTGGAGTTCCCTAGAATTT
CATGTGATTCAGTAAACAGAATATGGATTCCATGATTGCTAGATTGATCCGTAGGGATTGATGAAGAGTGAGCTGATAAT
GGAATTTTTCTTCTATAAATAGGAAACTTAAGATTCAAATGCTCCGGAATKGAAATGAGGGAATGTCCACAATACCCGGA
TTTAGTCAGATCCAATTCGAGGGATTTTGTAGATTCATTAATCAAGGCTTGGCGGAAGAACTTGAGAAGTTTCCCACAAT
TAAAGATCCAGATCACGAAATTGCATTTCAATTATTTGCGAAAGGATATCAATTGCTAGAACCCTCGATAAAAGAAAGAA
ATGCTGTGTATGAATCACTCACCTATTCTTCCGAATTATATGTATCCGCGAGATTAATTTTTGGTTTCGATGTGCAAAAG
CAAACCATTTCTATTGGAAACATTCCTATAATGAATTCCTTAGGAACCTTTATAATAAATGGAATATACCGAATTGTGAT
CAATCAAATATTGCTAAGTCCTGGTATTTACTACCGCTCGGAATTAGACCATAAGGGAATTTCTATATACACCGGGACTA
TAATATCAGATTGGGGAGGAAGGTCGGAATTAGCAATTGATAAAAAAGAAAGGATATGGGCTCGCGTGAGTAGAAAACAA
AAGATATCTATTTTAGTTCTATCATCAGCTATGGGTTCGAATCTAAGAGAAATTTTAGATAATGTTTCCTACCCCGAAAT
TTTCTTGTCTTTCCCGAATGCTAAGGAGAAGAAGAGGATTGAGTCAAAAGAAAAAGCTATTTTGGAGTTTTATCAACAAT
TTGCTTGTGTAGGTGGGGACCTGGTATTTTCGGAGTCCTTATGCGAGGAATTACAAAAGAAATTTTTTCAACAAAAATGT
GAATTAGGAAGAGTTGGTCGACGAAATATGAATCGGAGACTGAATCTTGATATCCCTCAGAACAATACATTCTTGTTACC
ACGAGATGTATTGGCCGCTACGGATCATTTGATTGGAATGAAATTTGGAACAGGTATACTTGACGATGACGATATGAATC
ACTTGAAAAATAAACGTATTCGTTCGGTTGCAGATCTGTTACAAGATCAATTCGGACTGGCTCTTGGCCGTTTACAACAT
GCGGTTCAAAAAACTATCCGTAGAGTATTCATACGTCAATCGAAACCGACTCCACAAACTTTGGTAACTCCAACTTCAAC
TTCGATTTTATTAATAACTACTTATGAGACCTTTTTTGGCACATACCCCTTAGCTCAAGTTTTTGATCAAACCAATCCAT
TGACACAAACGGTTCATGGGCGAAAAGTGAGTTGTTTGGGTCCTGGAGGATTGACGGGGAGAACTGCAAGTTTTCGGAGC
CGAGATATTCATCCGAGTCACTATGGGCGTATTTGTCCAATTGACACGTCCGAAGGAATCAATGTTGGACTTACCGGATC
GTTAGCTATTCATGCGAGAATTGATCACTGGTGGGGATCTATAGAGAGTCCGTTTTATGAAATATCTGAGAAAGCAAAAG
AAAAAAAAGAGAGACAGGTAGTTTATTTATCACCAAATAGAGATGAATATTATATGATAGCAGCAGGAAATTCTTTGTCC
TTGAATCAGGGTATTCAGGAAGAACAGGTTGTTCCAGCTAGATACCGTCAAGAATTCCTGACTATTGCATGGGAACAGAT
TCATGTTAGAAGTATTTTTCCTTTCCAATATTTTTCTATTGGAGGTTCTCTCATTCCTTTTATTGAGCATAATGATGCGA
ATCGGGCTTTAATGAGTTCTAATATGCAGCGCCAAGCAGTTCCACTTTCTCGGTCCGAGAAGTGCATTGTTGGAACTGGA
TTGGAACGCCAAACAGCTCTAGATTCGAGGGTTTCCGTTATAGCCGAACGCGAGGGAAAGATCATTTCTAGTGATAGTCA
CAAGATCCTTTTATCAAGTAGTGGGAAGACCATAAGTATTCCTTTAGTTGCCCATCGGCGCTCTAACAAAAATACTTGTA
TGCACCAAAAACCTCGGGTTCCGCGGGGTAAATCCATTAAAAAAGGGCAAATTTTAGCGGAGGGAGCAGCTACAGTTGGC
GGGGAACTTGCTTTAGGAAAAAACGTTTTAGTAGCTTATATGCCCTGGGAGGGTTACAATTTTGAAGACGCAGTACTAAT
TAGTGAACGTTTGGTATATGAGGATATTTATACTTCTTTTCACATCCGAAAATATGAAATTCAGACGGATACGACAAGCC
AAGGCTCCGCTGAAAAAATCACTAAACAAATACCACATCTAGAAGAACATTTACTCCGCAATTTGGACAGAAATGGAGTT
GTGAGGTTGGGATCCTGGGTAGAAACTGGCGATATTTTAGTAGGGAAATTAACGCCTCAGATAGCGAGCGAATCGTCGTA
TATCGCGGAAGCTGGATTATTACGGGCTATTTTTGGTCTTGAGGTATCCACTTCAAAAGAAACTTCTCTCAAACTACCTA
TAGGTGGAAGAGGGCGCGTTATCGATGTGAAATGGATCCAGAGGGACCCCTTTGACATAATGGTTCGTGTATATATTTTA
CAGAAACGTGAAATCAAAGTTGGGGATAAAGTAGCCGGAAGACACGGGAATAAGGGGATCATTTCCAAAATTTTGCCTAG
GCAAGATATGCCCTATTTGCAAGATGGAACACCTGTTGATATGGTCTTCAATCCCTTAGGAGTACCCTCACGAATGAATG
TGGGACAAATATTTGAAAGCTCGCTCGGATTAGCAGGGGATCTGCTAAAGAAACATTATAGAATAGCACCCTTTGATGAG
AGATATGAGCAAGAGGCTTCAAGAAAACTTGTGTTTTCGGAATTATATGAAGCCAGTAAACAAACAAAAAATCCATGGGT
ATTTGAACCCGAGTACCCGGGAAAAAGCAGAATATTTGATGGAAGAACAGGAGATCCCTTCGAACAGCCTGTTCTAATAG
GGAAGTCCTATATCTTAAAATTAATTCATCAAGTTGATGAGAAAATTCATGGACGTTCTACTGGGCCCTACTCACTTGTT
ACCCAACAACCCGTTAGAGGAAGAGCCAAGCAAGGGGGACAACGAATAGGAGAAATGGAAGTTTGGGCTTTAGAAGGATT
TGGTGTTGCTCATATTTTACAAGAGATACTTACTTATAAATCTGATCATCTTATAGCTCGCCAAGAAATACTTAATGCTA
CGATCTGGGGAAAAAGAGTGCCTAATCACGAGGATCCGCCAGAATCTTTTCGAGTGCTCGTTCGAGAACTACGATCTTTG
GCTCTAGAACTGAACCATTTCCTTGTATCTGAGAAGAACTTCCAGGTTAATAGGGAGGATGTTTGATCGGAATAAATATA
AATTTTTTTCTTATTTCTATTTTATGATTGACCAATATAAACATAAACAACTTCAAATTGGACTCGTTTCCCCTCAACAA
ATAAAGGCTTGGGCTAAAAAAATCCTACCTAATGGGGAAGTCGTTGGCGAAGTCACAAGGCCCTCCACTTTTCATTATAA
AACCGATAAACCAGAAAAAGATGGATTGTTTTGCGAAAGAATCTTTGGACCCATAAAAAGCGGAATTTGTGCTTGTGGAA
ACTCTCGAGCGAGCGTAGCTGAAAACGAAGACGAAAGATTTTGCCAAAAATGCGGGGTAGAATTTGTTGATTCTCGGATA
CGAAGATATCAAATGGGATACATCAAACTAGCATGTCCAGTGACTCATGTGTGGTATTTGAAAGGTCTTCCTAGTTATAT
TGCGAATCTTTTAGATAAACCCCTTAAGAAATTGGAGGGCCTAGTATATGGTGATTTCTCTTTTGCTAGGCCCAGCGCTA
AAAAACCTACTTTCTTACGATTACGGGGTTTATTCGAAGATGAAATTTCATCCTGTAACCACAGTATTTCTCCCTTTTTT
TCTACCCCAGGCTTTGCAACATTTCGAAATCGGGAAATTGCAACAGGAGCAGGTGCTATTAGAGAACAATTAGCGGATTT
AGATTTGCGAATTATTATAGAGAATTCTTTGGTTGAATGGAAGGAATTAGAAGACGAGGGGTATAGTGGAGATGAATGGG
AAGATAGAAAAAGACGAATAAGAAAAGTTTTTTTGATTAGACGCATGCAATTGGCGAAACATTTTATTCAAACAAATGTA
GAACCAGAATGGATGGTTTTGTGCTTATTACCGGTTCTTCCTCCCGAATTGAGACCCATTGTTTATAGATCTGGGGATAA
AGTAGTGACTTCRGATATTAATGAACTTTATAAGAGAGTTATCCGTCGGAACAACAACCTTGCCTATCTATTAAAAAGAA
GTGAATTAGCACCAGCAGATTTAGTAATGTGCCAGGAAAAATTGGTACAAGAAGCCGTGGATACACTTCTTGATAGTGGG
TCCCGCGGGCAACCGACGAGGGATGGTCACAATAAAGTATACAAATCACTTTCAGATGTAATTGAGGGTAAAGAGGGGAG
GTTTCGCGAGACTCTGCTTGGGAAACGGGTCGATTACTCGGGGCGTTCTGTCATTGTTGTGGGTCCTTCGCTTTCATTAC
ATCAATGTGGATTACCTCTAGAGATAGCAATAAAGCTTTTTCAGCTATTTGTAATTCGCGATTTAATCACGAAACGTGCT
ACTTCTAATGTCAGGATTGCTAAAAGGAAAATTTGGGAAAAGGAACCCATTGTATGGGAAATACTTCAAGAAGTTATGCG
GGGACATCCTGTACTGTTGAACAGAGCACCTACCCTGCATAGATTAGGCATACAGGCCTTCCAACCCACTTTAGTAGAGG
GACGTACTATTTGTTTACATCCATTAGTGTGTAAGGGTTTCAATGCGGACTTTGATGGGGATCAAATGGCTGTTCACCTA
CCTTTATCCTTGGAAGCTCAGGCGGAAGCCCGTTTACTTATGTTTTCTCATATGAATCTCCTGTCTCCCGCTATTGGAGA
TCCTATTTGCGTGCCAACCCAAGACATGCTTATCGGACTTTATGTATTAACGATTGGAAACCGTCGAGGTATTTGTGCAA
ATAGATATAATAGTTGCGGAAACTCTCCAAATAAAAAAATAAACTACAATAATAACAATTATTATAAGTATACGAAAGAT
AAAGAACCCCATTTTTCTAGTTCCTATGATGCACTGGGAGCTTATAGACAGAAACGAATCGGTTTAAACAGTCCCTTGTG
GCTCCGATGGAAACTAGATCAACGCATCGTTGGGTCAAGAGAAGTTCCGATTGAAGTTCAATATGAATCTTTTGGGACTT
ATCATGAGATTTATGCCCACTATCTAGTAGTGGGAAATAGAAAAAAAGAAATCCGTTCTATATACATTCGAACCACTCTT
GGTCATATTTCTTTTTATAGAGAAATAGAGGAAGCCATACAAGGATTTAGTCGGGCCTATTCATACACTATCTAAACAAG
GAAGTTAGATTCGGCGATGCCCCTTTCGGGGGGCATTCCGATTTCGCTAGTACCATCTTTTTTGCCGCGCAAATCCAGAT
TGAGATTGAGGAAAGGGAGTAAATTAAGTTTTCGAATCACTGACTCAGGCCCATTGTCGAATCCTACTCAGCAATTGTCG
AATCCTACTCAGCCAAAAAAGGGGGTACTTATGTATGGCAGAACGGGCCAACCTGGTCTTTCATAATAAAGAGATAGACG
GAACTGCTATGAAACGGCTTATTAGCAGATTAATAGATCATTTCGGAATGGGATATACATCCCATATACTGGATCAAATA
AAGACTCTGGGCTTCCATCAAGCCACTACTACATCGATTTCTTTAGGAATCGAGGATCTTTTAACAATACCCTCTAAAGG
ATGGTTAGTCCAAGACGCGGAACAACAGAGTTTTCTTTTGGAGAAACACTATTATTATGGAGCTGTACACGCGGTAGAAA
AATTACGCCAATCCGTTGAGATATGGTATGCTACAAGTGAATATTTGAAACAAGAAATGAATTCGAATTTTCGAATAACG
GATCCTTCTAATCCAGTCTATCTAATGTCTTTTTCAGGAGCCAGAGGAAATGCATCTCAGGTACACCAATTAGTAGGTAT
GAGAGGGTTAATGGCGGATCCTCAAGGACAAATGATTGATTTACCTATTCAAAGCAATTTACGCGAGGGACTTTCTTTGA
CAGAATATATAATTTCCTGCTACGGAGCCCGAAAAGGGGTTGTAGATACTGCTGTACGAACAGCGGATGCTGGCTATCTT
ACACGTAGACTTGTTGAAGTAGTTCAACATATTATTGTGCGTAGAAGAGATTGTGGTACTATCCAAGGTATTTCTGTGAG
TCCTCAAAATGGGATGACGGAAAAACTTTTTGTCCAAACACTAATTGGTCGTGTATTAGCAGACGATATATATATTGGTT
CACGATGCATTGCTTCTCGAAATCAAGATATTGGAATTGGATTAGTCAATCGATTCATAACTGCCTTTCGAGCACAACCG
TTTCGAGCACAACCAATATATATTAGAACCCCCTTTACTTGCCGGAGCACATCTTGGATCTGTCAATTATGTTATGGGCG
GAGTCCCACTCATGGGGATCTGGTCGAATTGGGGGAAGCTGTAGGTATTATTGCGGGTCAATCAATTGGGGAGCCGGGGA
CTCAACTAACATTAAGAACTTTTCATACTGGTGGAGTATTCACAGGGGGTACTGCCGACCTTATACGATCCCCCTCGAAT
GGAAAAATCCAATTCAATGAGGATTTGGTTCACCCCACACGTACCCGTCATGGGCAGCCTGCTTTTCTATGCTATATAGA
CTTGCATGTAACTATTCAGAGTCAGGATATTCTACATAGTGTGAATATTCCGTTAAAAAGCTTGATTCTAGTGCAAAATG
ATCAATATGTAGAATCTGAACAAGTAATTGCGGAGATTCGTGCCGGAACGTCCACTTTGCATTTTAAAGAAAAGGTACAA
AAGCATATTTATTCCGAATCAGACGGGGAAATGCACTGGAGTACTGATGTTTACCATGCGCCCGAATATCAATATGGTAA
TCTTCGTCGATTACCAAAAACAAGCCATTTATGGATATTGTCAGTAAGTATGTGCAGATCCAGTATAGCATCTTTTTCAC
TGCACAAGGATCAAGATCAAATGAATACTTATTCTTTTTCTGTTGATGGAAGATATATCTTTGACTTCTCAATGGCTAAT
GATCAAGTAAGCCATAGACTGTTGGATACTTTTGGTAAAAAAGATAGGGAAATTCTTGATTATTTAACGCCAGATCGAAT
CGTGTCCAACGGTCATTGGAATTGTTTCTATTCTTCTATTCTTCAAGATAATTCGGATTTGTTGGCGAAAAAGCGAAGAA
ATAGGTTCGTCGTTCCATTACAATATCATCAAGAACAAGAAAAAGAGCGAATATCCTGTTTGGGTATTTCAATGGAAATA
CCCTTTATGGGTGTTTTACGTAGAAATACTATTTTTGCTTATTTTGACGATCCACGATACAGAAAAGATAAAAGGGGTTC
AGGAATTGTTAAATTTAGATATAGGACCCTAGAGGAAGAATATCGGACCCAAGAGGAAGAGTATAGGACTCGAGAGGAAG
AATATCGGACCCGAGAGGAAGAGTATAGGACTCGAGAGGAAGACTCAGAAGACGAATATGAGAGCCCAGAGAACAAATAT
AGGACCCGAGAGGGAGAGGGCGAATATGAAATCCTAGAAGACGAATATAGGACTCTAGAGGACGAATATGAAACCCTAGA
AGATGAATATGGGATCCTAGAGGACGAATATAGGACTCTAGAGAAAGACTCAGAGGAAGAATATGGGAGCCTAGAGAACA
AATATAGGACCCGAGAGGGAGAGGGCGAATATGAAATCCTAGAGGAAGACTCAGAAGAAGAATATGGGAGCTCTGAAGAT
GGCTCAGAGAAGGAATATGGGACTTTAGAAGAAGACTCAGAGGAAGACTCAGAGGAAGACTCAGAAGACGAATATGGGAG
CCCGGAGGAAGATTCTATCTTAAAAAAAGAGGGTTTTATTGAGCATCGAGGAACAAAAGAATTTAGTCTAAAATACCAAA
AAGAAGTAGATCGGTTTTTTTTCATTCTTCAAGAACTGCATATCTTGCCGAGATCCTCATCCCTAAGGGTACTTGACAAT
AGTATTATTGGAGTCGATACACAACTCACAAAAAATACAAGAAGTCGACTAGGTGGATTGGTCCGAGTGAAGAGAAAAAA
AAGCCATACAGAAMTCAAAATNCTTTTCCGGAGATATTCATTTTCCTGAAGAGGCGGATAAGATATTAGGTGGCAGTTTG
ATACCACCAGAAAGAGAAAAAAAAGATTCTAAGGAATCAAAAAAAAGGAAAAATTGGGTTTATGTTCAACGGAAAAAAAT
TCTCAAAAGCAAGGAAAAGTATTTTGTTTCGGTTCGACCTGCAGTCGCATATGAAATGGACGAAGGGAGAAATTTAGCAA
CACTTTTCCCGCAGGATCTCCTGCAAGAAGAGGATAATCTCCAACTTCGACTTGTCAATTTTATTTCTCATGAAAATAGC
AAGTTAACTCAAAGAATTTATCACACGAATAGTCAATTCGTTCGAACTTGCTTAGTAGTGAATTGGGAACAAGAAGAAAA
AGAGGGGGCTCGTGCTTCTCTTGTTGAGGTAAGAACAAATGATCTAATTCGCGATTTCCTAAGAATTGAGTTAGTCAAGT
CTACTATTTCGTATACACGAAGAAGGTATGATAGGACAAGTGTAGGACTGATTCCCAATAATAGGTTAGATCGCAACAAT
ACCAATTCCTTTTATTCCAAGGCGAAGATTCAATCACTTAGCCAACATCAAGAAGTTATTGGCACCTTGTTGAATCGAAA
TAAAGAATATCCATCTTTGATGATTTTGTTGGCATCCAACTGTTCTCGAATTGGTTTATTCAAGAATTCGAAATATCCCA
ATGCGGTAAAAGAATCGAATCCTAGAATTCCTATTCGAGATATTTTTGGGCTCTTAGGCGTTATTGTACCTAGTATATCG
AATTTTTCTTCATCTTACTATTTATTAACGCATAATCAGATCTTGTTAAAAAAATACTTGTTCCTTGACAATTTGAAACA
AACCTTCCAAGTACTTCAAGGACTTAAATACTCTTTAATAGACGAAAATAAAAGGATTTCGAATTTTGACAGTAACATCA
TGTTGGAGCCATTCCATTTGAATTGGCACTTTCTCCATCATGACTCATGGGAAGAGACATTGGCAATAATTCACCTTGGA
CAATTTATTTGTGAAAATTTATGTCTATTTAAATCACACATAAAAAAATCTGGTCAAATTTTCATTGTTAATATGGACTC
CTTTGTTCTAAGAGCAGCTAAGCCTTATTTGGCCACTATAGGAGCAACTGTTCATGGTCATTATGGAAAAATCCTTTACA
AAGGAGATAGGTTAGTTACGTTTATATATGAAAAATCGAGATCCAGTGATATAACGCAAGGTCTTCCAAAAGTAGAACAA
ATCTTCGAAGCGCGTTCAATTGATTCACTATCGCCGAATCTCGAAAGGAGAATTGAGGATTGGAATGAACGTATACCAAG
AATTCTTGGGGTTCCCTGGGGATTCTTGATTGGAGCTGAGCTAACCATAGCCCAAAGTCGTATCTCTTTGGTTAATAAGA
TCCAAAAGGTTTATCGATCCCAAGGGGTACAGATCCATAATAGACATATAGAGATTATTATACGCCAAGTAACATCAAAA
GTAAGGGTTTCCGAAGATGGAATGTCTAATGTTTTTTTACCTGGGGAATTAATAGGACTATTGCGAGCGGAACGAGCAGG
GCGGGCTTTAGATGAATCGATCTATTATCGGGCAATCTTATTGGGAATAACAAGGGCTTCCCTGAATACCCAAAGTTTCA
TATCTGAAGCAAGTTTTCAAGAAACTGCTCGAGTTTTAGCAAAAGCTGCCCTACGAGGTCGTATTGATTGGTTGAAAGGC
CTGAAAGAAAACGTAGTTCTGGGGGGGATTATACCTGTTGGTACCGGATTCCAAAAATTTGTGCATCGTTCCCCACAAGA
CAAGAACCTTTATTTCGAAATTCAAAAAAAAAATCTATTCGCGTCGGAAATGAGAGATATTTTATTTCTCCATACAGAAT
TAGTTTCTTCTGATTCTGACGTAACAAACAATTTCTATGAAACATCAGAGACCCCGTTTACCCCTATTTATACGATTTAA
GTATACATAAAGCAATTTTTTTTACTTTAATTTAAAGTATACTTTTGACCTTAGAATGCTAACAGGTCTGATTTTCGATT
TTGTATTTGAATTTTAATTGTATTTTAATTGTATTTTAATAAGTAAAAGAAGTCAGTTAATTCATTAAGGCTATGTTTAT
ACCGTGTATCAATGGTCAATTATGAGTAGAAGGTTCCATCGGAACAATTATTATTTATTTCAAGCTATTTCGGCTCTTTC
TTAATCTTCAAAAAGAAATTAATTCCGTAATGGTAAGACGAAAAAAGAAAAAATAAAAAGGAAGTGTGGAAAAAATGACA
AGAAGATATTGGAACATCAATTTGAAAGAGATGATAGAAGCGGGAGTTCATTTTGGTCATGGTATTAAGAAATGGAATCC
CAAAATGGCCCCTTACATCTCGGCAAAGCGTAAAGGTACTCATATTACAAATCTTGCTAGAACAGCTCGTTTTTTATCAG
AAGCTTGTGATTTAGTTTTTGATGCAGCAAGTCAGGGAAAAAGCTTCTTAATTGTTGGTACCAAAAAAAGAGCAGCGGAT
TTAGTAGCATCAGCTGCAATAAGGTCTCGTTGTCATTATGTTAATAAAAAGTGGTTCAGCGGTATGTTAACGAATTGGTC
GATTACCAAAACTAGACTTTCTCAATTTAGAGACTTAAGAGCAGAAGAAAAAATGGGAAAATTCCACCATCTCCCAAAAA
GAGATGCGGCAATCTTAAAGAGAAAATTATCTACCTTGCAAAGATATCTCGGCGGGATCAAATATATGACGAGGTTGCCT
GACATTGTGATCGTCCTTGATCAGCAAAAAGAGTATATAGCTCTTCGGGAATGTGCCATTTTGGGGATTCCTACTATTTC
TTTAGTCGATACAAATTGTGACCCAGATCTTGCGAATATATCGATTCCTGCCAACGATGACACTATGACTTCAATTCGAT
TAATTCTTAACAAATTAGTATTTGCAATTTCTGAGGGCCGTTCTCTCTATATAAGAAATCGTTGATTAAGAAGAATAGTT
AATTCTTGAGCAACTGCGTAGATTTATAGGATTAATTACTATTATTTTTTGTTTTGCATAGATAAAAGAAGGGGAATATT
GATATATATTAGAGGGTATTGATATATATTATGATCTGATGTGATTTCTTGGTATATTAAATATAAGATTAATACTTCAA
GTTGCTGAGTTGAGAAAGAGATGCTTGAATCAAAAGAATTCCTTTTTTGAAGTTCAATTTTTATCAGAGGACAATATGAA
TATTACACCATGTTCCATTAAAACACTCAAGGGGTTATATGATATATCGGGTGTAGAAGTAGGCCAACACTTCTATTGGC
AAATAGGAGGTTTCCAAATTCATGCCCAAGTACTCATCACTTCTTGGGTCGTAATTACTATTTTGCTAGGTTCAGTTATC
ATAGCTGTTCGGAATCCACAAACCATCCCGACCGATGGTCAGAATTTCTTCGAATATGTCCTTGAGTTTATTCGAGACTT
GAGCAAAACTCAGATTGGAGAAGAATATGGTCCCTGGGTTCCCTTTATTGGAACTATGTTCCTTTTTATTTTTGTTTCGA
ATTGGTCAKGTGCTCTTTTACCTTGGAAAATTATAGAGTTACCCCATGGGGAATTAGCAGCGCCCACGAATGATATAAAT
ACTACTGTTGCTTTAGCTTTACTAACATCAGCGGCATATTTTTATGCGGGTCTTAGCAAAAAAGGATTGAGTTATTTCGA
AAAATATATTAAACCAACCCCAATCCTTTTACCTATTAACATCCTAGAAGATTTCACAAAACCATTATCACTTAGTTTTC
GACTTTTCGGAAATATATTGGCGGATGAATTAGTCGTTGTTGTTCTTGTTTCTTTAGTCCCCTTAGTAGTCCCTATACCG
GTCATGTTTCTTGGATTATTTACAAGCGGTATTCAAGCTCTTATTTTTGCAACGTTAGCCGCAGCCTATATAGGTGAATC
CATGGAAGGTCATCATTGAATTAACTAGTTTTTGAAATAGTCTTTTTTTTTTAGCTTAGCCCAATTCATGCATGATTCCG
GATAATCCTCTTAGTTGGAAAACTAAATAGTTCGAAAGGCGTATGAATATACAACCTAGAGTTGTAGGAGAGAGAATAGA
CTATATTATGGAAGAGGTAAAGTATATATGCATTCAGGGGGGCGGAGTCAGGTTAGATCTATATCCTTAATGCCTATAAG
ACAGTCATCTTTTGTGTGGCTTTCTAAGGAATGATTTTAGAATCGGATTCAATAGAAAATGAGAAAATACGCAAACAAAA
TAGAAGAAACAAATGTATATGGGATTTTTTTTATTCCTAAGTTAGATTCATTATCTAATCCGATATATAGAATTCCCTTC
TATATGGAACTGGATTCCATATCAAGTTCTATGCAGCATATTGTTATCAATTGTATATCTTGATTTGATTCCTATTGGAT
TTGGATTAGTTCGATTTCAATAGGGGTTCTTCCTGTATTTCGTCTTTTATTATGTTAGATGAAGGGGAAAAAATGGGAAC
TCAAAGATATCGAAGAGTAAAAAAAAAGGATGGAATAAAAGAGTGATTGGTTGAAAAGAAAGAGAAATAGAATAATGAGA
ATCATATGGATTTACACAAACCTCTAATGATTAGAAACTAAAAACGAGATCTCGAAGTAATTCGAACGATTTCGATTATC
ATTTATTTGTACTTATTAGTTACTTCTACCCGATAGAGCTTAGAAGTTGGAAGTAATAATTTCTTGGTTGATTGTATCCT
TAACCATTTCTTTTTTTTTGACACGAGGAACTCACCATGAATCCACTAATTGCTGCTGCTTCCGTTATTGCTGCTGGATT
GGCCGTAGGGCTTGCTTCTATTGGGCCCGGAGTTGGTCAAGGTACTGCTGCAGGACAAGCTGTAGAAGGTATTGCGAGAC
AGCCAGAAGCAGAAGGTAAAATAAGAGGTACTTTATTGCTTAGTCTAGCTTTTATGGAAGCTTTAACAATTTATGGACTG
GTTGTGGCACTAGCGCTTTTATTTGCGAACCCTTTTGTTTAATCCTAAAAAAGAAAATGTTTAGATTAGATACTTTTTTC
TTTTTTTAGTACATTGGTATTTGCTTATGTAATTCTAAGTATATCAATACTTTACTCCTATTTATTATATTATTTATTTT
TTATATTATTCCGGAAATTTTGTATTTATCGGGACAGACAATACCCTAGGAACCCCAAGAAGGGCTGATTTGAGCATGAT
CAATTTAGAGGATATGCTCGCCCTCTTCCTTCCCGTCCTTAGTTTAGGACAGTGGAAAGTATTTTTCCTTTTATTTTAGG
AATTTTGGGAACATTTCAACAAAGGAGATCTTTCACAGGTCAAACGAGACCTAAGATTTAATCTAAAAGAAATTATTAGA
TTGAATCTATTTGCATTAAAAAAATTGCATTAAAAAACCGATCAAAAAAGGACGAGCGAAGTAAGTGATCGAAAAACTTT
CTTCTTTGTTCGTCCTATCTATAAGAGGAGAGCATATGAAAAATGTAACCCATTCTTTCGTTTTTTTAGCTCACTGGCCA
TTCGCTGGGAGTTTCGGGCTTAATACCGATATTTTAGCAACAAATCTAATAAATCTAACTGTAGTGGTTGGTGTATTGAT
TTTTTTTGGAAAGGGAGTGTGTGCGAGTTGTCTATTTCAAGAATAGATTGGATCTATCCGGCTGCACTTTAGAATATTTT
TAGTATTTTTTTTTGATAAATAAGAAAAGGTGCACGATCTCGACGAATTACTTCTGAATAACTTCAGAAATCATATGGAA
GAACCATAGCATTTCGCGATTCATTGGTAAATTTACTTTGATTCTCTATAGACCAATAATGTGAGACCATTAACACGGTT
AAAGCTAAACTGCTTGAAGTCCGGGCAAAAAGGGGTACTCTTTCTACAACTACATTAGTATTAGTCTCGAAATGCTTTAA
ACGGGAAATAGCTAGTGTAGAATTTATCTGATATAGAACACTCATATCGATAAAATAGTTTGAACTATTTACTAGAAGGG
CACGCAGTCCTTTTTCCAATGCCAAATCGACGACCTATGTATAAAAAAAAGAGAAATTTTTTGGATTTGAAGAAAAAATA
AAAGGAATTCTATCAATTTTTATTTTCCATTTATTTAGTTTGTTTTTCTTAATGAAATTGAAATTATTAACTAACAGAGC
AAACACAAATAAAGAAACAACTTTGCTGACCATGATAGATTTTTATCTAGTTGGAAGAGTCCTCTTAATATTCATCTAGT
CTTATATAAGTTTGGGTATATAGAAATACAAACAGAAAAGAGAGGATAGAGGATAGGCTCATTACATAAAAAAAGATATG
GAAATAGCCATAATACATAACAAAAAAGAAAAAAAGGAGCGGGAGAGCCAAATGAATCGAAAGATTCATGTTTGGTTCGG
GAAGAGATCATAAAAATTGTAAACTTAATAGCAAGATAATCTACTTTCATTAAAAGATTTATTAGATAATCGAAAACAGA
GGATCTTAAGTACTATTCGAAATTCGGAAGAATTGCGTAGAGGGACCCTTGAACAACTCGAAAAAGCTCGTATTCGATTA
CAGAAAGTCGAACTAGAAGCAGATGAGTATCGAATGAATGGATACTCTGAAATAGAACGAGAAAAAGAAAATTTGATTAA
TGCTACTTCTATTAGTTTGGAACAATTAGAAAAGTCTAAAAACGAAACCCTTTATTTTGAAAAACAAAGGGCGATGAATC
AGGTCCGACAACGGGTTTTCCAACAAGCTGTACAAGGAGCTCTAGGAACTCTGAATAGTTGTTTGAATACCGAGTTACAT
TTCCGTACGATTCGTGCTAATATTGGCATTCTCGGGGCCATAGAATGGAAGAGATAATTAAATTTATTAGGTTTTGAACT
TCTACTTTTGTTTAGAATTTAGGCATTATTTTTCCCTTGCTTCCAAAAAAAAATTAAAGAAACACTAATGGCAACCCTTC
GAGTCGACGAAATTAATAAAATTCTCCGCGAACGTATTGAACAATATAATAGGAAAGTAGGGATTGAGAATATCGGTCGC
GTAGTGCAAGTGGGGGATGGGATTGCTCGTATTATAGGTCTTGGTGAAATAATGTCAGGTGAATTAGTCGAATTTGCAGA
AGGGACGAGAGGTATTGCTCTGAATTTGGAATCCAAAAATGTTGGGATTGTATTAATGGGCGATGGGTTGATGATACAAG
AGGGAAGTTTTGTAAAAGCAACAGGAAGAATTGCTCAGATACCCGTGAGCGAGGCTTACTTGGGTCGTGTTATAAATGCT
CTCGCTAAACCTATTGATGGGAGAGGCGAAATTGTCGCTTCAGAATCTCGCTTAATTGAATCTCCTGCTCCGGGTATAAT
TTCTAGGCGTTCCGTATATGAACCCCTTCAAACAGGGCTTATTGCTATCGATTCGATGATCCCCATAGGGCGCGGTCAGC
GAGAGTTAATTATTGGGGACAGACAGACTGGCAAAACAGCAGTAGCCACAGATACAATTCTCAATCAAAAAGGGCAAGAT
GTAATATGTGTTTATGTAGCTATCGGTCAAAGAGCATCCTCCGTGGCTCAAGTAGTAACTACTTTCCACGAAGAGGGGGC
CATGGAATACACTATTGTAGTAGCTGAAATGGCGGATTCACCCGCTACATTACAATATCTCGCTCCTTATACGGGAGCAG
CCCTGGCTGAGTATTTTATGTACCGCGAACGGCATACTTTAATAATTTATGATGATCTCTCCAAACAGGCACAAGCTTAT
CGCCAAATGTCCCTTCTATTAAGAAGACCTCCCGGCCGCGAAGCTTATCCAGGGGATGTTTTTTATTTGCATTCACGCCT
TTTAGAAAGAGCCGCTAAATTAAATTCTCTTTTAGGCGAAGGGAGTATGACCGCTTTACCAATAGTGGAGACTCAATCTG
GAGACGTTTCCGCCTATATTCCTACTAATGTAATCTCAATTACAGATGGACAAATATTCTTATCCGCGGATCTATTCAAT
GCCGGAATTCGACCTGCTATTAATGTGGGTATTTCAGTTTCCAGAGTGGGATCCGCAGCTCAAATTAAAGCCATGAAACA
AGTAGCTGGCAAATCAAAATTGGAACTAGCTCAATTCGCAGAATTACAAGCCTTTGCACAATTCGCCTCTGCTCTGGATA
AAACAAGTCAGAATCAATTGGCAAGGGGTCGACGATTACGGGAATTGCTTAAACAATCCCAATCAAACCCTCTCCCAGTG
GAAGAGCAGGTAGCTACTATTTATACCGGAACGAGAGGATATCTTGATTCGTTAGAAATTGAACAGGTAAAGAAATTTCT
GGATGAGTTACGTAAACACCTAAAAGATACTAAACCTCAATTCCAAGAAATTATATCTTCTAGTAAGACATTCACCGAGC
AAGCAGAAACCCTTTTGAAGGAAGCTATTCAGGAACAGCTTGAACGGTTTTCCCTTCAGGAACAAACATAAATATAGCAT
GTCTACTCTTATTAGTATAACTCGTGTTAGTAGAAGAGGAATCGTTGAGAAAGATTTTTCATTTGAATCATGCAAAATTT
TTTTTTAGTTTTTAGTTTTTAGTATAGTTATTTAAAGAATAGATAGAAAAAAGATTGCGTCCAATAGGATTTGAACCTAT
ACCAAAGGTTTAGAAGACCTCTGTCCTATCCATTAGACAATGGACGCTTCTCTTTCGTATTTTATTCTWTYTTATTCTTT
CTTTTATTATTCTTATTATTATTATTTCTCGGAACAAGAGAAATAATAAAAAACTGTTAGACCGAAACTCTTTTAGGAAA
GAAAAACAAATCCATATACCATATACAAATGGATGATACATATATCATAAAGAAGGAATATGGAGCAGGTAGTCAGTATC
GAACCCGTAACCCCAAGCTTATGAGCTTTGTGAGCTACCAAACTGCTCTACCTTCTTAGCGGGGAACTGGTGGATAAAAG
GGGGTTGGATAGGCCCCTCTACCATATCTATACAAATAGAATAGTCCATTTATACAGAATGGTAAAGAGGGCTCTTCTAC
GATCATCAATTCGAGAAAACCATACAAATATGAAAGAAAGGGTATTTTATCCTTACCAACTGGATCTTGTTGCACCCGGT
AACAAACATGCATAAACCATTTCTCGAAGTATGTGTCCGGATAGCCCAAAGTCTCGATAGTTAGCTCTAGGTCTTCCGGT
TAAAAAACAACGTCGATGAAGGCGTGTAGGTGCACTATTACGTGGTAGGGATTGCAATTTTTCTTGCATTTTTGTTTTTT
CGCTCAAACTCAAAGGGGAAACTTTGCTTCTTATCTTTTTTTTTGAGGATCGACGAATCAAATGATATTTTTGTTCTAAT
TTCTGCCGCTTCTTCTCCCTCTGAATCAAACTTTTTTTTGCCATAATGTGCCGTTCCTATTATTACCAAGTATATGGTTC
TAATCCTAGATAGAAAAATAAATAGAAAAAATCTAAAAAGGCGGATCCTCCCTCTCCATCAAGAGCAATGAACTGGGTTC
TGATACAGTACAAAAAAAAATAACTAAATTAACCAAACTTGCCTGATGTTGAGGCAATCAAGAAAGCTGCATAAGTGAAT
ATATAACCCACGGAAAAGTGGGCTAATCCGACCAATCTTGCTTGCACAATGGAAAGAGCCACGGGCTTATCTCTCCAGCG
AATTAAATTAGCCAAAGGTGTGCGTTCATGAGCCCATGCTAAAGTCTCAATTAATTCCTGCCAATATCCACGCCAGGAAA
TTAAGAACATAAATCCTGTAGCCCAAACAAGATGTCCAAATAAGAACATCCAAGCCCATACTGATAAACTATTCATCCCA
AAAGGATTATATCCATTAATAAGTTGTGAAGAGTTTAACCATAGGTAATCTCTTAACCATCCCATCAAATAAGTGGAGGA
TTCATTAAATTGTGAAACGTTGCCCTGCCATAATGTAATGTGTTTCCAATGCCAATAAAAAGTAACCCATCCAATGGTAT
TTAACATCCAGAAAACTGCCAAATAAAACGCGTCCCAAGCAGAAATATCACAAGTACCGCCGCGCCCTGGGCCGTCGCAA
GGAAAACTATACCCGAAATCCTTTTTATCCGGCATTAATTTGGAACCGCGTGCATCTAAAGCACCCTTTACTAAAATCAA
TGTAGTTGTATGCAAACCTAGAGCAATAGCATGATGAACCAAGAAATCCCCAGGTCCTATTGTTAAGAAAAGCGAATTAC
TATTCTCATTAACAGCATTCAACCATCCGGGCAACCATATGTTTCGACCTGCATTGAAAGCGGGGCCATTCGTTGAAGAT
AAGAGTATATCGAACCCATATGTCGTCTTACCATGAGCAGATTGTATCCATTGGGCAAATATAGGTTCGATCAAGATTTG
CTTTTCTGGAGTACCAAAAGCAAGCATAACGTCGTTATGAACATAAAGGCCCAAGGTATGGAATCCTAGGAAGAGGCTAG
CCCAACTTAAATGAGATATGATAGCTTCCTTATGGTCTAACATTCTTGCCAATACATTATCTTCATTCTGTTCCGGATTG
TAATCCCTAATGAAAAAAATAGCTCCATGAGCAAAAGCCCCTGTCATGATGAACCCTGCAATGTATTGGTGATGAGTATA
TAAAGCAGCTTGAGTAGTAAAGTCTTGTGCTATGAATGCATAAGCAGGTAAAGAGTACATATGTTGAGCTACTAAGGAAG
TAATAACCCCTAAGGAAGCTAGAGCAAGGCCTAATTGAAAATGAATCGAATTATTGATTGTATCATAAAGGCCTTTATGC
CCACGTCCTAATCGACCCCCCGGAGGAGTATGTGCTTCTAAAAGATCTTTGATACTGTGCCCAATTCCGAAGTTAGTTCG
ATACATATGACCGGCAATGAGAAAAATAAATGCAATAGCTAAATGATGATGAGCAATATCGGTCAGCCACAAACTTTGTG
TTTGTGGATGGAATCCCCCAAGAAGGGTCAGAATGGCAGTTCCCGCTCCTTGAGTGGTACCAAATAAATGATTACTCGAA
TCAGGATTTTGGGCATAAAGATTCCACTGACCCGTCAGAAGGGGACCCAACCCCTGGGGATAGGGTAATACATCTAAGAA
ATTATTCCATCGAACGTACTCCCCCCTGGATCCGGGAATAGCAACATGAACTAAATGTCCTGTCCAAGCCAAAGAACTTA
CTCCGAAAAGTCCTGACAAATGATGATTCAGACGAGATTCGGCGTTTTTGAACCACGAAAGGCTTGGCTTCCATTTGGGT
TGTAGATGTAACCAACCCCCTATTAAGGATAGCGTAGAAAGAAATAATAGAAAAAGAGCTCCAGTATAAAGATCTTCATT
GGTGCGCAATCCAATTGTATACCACCACTGATAAACCCCAGAATAAGCGATATTCACTGGACCGGCAGCACCTCCTCGAG
TAAAGGCTTCCACGGCGGGTTGCCCAAAATGAGGATCCCAAATGGCATGAGCAATAGGTCTTACGTGTAAAGGATCCTGT
ATCCATGATTCAAAATTTCCTTGCCAAGCTACATGAAACAGATTTCCGGACGTCCATAGAAAGATTATTGCTAACTGCCC
AAAGTGAGAAGCAAAAATGTTCTGATAAAGACGTTCCTCAGTAATATCATCATGACTTTCGAAATCATGTGCGGTAGCAA
TACCAAACCAAATACGACGAGTAGTGGGGTCCTGAGCTAAGCCTTGGCTAAACCTGGGAAATCTTAATTCCATAATGCCT
TTCAAATCCTCCTAGCCACTATCCTACTGCAATAATTCTCGCTAAGAAGAATGCCCATGTTGTGGCAATTCCACCCAGAA
GGTAATGGGTTACTCCTACAGCACGTCCTTGTATAATGCTCAAGGCTCTAGGCTGAGTAGCAGGAGCAACTTTTAATTTG
TTATGAGCCCAAACGATAGATTCAATGAGTTCTTGCCAATAACCACGGCCGCTGAATAAAAACATTAAACTGAAAGCCCA
GACAAAATGAGCGCCTAAGAAAAAAAGACCATATGCAGATAATGAAGAACCATAAGACTGAATTACTTGGGATGCCTGTG
CCCACAAGAAATCTCGAAGCCAACCATTAATCGTAATGGAACTCTGCGCAAAGTTTCCCCCTGTGATATGAGTTACTATC
CCTTGATCACTTATAGTACCCCAAACATCCGACTGCATTTTCCAACTGAAATGGAAAATGACTACCGAAATAGAATTGTA
CATCCAGAATAGACCTAAGAAAACATGATCCCAGGCGGATACTTGACATGTTCCCCCTCGCCCAGGTCCGTCGCAAGGGA
AGCGAAAGCCAAGATTTGCTTTATCAGGTATCAGACGGGAACTGCGAGCAAATAAAACACCTTTCAAAAGTATTAATACA
GTCACATGGATGGTAAATGCGTGAATGTGATGGACTAAAAAATCTGCGGTTCCTAATGGAATAGGTAACAAAGCTACTTT
GCCGCCTACAGCTACTAACTCGCCGCCTCCCCACGTTAAGCTGGTACTTGTTGTTGCACCAGGAGCTGTTACGCCAGGCG
CGCCAGCATGGATATTTTGTATCCATTGAGCAAAGATGGGTTGTAATTGTATGGCGGTATCCGAAAACATATCTTGGGGA
CGGCCTAAAGCACTCATGGTATCATTATGAATGTACAAGCCAAAACTGTGAAAACCCAGAAATATACATACCCAGTTAAG
GTGGGATATGATTGCATCGCGGTGTCTAAGGACGCGATCTAATAGATCGTTGTATCGAGTAGTTGGATCATAGTCTCTTA
CCATAAAAATGGCTGCATGTGCAGCAGCACCAACTATTAGAAATCCGCCAATCCACATGTGGTGTGTGAACAAGGAAAGT
TGTGTACCATAGTCAGTAGCTAGGTATGGATAGGGGGGCATAGAGTACATATGATGAGCTACAACAATAGTTGTAGAGCC
TAGCATAGCTAGGTTAAGAGATAATTGAGCATGCCATGACGTTGTTAGGATTTCATAGAGACCTTTATGGCCTTGTCCTG
TAAATGGGCCCTTATGAGCCTCCAAAATATCTTTAAGTCCATGACCAATACCCCAATTGGTCCTATACATATGACCAGCG
ATCAGGAAAAGAATAGCAATAGCTAAATGATGGTGTGCAATATCGCTCAACCATAGACCACCGGTTATTGGATCTAGTCC
TCCGCGAAAACTAAGAAATTCCGCATATTTGGACCAATTCAAGGTGAAAAAGGGGGTTGCTCCTTCGGCAAAACTAGGAT
AAAGTTGAGCCAAAAGGTCGCGATTCAAGATAAATTCATGAGGAAGTGGTATCTCTTTAGGATCAACCCCAGCGTCGAGA
AATTGGTTAATCGGTAAAGATACATGGATTTGGTGTCCCGCCCAAGAAAGAGACCCAAGTCCTAATAACCCCGCTAAGTG
GTGATTCAACATGGATTCTACATCTTGGAACCAGGCCAATTTGGGAGCGGCTTTGTGATAATGGAACCAACCGGCAAAAA
GCATTAACGATGCAAAAATCAATGCACCAATTGCGGTACAATAGAGTTGTAATTCACTAGTTATTCCGGATGCTCGCCAA
ATCTGAAAAAAACCAGAGGTTATTTGGATTCCTCGGAAACCCCCGCCTACATCACCATTCAAAATTTCTTGTCCTACTAT
TGGCCAAACTACCTGAGCACTGGGTCCAATGTGAGTAGGATCGCTTAGCCATGCTTCATAATTGGAAAAACGGGCACCGT
GGAAGTACATGCCACTCAACCAAAGAAAGATAATGGAGAGTTGGCCGAAATGAGCACTAAAGACTTTTCGGGAGATCTCC
TCCAAATCACCGGTATGACTATCGAAATCGTGAGCATCAGCATGTAGGTTCCAGATCCAAGTGGTAGTATCGGGGCCCTT
AGCTATTGTTCTTGAGAAATGCCCGGGTCTGGCCCATTCCTCAAAAGATGTTTTTACAGGATCCCTATCCACAGCAATTT
TAACTTCTGGTTCCGACGGACGAATAATCATTAAGTCCTCCTCTTTCCGGACAAGACATACAAAGAGACCCGCCAACTGT
CTTTTTATTGAATCTTTTAAAGATAGATATTATGATTAGTCCTTTTCTTTACTATCTACCGTCCTTCTATTTTTTTTTTT
TTAGTTATTCACTGGAGCAATTATATATTGAAGTCAATCCGAGGCAAGTGTTCGGATCTATTATGACATAAGGATTAGGT
GCCTAACGGACATTGGTTATTCTGGAAAATTATTTCCCGACATAACAAAAAAATCTTTTTTTACGTTTTAATTTAAGAAG
CTAGTGTATTTTTTTTCTGAGGGTATAAGCCCCTATCTACATCTACTTTCCTTGAGTGAGCATAATATAGATTTTTTGAT
TCGATTCCAAATTCCAAGATAACTCATTAGAATTATTAATAAGACCGTCCTGATATATTAGGTAGGAATATTTAGATTGC
CGACTTTTATGTACTTTATTACTTCTGTTCCAGAGCCTATCCCTATTGTTTATCCTTATGAAATATGATATAAAATTGAA
GGTAGAAGAAAGGGATATAATGAAATTCTTGATTTGATCTTCAACCAAACCACCCTTTTTATGAAAATGGAGAGTGGTCT
TATTCAAATTCAAAGCGCTTCGTAATCTTTAACCAGTTCTGTGCTTCAATATAATTTCCTGGAGTAAGCGCTATAGCTTG
TTTCCAATACTCAGCAGCTTGATCAAACCAAGCTTCCGCAATTTCCGAATCGCCCTGTAGAATGGCCTGTTCTCCTCGGT
CGGAATAGGCAGTTCCTTTCCCTAGAACCGTACTTGAGAGTTTCCTACCTCATACGGCTCAGAAATTGCTATCTTAATTT
CCCCCATCTTAACTGAATTCGATTTCTCAAAAATCAATCCAATTTCTTCTTGGGTTAAGCAGAAGAAGTTAATTACCTAA
GTTTCAAACCCTAATTTTGATCAATAATCAGTTTGATCTTTTCTCCCACCTTCAGAAGAATGAAGCATAGATAGACCTAT
ATCCTTCGTTCGAATTTTCTGAAAGGTAACTATCTCGGTTTCGTTTCTTTCATATATGAAATTTCTATAGAATCCTGGAA
AAAGACCTTTTTCCATAAGAAAGAAAAAAGAACTTACTATCTTTGGGATCTGATACTACACCGCTGCTTAATCCCTTAGT
GGATCGGCTTTATTACATAAGCGGATTCCTAAATTTTGTCCCATATCGTGGTATAATGAAGCAGTTTTTTTTAGTTGTAT
CGACCCAGTCGCTCACTAATTGATCTTTACGGTGTTTTCTCTATCAATTTCAGCTTTATCCATAGAATAGTAGTATAGGC
TCTACTTTCTTCCTATTTTGATTCTCGTGAAGTGTCCTTCCTTCCTACAGCTGATAGGGTAAAATCGTTGTTTTGACGAT
CCCTATGTAGAAAGCCCTCTTTTCTAGTATTCACTAGAAAATTTCCTCCTTTCTTTTTTTTCTTCTTTCTATAGTGGAGA
TAGTCGCACGTAATGACAGATCACGGCCATATTATTAAAAGCTTGCGGTAAAAAGGGGTTTCGTTCTAGCGCCCGGAAAT
AATATTCCAAAGCCTTTGTATGCTCTCCATTGCTTGTGTGTATAAGGCCTATGTTATATAGTATATAACTTCGATCATAG
GGATCAATTTCTAGTCGCGTAGCTTCATAATAATTCTGCAAAGCTTCCGCATAATTTCCTTCGGATTGAGCCAACATCCG
TTACGGTCGTTCATTCTATTCAAAAAATCTCCGTTCCAAAACCGTACATGAGGTTTTCATCTCATACGGCTTCTCCCTTC
TATACTCTCATACGGCTTCTCCCTTCTATACATAGTACTAAGCGAAAAATCTATAGAATAAAAATAGAATTAGTCCCATC
TCATTATGGACCGAAGGGGGCTGGTATTTTTCCAAGAAATCTCTAGCCAACCTTCCCCCAAGAGGTTTTTCTTAACACCA
ATGAATTATATTAATGCTAGAGGAAAACGATAGCTCCAAGAATTTCTTTGTTCTCAACGCCTCCTATTTAGAGGAATTAG
CCACTTCAACGACCTTTGATGGTTATAAGGGTATCCAAAGTACAAACCTGATGGTTGTTTGTTATCCCAACCATTCTTCC
CAACCCTGATACCAATCAGGAAAGGGCTAATTTCTAACAAAGTTTTTCTCTTGTTGATTCCTATTTCGTGGTGTAGTGCT
TTTCTCCCCTATGCTGCCTATTGGTACTAGTAGAGTCGGATTGGCCTGTAATACAGAACCTATCCTGTAGGTGTAACCTT
TCGCTCAATACTCAAATCTACAATTGAAGCATCTGAGGCCACATCAATCGAGGATACACGACAGAAGGAATTGTTAGTTC
ACCTCACCTTCCCCAAGCGCGGGTTTCCTTTACTAATTTTGTTCTCTCTATGCGAACCCTCTCTCTTTCTCGTAAGAATG
AGATATAGGTAGGGCTAAAAAAAAAGAGTCAAATCGCACCATCTCTATAATAAGTAAATGCCCTTTTTTCCCCGGAGGTT
GTCGGAATTATTTGCAATAAAATATTGGCTACAATCGAGGAGGTCTTATCAATGAAATTTCCATTTATACGGGATCTAGG
CATAATTCCCAACCCATTCTATATAGAATTCTTTTCATTCTATCACAAAATAACATAAAAACAAAACATTCGATTCTTAT
AAATCGATCCATATGCTCTAAATGGATAAGAGAGGTATGGATTTTCCGCTCAGCTCAAATTGTCTCCTTTTCCTTCTGTT
TGGACAAGAAGAGATATGAAATATTTGACTAAGACTGGATTTCATTCCACTTTCCTATTTCTCAACAACAACTTCTCTCA
TCAGCTATTTCGCGTTTTCAAAGTCATTAATTGTCCCATACCCCTTTTATATTTAGATTGTATGGCGTAATGTACCTTAT
GCAAATAGAATTCTAGGGTTCCTTTATTTTCTTATGGAATAAGAAGAATTCTTCCATTCTCTTTTTATTTTGGTTTTCCC
CAAAGAAAAACTTTTCGAGGGAGCGGAATTCCTAGTAAAAAAATACAGGATCCTTCCACTTAGATGAAAAGGAATTTTTC
CATCCAATCCAATAGAGCCATGGAATTCCCGAGCCGTTGTGGCTGTACCTGTACTGCAGGAATACGAAAACTCGCTATTC
ACTCAGTTTATTTTCCATAATAAGATTATGTAGGAGAGATGGCCGAGCGGTTCAAGGCGTAGCATTGGAACTGCTATGTA
GACTTTTGTTTACCGAGGGTTCGAATCCCTCTCTTTCCGTTTCTCTTAATTCATCAATGTTAGCGATCACAATGTATCAA
ATTAAATAACAATTTATTCCAACAATAATACCTTTAATTAATAGAAATTCTCTATAGCAAATTACTGTGGTATGTAAAAT
ACACATCGAGGAAATAACAAAAAAGAAAAAAGGATCCTAGGGTTAATCTATTTCTGCTAGGTGAACGGGAAAATACGAAT
TAAGAGCCTTAGGTCGATTTAGTTCGGGGAAAGGGGAAGGGGAAAAAAATTCTATGAACCTTTCCTTTTTTCGTTAAGTT
CAAGTCTGGCGAGAATAATATTCTACAACTAACAACTCATTTATTTTGAGACCGACCCACTTCCTATCTAGAATTTTTTT
TACTAGTCCTTTATATTGCAATGTGTCAACCGTCAAATGCTTTGGTAATTTGCCCGGATCGGATGAAGCAATATAATTTT
GAACCAAACGTTTTGATCGTTGGTTATCCTTCGTAGTAATAATATCTCGGGGTTTGCAACGAAAGCTTGGTATATCAACT
ATACGACCATTAACTAAAATATGTCTATGGTTAACTAATTGTCGGGCCCCAGGAATGGTTGAAGCCATACCCAATCGAAA
AAGGATATTATCCAAACGCATTTCAAGTAATTGTAGTAAAACCTGACCTGTGGATCTTTTTGCTTTTCCAGCGATATGTA
CATATCTAAGTAATTGTCGTTCTGTCAGACCATAATGAAAACGCAATTTCTGTTTTTCTTGAAGACGAATACGATATTGC
TCTTTTTTCCCAGAATGGAATTTCTTTTTCTGATTACTTCCGGATTTAGGCGTTTTTCTAGTGAGTCCTGGTAAAGCTCC
CAGACGGCGTATTTTTTTTAAACGAGGCCCTCGATAACGGGACATGAAGACTCCTTTTTTATTTTATTGAAATTTCATTT
TACACAATAAATTTCGTTCTATTTACATTACAGAATACAGCGAAATTCAAACAGAATTAAACTAAAGGATAAACAGAGTA
AAATCTACTAAAGTAACACAAAAAATGGAGTAACACAAAAAATGGAATTTCATCAACATCTGGATTTTTTGTATATATAT
TATTTATTTTTATGCTTTGTATCTAGCAAAATTGTAAGGTAAAACGACATAATAGACCCTGGATTCCCCATTTAATTCGG
AGAAAAAGAGAAATTCTTGTTCATGGAACATCGATAGAAAAAAAAGCCGACTATCGGATTTGAACCGATGACCCTCGCAT
TACAAATGCGATGCTCTAACCTCTGAGCTAAGTGGGCTTACATAACAGAAATAGTGTAACAAATAAAAATATATATAGGG
AATCTGTAAAATGTCAGATCTTAATTATTAATCTTAGTTATTAACTAGTTCTAAATTGGAAGTTCCACTTAGAAAAAAAA
AAATACTAGAATTTCATAAAGATAAAGTTAGCTTGATATGCTTAACTAAATGATATTCTTAAATAGGATTATAGAATTTA
TTGAACTTTCTTTTTATTTCTCTAATTCGCAAATGGATTTTTCTAATAGAATCTATTCCAAATTCTATATTGAATTTGAT
TTCAGATATTTTCAATTTGATATGGCTCGGACGAATAATCTAAKACWWAKAAAAGAAGAATATATATGAATAATATAATA
AGGAGAAAATGCCAATCTCTTGGCATTTTCATTTGATCATTATATACATTTTTGAGATATTTTGTTTTTTTTATTTGTTA
ATAATTTAAGGATAAATAGTTCACTAAGGAGAAGATAGAATCATAGCAAATGAAATTTCTAATTCAGCTTAGAAAAAAAG
AATGAATATCAAGCGTTATAGTATGATTTTGAATACTCTAAAAAAGGAAGGAGGGAGGCGGGAGAGAGAAAAACTTTTGG
ATATATTCATTCCGATTGAATTGCAAATATATCAACGATAAAATCAATTCAATTCTGAATTGCAATAAGCGAGCGGGGTG
TCTCAAATAGAGATGAGTTGCTAGACTACGTCGAATAATGAATTCAATGATTCAAAAAAAACTAAAAGATGGATTAAATT
ATACAAGGAATCCTGGTTTCAAAGAAAAGTAAAATGGGGATATGGCGAAATCGGTAGACGCTACGGACTTGATTGTATTG
AGCCTTGGTATGGAAACCTGCTAAGTGGTAACTTCCAAATTCAGAGAAACCCTGGAATGAAAAATGGGCAATCCTGAGCC
AAATCCCTTTTTTGAAAAAACAAGTGGTTCTCGAACTAGAACCCAAAGGAAAAGGATAGGTGCAGAGACTCAATGGAAGC
TGTTCTAACGAATCGAAGTAATAACGATTAATCACAGAACCCATATTATAATATAGGTTCTTTATTTTATTTTTAGAATG
AAATTAGGAATGATTATGAAATAGAAAATTCATAATTTTTTTAGAATTATTGTGAATCTATTCCAATCCAATATTGAGTA
ATCAAATCCTTCAATTCATTCGAGATCTTTTAAAAAGTGGATTAATCGGACGAGGATAAAGAGAGAGTCCCATTCTACAT
GTCAATACTGACAACAATGAAATTTCTAGTAAAAGGAAAATCCGTCGACTTTATAAGTCGTGAGGGTTCAAGTCCCTCTA
TCCCCAAACCCTCTTTTATTCCCTAACCATAGTTGTTATCCTTTTTTTCTTTTATCAATGGGTTTAAGATTCACTAGCTT
TCTCATTCTACTCTTTCACAAAGGAGTGCGACAAGAACTCAATGAATCTTATGCTATTCATTAAATAGATGATTTCTTTT
TTTTTTWTTTWTTTTTATTTATTAGAGTAGAGTATCGGCAAGGAATCTCGATTATTAATTCGATTTTTTTAAGTATTATT
AAGTAAGCCATCCACAATGCATAGGACTACCCCTCCCCATTTCCTAATTTTGAATGGAATACTTTATTGATTTTTTAGTC
CCTTTAATTGACATAGATGCAAATACTTTACTAAGATGATGCACAAGAAAGGGTCAGGATAGCTCAGTTGGTAGAGCAGA
GGACTGAAAATCCTCGTGTCACCAGTTCAAATCTGGTTCCTGGCAAAGAAAAAAAGGATCTACCGAATAGATATTGATAC
AAATATTTTGAGATGGATTGGGGTAAATATTCATTAAAAATCTWCWWAGTCTAGAGTAAGTAGATAAATCTCTAAACACT
TCTTTTTCTTTTTAAAATAAAAAAGGGTTCAAATCTCTGGTTCTTTTCTTTATGGTATAGAAAGAGGTGAGATTAGGTGC
CCTTTTCTTCATTTTGCATTTCTTATTAATTTTGTATGCCGCTATTCCGAAGAATATTTTTTTTATTCTTGCTTATCCTA
CTTTCCTAGTTGTTCTAAGTAATATGCGCGGTACAAAGTTCGTGGTAGGAACTTCTTTGAGTCATTGTATTTTTCTGTTC
ATACGAAGGAAACAAATATGTGATTTTCCAAATTGGAAAATCGAAATGAAGCCTTTTTTGTTCAGTCTATCTGGACCTTT
TTGTATAATAGGAATTAATTAGAATATTATATTCTAAGTATTTCGTTTCGTCTAGGAACAGAACCTCAAAATATTCCTTG
ACTTGAATAAAATCTGGAATTGTGTTGTATAAGTGAACATGAATTTATTATCACTCAATGAGCATCTTGTATTTCATAGA
AATTGGGGGTTATATAGTCCTTACGTAAGGGCCAGCCTAGCCAACTTTCAGGCATTAAGATACGTTTAAGACGTGGATGA
TTATCATAAGAAATTCCCACCATATCATAAGATTCGCGTTCTTGAAAATCGGCACTTCTCCAAACCCAGAAGACAGACGG
GATTCTAGGATTATCCTTTTGGGCAAAGACTTTTATGCATACCTCTTCTGGGTTATCTATACCATACTGTATTCTCGTAA
GATGATACACGCTAGCTAAAGATCCACCGGGTGCTACGTCATAAGCACATTGGGAACGTAAATAATTGTAACCATATACA
TATAAAATGACAGCAATGGAATCCCAATCCCCCGCTTTTATTTGTAAAGTCTCTACTCCTCGATGATCGAAGCCCAAAGA
CCTATGAACCACGTCATGTTTAACTAGCCAATTAGATAACCAACCCTGCTGCATTGTCTTGATCTCTCCCCCTTTGTATA
AATATTTCACATTTCAAATGCAAGTTTGAAAGATTGCACTGCTCTTTCTTTTTCTGCACAAAAGAACCCCTCCTAATTCA
CTAATTTGTAGGAAGATACTGAACTTTTGGATTTGAAAAAAGTTTCAGAAGATATATCTAAAGTAGATGGTGATTGATAG
AGCAATTCTTGTTCGTAAGTTCCAGTGTGAGTACTGCGCCGAACATAAAGTTTGTGACGGGTAGTAAAAGATCTATTTTT
CTTTTGACTTTGACATAGAGTTCGATCCTCAATTATTTCTCGCGCTATCTTCTTACGAAGTTTTGTTAGGGCATCTATAA
CAGCCTCTGGTTTAGGCGGGCAACCCGGCAGGTAGACGTCCACAGGAATTAACTTATCAACTCCTCGAACAGTACTATAG
GAATCTGTACTGAACATGCCCCCTGTAATAGTACAGGCTCCCATAGCAATGACGTATTTCGGTTCAGGCATTTGCTCATA
TAATCGCACTAAAGATGGAGCCATTTTCATTGTTACCGTACCAGCTGTTAAAATTAGGTCCGCTTGTCTAGGACTTGATC
TTGGTACCAATCCATAACGATCAAAGTCGAATCGTGAGCCTATTAATGAAGCAAATTCAATGAAACAACAACTGGTACCA
TATAGAAGGGGCCATAAACTTGAGAGTCTTGACCAATTCGAAAGATCGTTTGGTGTAGTTGAAATAACGGAATTGGAACT
TGTTTGGTCGAGTAACGGAAACTCAATCAAACTCATAATTGTCTCAATGGAATCTTTTCCTTCTTTTTTTTTTTTTTCTG
AATATTCAGTTAAGACCATTCCAAGGCTCCTTTTCGCCATGCATAAACTAAACCAACAACTAGGATAAGCACAAAAATGA
AAGCTTCGATAAAAACGGATACACCCAATACGTCGAAACTCATTGCCCAAGGGTAGAGAAAGACTGTTTCCACATCAAAA
ACAACAAAAACTAGCGCAAACATGTAATAGCGTATTCGGAATTGTAACCAAGCCCCCCCCATGGGTTCTATACCCGATTC
ATAACTAGAAAGCTTCTCTGGTCCTTCACTAACCGGGGCTAAAAGTCCTGAAATCCAAAATACCAAAATAGGAATAACGC
TTGCTATTATTAGAAATGTCCAAAAAATATCATATTCGTGAAGCAGAAACATAAATGTACTCCCATTAATGTGGAATAGG
CGGAACTGAATTAGTCAATTCAAGTTGACATTGTCAATTTATCCAGAACTTCTCTCTTTTCCTCGGTGAAACAAGAATCT
GTTTTGCTCAAACCAAAGGCAAGGAGCGCTTACTTTAGCCTTTGTTTCTTTTGTGATATGTCTTCCTTAAGGATTCATCC
AATGTAATCCCCACTTCCCTTCTTTTTGATTTCCCTTCTATTTAGATATGATATAGACCTAATTCTTATACAAAGAAAAC
TCTTTCGCTTCACTTTGTCTCACTTTCTCTAGAATCTCTAGAAAAAAGAATTGCTCTACCCTTTATTTAATGATAGTCAG
AGACTATTAAATAAAAAAGAAAATACTTACTACTAATTAGATTAGAACCTAATTAAAATCGGATGATTAATATATACATC
CTAATGAGGAGTAATACTAAAAAAAAGAACTCTATTTCAGAATTATGAAACAGAATATCCTGTTTTATTATTTACTCTTT
CTTTTTTTTCTTTCGATTTTTTCTATTTTATTTAAAGTGGATCGATTTAGATAATGTATATAATGTATATTTAGATAATG
TATATKWWRRTAATATACTTCAAACAAAATAGGAATTCGCAAAATGGAGAAAATCGTTGCAGTCATTATAGGAAAGTATA
GGGAGACTTAGAGCATATCCTATTTGAAGGAGGATGAAATTCAAATCAGGTAAGGGATCCTTCCTTCTATTGATTTGATC
AAAATTCTTTTTTCTTTTCCTGTCTCTCTGATTTTCGATGAATGAGCCTATGGTAATGCTTTTATCTCTATTCTATGGCG
CAATCGACCGTCGAGTCTATAAACAAGTACTAAATAAGGAAAAGAAAACTATACTAAAGGAAACATAAGATATCCATCCT
AAAATGGAAAAAAAGACGTATATATTAGGGCTATACGGATTCGAACCGTAGACCTTCTCGGTAAAACAGATCAAACGGAT
TATTATCGAAATGATTCGAACTGTTTCAAAGACCCAACATGCATTTTTCTGCATTGGGCTCTTTCATCAACTGATGTAAA
GATCAGTTAATTCGCCATAGTTTTTCTTTAGGGAAAGATAATAAGATGGCTCCCTGTGCTCTGATTGATTATTTGTCTTA
TGATCTATCTAGGAACAATACCAAAGTGTTTCAAAGGAGGATTACCTTGACTTAGGTCTGCCTCCGGCCTAAATTAAATC
AACCTAAGTGAAATGGAGTCTCTATCGTTCCGCTGCAAGAGTTTACTATGAGACTTCATACACCTTAAAGTTCATAGAAC
GAAAAGAAGTTTTTTGGAGGCCCTTATCCTCATTACGCCTAGCATTGAGTGGGCTGGATATTTACCTTATCAACTAGCAA
ATCAATAGGGGTTCTATTTGAGTAAGCACCTGAATTGGCACCTGAATCGGACTGAACCGGCTGTTTGTCATTGTCAGGCT
ACTGTTCTTCTATTCTTTCGAATCCATGAAGTAAGACATTGATTTTGCAACAAGGTCAATTATGTTCATTGCATAATAAG
TTCCCTTGAAAAGCATTGGCGCACGTGTAAACGAGTTGCTCTACCGAACTGAGCTATAGCCCTTGTCAGAGATATCTTAA
CATATAGATAATTTCTTGTCAAGATGAATATTCTCTAATGCCAGAGGATATCCCTTTGATCCGTTTACTATATAACATAA
ACATACCAATAACGGAATAACATAACATAAACATACCAATAACGGAGCGGTATTGCTTATAAAAAGGATTCAATCTATAA
TCGATCGAAGTAATGGGGCTTCTTTTGTGGTGATAAATTGCCTACTTAACTCAGTGGTTAGAGTATTGCTTTCATACGGC
GGGAGTCATTGGTTCAAATCCAATAGTAGGTAGGTAGGTAGAAAAATTACTAGATAGCATTGGACTTACTTCGCTTCGCT
ATCTAATAACTTTTTCTACCCTTCTTTCCTTTTTCTTTGTATCAACGAAACCTTTGGATTGTCTTCAATTGGATGGGGGA
ATCCAATTGACAGCCTCGACTCGTATCCTAGCTCGTCTGAGAGCTAGCTTCGCTTCAACCAATTCTTTCGTACCCTCAGC
TTTACTCAAGTTAGCTTCGGCTATTTCAAGTGCCTGTTGAGCTTCTTCTGGATCAATGTCACTACCCAGTTCTGCATCAT
TTCCTAAAATGATGATCTCATTATTAACTATTCTCGCAAAACCACTCCACAGAACCGCCGTTAACCATTGGTCGTTGAGG
AGGCGTATTCTCAAAGGACCCATATCTACAGCTGTGTTAATGGGGGCGTGGTTTGGTAATACACCAATTTGGCCACTATT
AGTAGATAAAATGATTTCTTTCACTTCACAATCCCAAATAATTCGTTTAGGAGTCAGTACATAAAGATTTAATTTCATTT
CTTCAATTTGCTCTCCTCTTCTAAGTTTATAGCTTTCGTGCTAGCTTCATCGATGTTCCCCACTAAATAAAAAGCCTGTT
CGGGTAGGCCGTCTAATTCTCCGGAAAGGATTAGTTGAAATCCCCTAATTGTTTCTGCAAGACCAACATACTTTCCTGGA
GAACCGGTAAAAACTTCTGCTACAAAGAACGGTTGTGATAAGAACCGCTCGATTTTTCGTGCTCTTGCTACAGTTAAACG
ATCCTCCTCCGATAATTCATCCAATCCAAGAATTGCGATAATGTCCTGAAGTTCTTTGTAACGTTGTAAAGTTTCCTTAA
CTCTTTGCGCAGTTTCATAATGTTCGTTGCCAACGATCCGAGGCTGTAACATAGTTGAGGTTGAATCTAAAGGATCTACT
GCGGGATAAATACCCTTGGAAGCTAATCCTCTGGAAAGTACGGTAGTAGCGTCCAAATGTGCAAATGTTGTGGCAGGAGC
AGGGTCGGTCAAATCGTCTGCAGGTACATAAACTGCTTGGATCGAAGTTATAGATCCCTTTTTGGTAGAAGTAATTCTTT
CTTGCAAAGAACCCATTTCTGTACTAAGGGTAGGTTGATAACCCACTGCGGAGGGCATTCTGCCTAATAAGGCGGATACT
TCCGATCCTGCTTGAACAAAACGAAAGATATTATCGATGAATAAAAGCACGTCTTGCTTATTAACATCTCGGAAATATTC
TGCCATAGTTAGGGCAGTTAAACCAACTCTCATACGAGCTCCCGGCGGTTCATTCATTTGGCCATAGACTAGAGCTACCT
TTGATTCCTCAATATTTTTTTCATTAATTACTCCGGATTCCTTCATTTCCATATAAAGATCATTTCCTTCACGAGTCCGT
TCCCCTACTCCGCCAAATACGGATACGCCTCCATGAGCTTTAGCAATGTTATTGATTAATTCCATGATGAGTACTGTTTT
ACCTACTCCTGCCCCCCCAAACAGTCCGATTTTTCCTCCACGTCGATAGGGAGCTAAAAGATCGACCACCTTAATACCTG
TTTCAAAGATAGATAATTTCGTATCTAACTCGATAAAGGCAGGCGCAGATCTATGAATAGGGAATGTTGCACTAGTATCC
ACAGGACCCAAATTGTCAATAGGCTCCCCAAGAACGTTAAAAATTCGTCCGAGAGTAGCTCCACCGACTGGAACACTGAG
AGGAGTTCCCGTGTCAATCACTTCCATTCCTCTCATCAACCCGTCTGTAGCACTCATAGCCACAGCTCTAACTCGATTAT
TTCCTAATAATTGTTGTACCTCACAAGTCACATTAATTTGCTTATCGGCAGTGTCTCGACTCTTGACTATCAAAGCATTA
TAAATATAAGGCAACTTGCCCGGGGGAAAAGTGATATCCAGCACGGGTCCAATAATTTGATCAATACGCCCTACGCTTTT
TTCTTCAATTGTGGAAACCCCGGGACGCGAAGTAGTAGGATTGGTTCTCATAATTATCACATAATTTTCAAAAAAAAGGA
ATTTGTCGAAATTTTTTTTTTTTCTTGTTGAATAATGCCAAATCAAATCAAAAAAAATATCCAAAAATCCAAAAGTCAAA
AGGAAATGAATTAGTTAATTCAATAAAAAAGAAAAGGGGACTCGCACTTGATTTCGTTGCCCAAGCGAATCCCATTCAAT
CGTTTACTTATGGAATGAGTCCGTTGGAAAGTTCAATCAATTTTTTTTCATATAAATTTCGCCTTTTGTGAAGGATCTGT
GCCTACTCTACTTTCCTATCTAGGACTTCGATATACAAAATATATACTACTGTGAAGCATAGATTGCTGTCAACAGAGAA
TTTTCTTAGTATTTAGGTATTTAGATTCAAAATATCAAAGGGGCCTATTAAGAACTTTAAAAATTGTAAAATAAAGATTA
GGGATTGGTTTGGGTTGCGCTATATCTATCAAAGAGTATACAATAATGATGGATTTGGTGAATCAAATCCACGGTTTAAT
AACGAACCGTGTTAACTTACCATAACAACAACTCAATTCCTATCGAATTCCTTCCTATCGAATTCCTATAGTAAAATTCC
TATAGGATAGAACGTACACAGGGTGTACACATTATATATGAATGAAACATATTCATTAACTTAAGCATACTCCTTTTTTT
ATTTAATGAGTTGATATTAATTGAATATCTTTTTTTTTTTTTAGATTTTTGCAAAGGTTTCATTTACGCCTAATCCATAT
CGAGTAGACCCTGTCGTTGTGAGAATTCTTAATTCATGAGTTGTAGGGAGGGACTTATGTCACCACAAACAGAAACTAAA
GCAAGTGTTGGATTTAAAGCTGGTGTTAAGGATTATAAATTGACTTACTACACCCCGGAGTACGAAACCAAGGATACTGA
TATCTTGGCAGCATTCCGAGTAACTCCTCAGCTCGGGGTTCCGCCTGAAGAAGCAGGAGCTGCAGTAGCTGCGGAATCTT
CTACTGGTACATGGACAACTGTTTGGACTGATGGACTTACCAGTCTTGATCGTTACAAAGGACGATGCTATCACATCGAG
CCCGTTCCTGGGGACCCAGATCAATATATCTGTTATGTAGCTTATCCATTAGACCTATTTGAAGAGGGTTCTGTTACTAA
CATGTTTACTTCCATTGTGGGTAACGTATTTGGTTTCAAAGCCTTACGCGCTCTACGTTTGGAGGATCTACGAATTCCCC
CTGCTTATGCAAAAACTTTCCAAGGTCCGCCTCACGGTATCCAAGTTGAAAGGGATAAGTTGAACAAGTACGGTCGTCCT
TTATTGGGATGTACTATTAAACCAAAATTGGGATTATCCGCAAAAAATTACGGTAGAGCGTGTTATGAGTGTCTACGCGG
TGGACTTGATTTTACCAAAGATGATGAAAACGTAAACTCACAACCATTTATGCGCTGGAGAGACCGTTTTGTCTTTTGTG
CCGAAGCAATTTATAAAGCACAAGCCGAAACCGGTGAAATCAAGGGGCATTACTTGAATGCGACTGCAGGTACATGCGAA
GAAATGATTAAGAGAGCTGTATTTGCAAGGGAATTAGGGGTTCCTATTGTAATGCATGACTACTTAACAGGAGGATTCAC
CGCAAATACTACTTTGTCTCATTATTGCCGCGACAACGGCCTACTTCTTCACATTCACCGAGCAATGCATGCAGTTATTG
ATAGACAGAAAAATCATGGTATGCATTTCCGTGTATTAGCTAAAGCATTGCGTATGTCGGGGGGAGATCATATCCACTCC
GGTACAGTAGTAGGTAAGTTAGAAGGGGAACGCGAAATAACTTTAGGTTTTGTTGATTTATTGCGCGATGATTTTATTGA
AAAAGATCGTTCTCGCGGTATCTTTTTCACTCAGGACTGGGTATCCATGCCAGGTGTTATACCGGTGGCTTCAGGGGGTA
TTCATGTTTGGCATATGCCAGCTCTGACCGAAATCTTTGGAGATGATTCCGTATTACAATTTGGTGGAGGAACTTTAGGA
CATCCTTGGGGAAATGCACCTGGTGCAGCAGCTAATCGTGTGGCTTTAGAAGCCTGTGTACAAGCTCGTAACGAAGGGCG
CGATCTTGCTCGTGAAGGTAATGAAATTATCAAAGCAGCTTGCAAATGGAGTGCTGAACTAGCCGCAGCTTGTGAAATAT
GGAAGGAGATCAAATTTGATGGTTTCAAAGCGATGGATACCATATAGATATAAGTAGATAAAACTAGATATAAAGAAGGT
CTAAATAAAATAAAAAAGAAGAAAAATAGAAAGAGAAAAAATAAGTTAAGAAATGCAGTAATTCTTCTTTATTCTTCTAA
TTGATTGCAATTAAATTCGGCTCAATCTTTTCTAAAAAAAGACTGAGCCGAATTTAAATAGATCTTGATACGATCATGAG
ACTTGACAAATCGAGATTCTTCTATTCTATATATCTAGAATATAGAAAGGTATAATACAATAAACAAATATAAATAAAAA
TAGAGTATTATCGTACGATAATGGAATCAAATACGCAGTATTTACAGAAAAGAGTCTTCGTTTATTGGGAAAGAATCAAT
ATACTTTTAATGTCGAATCGGGATTCACTAAGACAGAAATAAAGCATTGGGTCGAACTCTTCTTTGGTGTTAAGGTAGTA
GCTGTGAATAGCCATCGACTACCCGGAAAGGGTAGAAGAATGGGACCTATTCTGGGACATACAATGCATTACAGACGTAT
GATCATTACCCTTCAACTGGGTATTCTATTCCACTTCTACCCTTTAAATTAAAGGGTATTCTGAAAGAGGTATTTCTTTT
ATTTTCACAATAGCTTTCTTTTGAATCCAATTTCAAGTTCGATTAGAAGGATAGAAAGGCGATGAGAATGGGAAAAGAAA
AATAAAATATTTTATTTTAATGAGTTCCCCTTTTTAGTTCCCCTTTTTTGCAATTTTCTTATTATCAATTCCATTCATTT
TTTTTATAGAATACTTTTTTATTCTATAAAAAAAAAATAATATTCTATAAAAAATCTTTATTTTGTAAACTAAAAAATAC
AATAGTCAATATTCCTTATAATAGATATACTTAATTATATCATAAGAATCTTAAGATATATTTCGAATAGATAGAAATAG
TAAATTTGAATTGAGACACATATTCTATGACAGATCTTAACTTACCCTCTATTTTCGTACCTTTAGTAGGCTTAGTATTT
CCGGCAATTGCAATGACTTCCTTATTTCTTTATGTGCAGAAAAATAAGATTGTCTAGAAACGACGGGGCCAAATTTTCTC
AATGTATTTCCAGGATCATAATACAGATATTTTTTTGTGTAAGTAGTATAATATGATAGGGTATGTAGCTCTTTCTACAC
ACAAATGAAAAACGTCTATGGATGCAGATATAAGCTACGAGCATAAATGCATGCATATGCGTAGCCGACTATAGCGAGTT
TTTTTTTTAAGTGGATCCACTAATTTTTTTTGAATAGAAAGTCAATGTATCTAACCAATTATTTCACAGGAGTACTAGCT
ACTGAAGGCTATTTCAGAATCAAAAAAAGTAAAGTAAAAATCATTTAGCTTATTCTCTCAATTTCAATTGACCGCTACTG
GATTTAGTATATCTAATATGAATTGGCGATCAGAACACATATGGATAGAACTTCTAAAAGGTTCTCGAAAAAGAGGTAAT
TTTTTCTGGGCCTGTATTCTTTTTCTAGGTTCATTAGGATTCTTAGCGGTTGGGGCTTCCAGTTATCTTGGTAAGAATAT
GATATCTGTACTTCCATCTCAACAAATTCTTTTTTTTCCACAGGGGGTCGTGATGTCTTTCTACGGAATCGCGGGCCTAT
TCATTAGCTCCTATTTGTGGTGCACTATTTTATGGAATGTAGGCAGTGGTTATGACCGATTCGATAGAAAAGAGGGAATA
GTGTGCATTTTTCGTTGGGGATTCCCTGGAATAAAACGTCGCATCTTCCTTCAATTCCTTGTGCGGGATATCCAATCAAT
TAGAATTCAGGTTAAAGAGGGTCTTTATCCTCGTCGTATCCTTTATATGGAAATCCGGGGCCAGGGGGTCATTCCCTTGA
CTCGTACTGATGAGAAGTTTTTTACTCCACGAGAAATTGAACAAAAAGCTGCCGAATTGGCCTATTTCTTGCGTGTACCA
ATTGAAGTATTTTGAGTACCAATTGCAATTTTTTGCAATTGTAAGGGGATTTTCGAGTATTTATCTAAAGGAAGGAACAA
ACGAGGATAAGAGAAAATTGCTTCGAATTTGTTTTGTCCAAGTGAGATATATGGCATACTATTCTTCCATTTTTATATGA
AAGGCCTTTTTTTTATTTCTCTATTCCACTCCATTTAGATCTAAGAAAGAACCCAATACAATGAAATTCCACTAGTATAC
AAAAAGAGAAATAGATACAAACACAAGGTCTCAAACCTTGTTATAGAATTTTTGCTTCAAAGAAAAGAAATATCATATAT
ATTCAGCAAATGAAATAGAGTCGGCGAATGAAGCGGATTCATTAACAACTCAATTTACAGATCAAAAATGAAAAAAAAGA
AAGCATTGCCTTCTTTCTTATATCTTGTATTTATCGTACTTTTGCCCTGGGGAGTCTCTTTCTCTTTTAACAAATGTCTG
GAACTTTGGATTAAGAATTGGTGGAATACCAGGCAATCCGAAACTTTCTTAACTGATATTCAAGAGAAAAGGATTCTAGA
AGGATTCATAGAATTAGAAGAACTTTTTCTCTTGGACGAAATGATAAAAGAGAAACCGAAGACACATATACAAAAACTTC
CTATAGGAATACACAAGGAAATAATACAATTGGCCAAAATAGATAATGAGGATCATCTCCATATCATTTTGCATTTCTCA
ACAAATATAATCTGTTTGGCTATTCTAAGTGGTTCTTTTTTTCTGGGTAAAGAAGAACTTGTCATTTTGAATTCTTGGGT
TCAGGAATTTTTCTATAACTTAAATGATTCAATAAAAGCTTTTTTTATTCTTTTAGTTACTGATTTTTTTGTTGGATTTC
ACTCCACCCGCGGTTGGGAACTACTAATTCGTTGGGTCTACAACAATCTTGGATGGGCTCCTAACGAGCTAATTTTCACT
ATTTTTGTTTGTAGTTTTCCTGTGATTCTAGACACGTGTTTGAAATTTTGGGTCTTTTTTTGTTTAAACCGTCTATCTCC
TTCACTTGTAGTCATTTATCATTCAATTAGTGAAGCATAAACTCACTCATTTGATTTCCTAATATTAATCAAATTAGCAT
ATTTCTTCCTTTAGAAAGAAAGCCCTTTTCCTTTTTAACAAAATTCTTTCTATTTCTACCTGCTCAAGGTATTCATCATT
CTAGTACAACTATTGCAGTAGAATGACAACAGACTCGTGTATAGGGAACTAGATTAGCTTAGCTACCTATCTAATTTATT
GTAGAAATTCCGGGATCCGCGATTGGACATGGAAAATAGAAAAACTTTTTCTTGGTTAAAGGAACAGATGATTCGATCGA
TTTCTGTATCGATCATGATATACGTAATAACTCGCACATCTATTTCAAACGCATATCCCATTTTTGCGCAGCAGGGTTAT
GAAAACCCGCGGGAAGCAACTGGACGAATTGTATGTGCCAATTGCCATTTAGCTAATAAGCCTGTAGATATTGAAGTTCC
CCAAGCAGTGCTTCCTGATACTGTATTTGAAGCAGTTCTTCGAATTCCTTATGATATGCAGCTGAAACAAGTTCTTGCTA
ATGGTAAAAAGGGAGGGTTGAATGTGGGTGCTGTTCTTATTTTGCCCGAGGGATTCGAATTAGCGCCGCCCGACCGTATT
TCTCCTGAGTTGAAAGAAAAGATAGGAAATCTCTCTTTTCAGAGTTATCGTCCCAATAAAAAAAATATTCTTGTGATAGG
CCCTGTTCCCGGTAAGAAATATAGTGAAATTGTCTTTCCCATTCTTTCCCCCGATCCCGCTACAAAAAAAGACGTTCATT
TCTTAAAATATCCCATATATGTAGGGGGAAACCGAGGAAGGGGACAGATCTATCCTGATGGTAGCAAGAGTAACAATACG
GTCTATAATGCTACGTCAACAGGTATAGTAAAAAAAATACTACGTAAAGAAAAGGGGGGATATGAAATATCCATAGTGGA
TGCGTCGGATGGACGCCAAGTGATTGATATTATACCTCCCGGGCCAGAACTTCTTGTTTCAGAGGGGGAATCAATCAAGC
TTGATCAACCATTAACAAGCAATCCTAATGTAGGAGGGTTTGGTCAGGGGGATGCAGAAATAGTGCTTCAGGATCCATTG
CGCGTCCAAGGCCTTTTGTTCTTCTTCGCATCTGTTATTTTGGCACAAGTTTTTTTGGTTCTCAAAAAGAAACAGTTTGA
AAAGGTTCAATTGTACGAAATGAATTTCTAGATCCTGGGATTTCTTACCATCAAGTTAGAAAAAAGCCTCGATTTCTGGA
ATTCCTTATTTCTATCTCATGCAAAAGAAGAGGATCCAAGGCAAAGACGAGAACAATAAAASCAACAAGTCCTTTTAGGA
GGAATTGTGGGTCTTCTTAATCCTCTATTGGGCACAAGAAAAAGGCTTTTTTGCCTTTTTCTTGTGTCGATTCTTCTTGT
ATCGAAGTAAGAATCATTTTTCTTCTTATTTGTTTTGTCAAAGATTACTATTTATTCTTTATTCGGGTCTGTCTTTTGGA
CTTCCTTTGCTTAGGTTCGGGCGCGGTAGTGGACAAACAGAGGGAAAGAAAGTATGGCGGGGGACAAATTTCTTGTGAGC
AAATAGAATTGCTTGACTTTTTCAATTAAGTTCAACTTTGAACTTACAGAAATTTTGTAAAAAAAAAAATCTATACCCTC
CCATGGAAGGGTGGTTTTGATTTTTAGGCTAGTTGAGTAGTTTTGATTAAGGTTTTATTAGTTTATTACTCTAAACTAAA
TCAACGATTTGCAGGATACTTCCTTCATGGAATAAAATACTGGATCCTCTCCCCTCTTTCTTGTTGCTTCATAAGAGTGA
ATCCATTTTATGGGCGAAAGGCGGGGGCTTTAAATCGACCTATGGATTGCTTCACTCACTAACATCATTAACAAACAAAA
GAATAAATAGAGGGATTCCAACCATCAGAGCAAAGGTTTTCTCTTTGTTATTTTTACAAATAGAAATAGGTAACCAATTT
CTAGATTATGGAATAAAACCGCGTTATAACAATAAGAATTCCGCGGGCCCTTTCCGCTCTAATCAGATAAAGGGGAGTAA
GGACCCGCTAAGTTCCTACTTTTTCATGTTTACAATCTGGATCCTCCGATTACTATAGAGATGAACCCAATCCAGAATAC
GAACCGTAAAAGAAAACACCTATTAAACCAATCACAAGAATACCAGTTACAGTACCTATCAGCCAAAGAGGAATTCTTCC
AGTAGTATCGGCCATTTCCCCTACTTTCCTCCACATTTTCTCAAGTGGTCATGCTAGAGACAAAAACAGTCATGGATAGT
TATAAAGATGGTATCCTTCCAAATGGGATAAGAGAATTCTTACTACTCTCTTTCTTTCTCTCAATTGAAGAAGTAATTGG
AAAATAAAACAGCAAGTACAAAAATGAGTAATAAACCCCAGTATAGACTGGTACGATTCAATTCAACATTTTGTTCATTC
GGGTTTGATTGTGTCATAGTTCTATAGTTGGAATTTGGTTTATCGTTGGATGAACTGCATTGCTGATATTGATCCCAAGA
AAAAAACCGTGGGTACAGCTAATCCGTGAACAGCCAGCCATCGCACTGTAAAAATAGGATAGGTTCGATCTATGGTCATT
GGGGGCCTCCTAAAAGGATCTACTAAATTCATCTAGTTGTTCTAAAGAATCAAAACGGTCGGTTATTAATGGAATTCCTT
GTCGGCTTTCCGTGAAATACTCGTTTGGTCGAGGACTTCCAAACACGTCATAAGCTAAACCCGTACTGACAAATAACCAA
CCCGCAATGAATAGGGAAGGTATAGTAATGCTATGAATAACCCAGTATCGAATACTGGTAATAATATCAGCAAAAGAACG
TTCTCCCGTGCTTCCAGACATGCTGAGCTCCCAAAATTTTTATTCAAAAAAGGAATTGATTCCGTAAAAGATGGGATCCA
CCAGTAAATAGAAAATTACTGATATTTCATCCTTGTGAGATTGTCAATTTTGTACCAAAGGTGTATTTTGAGTATACCGA
ATTAGTATAGCTATCCTTCCTATGGCACAGCAATCCAGTTTTGCTTGGTCCCGAAACAGAATTCCTTTTTTCTCTTTTTT
GTTCCTTGTCTATAGGAAAATTACATGTTATTCAAGGCATCAATAGAACCCCACAATTTTTGGGGTCCTACTTATTTTCA
TTGTCTTCGGAATAGTAGAATAATTTAATTTGGAATAGCGGCCAAGATCTTGGGAAAACCTAAGTTAATGATTAATAAGA
TAAAGAATTTAGGAAGGATATTCTCATATTGACGCAATACAAAGATAAGTATATGCAAAATCTATCCCTTTTTAGTTAAA
GGAATTTAATTGGTTAGCATAAAATAATATCTAATAAATAGAAAATCGAATAGTGGATAATCCGTTATGAAAGAAACGGA
ATACATTCTTTGAAGAATCAAGATTCGTAATCAATCCTTGTCTTGTTTGTTGGATTAGGTCTAACTTTCTTGACCAAACA
GCAAGCATGGAACTTTACAAGAAGAACTTAAAAGAAAAGGATAATTGAAGTAACTTCGAATCAACTTTTGTTGGGGTTCA
AAAAACGAATAAAAATAAATAAAAAAAAGTAAATTCAAGGAATAGTTCCCTTTTTGAGGGGGCCCCTCGGGGGTCGTGGA
ATGCTTTTCTTCTACTCTTATTCCATATGGAATACAATGAGTTAAAATAAGAAGGAATAGGGGAATATTCGACCGTTTGC
TCCAAAAAGAGGATGAAATCCATCCTATTAAAAAATAAATAATCCGAAATAGAAAGAATTTTTTTTTTTTTTTNCAAATT
AAATTCTTTATTTATCTTTTATTCCAAAATTCCCCCGAAAATCCAATTTCATTTTTCAATGGCGTTAGATGATCTAGTTC
TTAATATTATTAGTTTACTTAACTGACAGATTCCACAACAAATCTCTTGATTCGGAATTAGGGACTCATGTTCCGTCTGA
TGAATCGATTTTCTCTTTTTTTTACACTTCTGTATCTCACTCTWTCYWTAACTTAAACTTAGGTAAGTGCTTTACCAACA
TATGTAGTGTAGTAAAAAAAAATGGAATTTAACCCCTTCATGCTTACTATAACTAGTTATTTCGGTTTTCTACTGGCTGC
TTTAACTATAACCCCAGCTCTATTTATTGGCTTGAACAAGATACGTCTTATTTGAAATGAATTGAATGAATAGAAGAATC
TTTCTTTTGGATTCCTGGTATTCTAGACTCTTTTCCACACTAATTACCAATTCTTTTCTTGGTCATTGAGATTCGTGGAT
AGTTTAGACTATTATTTAGAGATAGATCGTACCTCTTTTTTTATCCCCTCGAACAAATCGAAATGATTGAAGTTTTTCTA
TTTGGAATCGTCTTAGGCCTAATTCCTATTACTTTAGCGGGATTATTCGTGACTGCGTATTTGCAATACAGGCGTGGGGA
TCAGTTGGATCTTTGATTGAGTAATATTTCTTTTTTGATTGACCTCCTCTCTGGTCTGGAGGAGGTCAAATTGGAGTTGC
AATTCTACTTTGTTTTTTTTAAGTTATTTTAGTTTCGACATAAGATATATGGAATCACGCTCTGTAGGATTTGAACCTAC
GACATCGGGTTTTGGAGACCCGCGTTCTACCAAACTGAACTAAGAGCGCTTTCAAAACAAAAAAAAAGAAAATCCTTTTC
TATTCCTAACGTGTCTCACGTCCGTATAGTATCCACAAATTCAAGTTATACCCACTTTAATCGATCTCCCCACTACTGCC
CATAAAGAAGAGAGAATTAATAGGTAGGGATGACAGGATTTGAACCTGTGACATTTTGTACCCAAAACAAACGCGCTACC
AAGCTGCGCTACATCCCTTTTCCAAATTGTTGTACAATGCCATTGTACACAATTCCTTTCTTGTTTTCCACATCGTAATT
TTCTTCTATTTCTTTATCCATATAGAACTTTCTTGTCATTTCTTGTTTTTGGTCTCATATAATMAASGAAGGGTATAAAC
TAAAATCCAGTCAAATTTCACCTATAAAAGAAAGACTACTATTCCTTAGTAATGTATAGGAAGAAGGGGTCATCTTTTTT
AGGGATAGGAAAATCTCGTCTATACGGTTCATTCTATATATATAGAATATTTATTTTGTTTTTTTAGTTAGGAATTTCGC
CTAAACAAAAGAAATACAAAGGATCTTGGGCAAGAGTATCTGATCATATATGTATTCCAATACGGAAGGAGGATTTTCAA
TGCGGGATATAAAAACATATCTCTCTGTAGCACCCGTGCTAAGTACTCTATGGTTTGGGGCTTTAGCAGGTTTATTGATA
GAAATCAATCGTTTATTCCCAGATGCTTTGTCATTCCCTTTTTTTTAATTCTAGTTATTCCTATGCAAGAGATAGAATTC
TTCGTGACATGACGAAAATTTTCCCTTTTTGAATTCTTTTTTAGTATATGAAGCAAAAAGAAAGAAAAGATGGATAAGGA
TTGTATTCTTTAATTATTTCTCTATGTTTTATTACTTAATTTAYRAWTTACGAATTTCCAAATTTTTTTTTATTCTATTG
GATTGGATTTGTTCGAGAATTCGAAGAATTACAACAAAATCTTTAGAAATCACATTTTTAGTTAGGAACTTCTATGGATT
TTATTCTTCTTCTTTTCTTTGGATCCAAAATAGAAGAATAAAAGAATAGATATAAGAATTAAGTTAAGTCGATCCAAAAA
GGAAAGGAGGTTCATGGCCAAGGGCAAAGATGTTAGAATCCGAGTTATTTTGGAATGTATTAGTTGTGTTCGAAAGGGTA
CCAATAAGGAATCGACGGGGATTTCTAGATATAGTACTCAAAAGAATCGCCACAATACGCCCGGACAATTAGAATTAAGA
AAATTTTGTCGTTATTGTCGCAAGCATACCACTCATAATGAAATAAAGAAATAGGAGTATCGTGTGTTCGATTTTTCCAA
AGAACAGAAAGAGTAAGAACTTCTTATTAAATATATAGAACATAGATAGAATACAAAATACAAATCAACTAATCTGATTT
TAGGTAGATATTATTTCATATGTATAGAGGGTTTTTATTTTTATATATTTGGATTTTTTATATTTKKATWTWKTATATTT
TTATATAGTATATTAATCAAATAATATATGGACCAAAGAAAGACTACTTCTTCTGGTTCTGGATCAAAAATTAATAAAAT
AAAGAAATCCATTTTTTTTTTTTCAAATTTTTAAATAAGGAATAAATCATGTATATATCTAAACAACCTTTTCGTAAATC
TAAGCAACCCTTTCGTAAATCCAAACAAACTTTTCATAAATCTAAGCAACCTTTTCGTAAATTCAAACAACCTTTTCGTA
AATCCAAACAACCTTTTCGTAGGCGTTCTCGAATAGGCCCGGGGGATCGAATTGATTATAGAAACATGAGTTTAATTAAT
CGATTTATTAGTGAACAAGGAAAAATATTATCCAGACGAATAAATAGATTAACCTTGAAACAACAACGATTAATTACTCT
TGCTATAAAACAGGCTCGTATTTTATCTTTCTTACCATTTCGTAACTATGAGAATGAGAAGCAATTTCAAGCCCAGGCAA
TTTCAATAATTACTGGTCCTAGACACAGAAAAAATAGACATATTCCTCAATTAACACAAAAGTTCAATTCCAATCGAAAC
TTAAGAAACTCCAACCAGAATTTAAGAAACAACAATCGAAACTTAAGTTCCGATTGTTGATGTTTTATTCGAAAGGCTCA
GACTCATATATAAAGAAAGTAATCCAATTTTGATTCTTGTGTTTGTTATAAGAAAGAAAAATGGGAAAAAAGAAATAGTT
TTTTTATTTATTGCAACATGCTCGTTGATTCCTACCACTTAATCTTAATTTATTGTATCTTCCCGGAGTTCCCTCTCCGG
GAATTCGGTTTTAATTATTCCTGTATATTACTTTTTTATCCTTTAATTGATGGTCCTTATTTTATTGGAAATCGTGTAAA
GATTATTTGGATTTGATACAGCTACTTGTGCAAGCATTTTACGATTAAGAATCAATTCCTTCTTGGACAGATTGTGTATT
AATTTACTATAACTATTGAATACGTTATATACCCGTGTTGCTGCGTTTATCCGAGTGATCCACAAACGACGAAAATCCCT
CTTTTGCCTGCCTCTATCTCGATGAGAAGAAACAAAAGCTCTTCTTACTTGTTGAGTAATCATTCGATTAAGTCTTAAAT
GAGCCCCTCTAAAGTTTGAGGCAAATGAACGCATTTTTGTTCGTCGTCTCCGAGCTATATATCCTCGCGGAACTCTGGTC
ATTGAATCAAATTAACCTTAATGAATAACTAATGATTTCTCTTCTTTTAACCCTCTTTTTTCCCATTAATAACTAAACGG
ATTATTCCGATATATAAAATATTAATTCCAATGGCTTTTGCTACTATAACCTTCCCAACCACGATTTTTTATTCTATTCA
GTTATTTCGCATAGAAATAACAAATTCTAACGATACTAAAAAAACAGTGGGTTCCATCGTTTTTATGGTTCCCTTTTAAA
CGGCGAGGCCCTCTCTATACACCGGAGCCCTTTCTTTCATTTCATCAAAAGGTATTGTGAACTTGTATAGTTCACATTCT
TTGGCTCTACCTATCCATTATAGAGTAAATAACTCTTTTCACAATAAGAGTTATTCATACAGTGACGGTATTTAATTATG
AAAGTTGGCTAAGTAGCTGACCCTTTAGTCCGTTCTTTTAAGATAAAGGAGCATAAGCCTTTTTCTTTTTATTACTATTT
CCTCCGCTTAATGGATAACCATTTGTTACCAATGGGGGAATTGCTTCTTCCAATCTAGATGATTGGATTTGCACCAAAGG
AAACCATAAATTCCATATACCATAGAAATCTAGGATAGAGCTTCTCTATCCTATTCATTGGTACCGATCATGGATACTTC
AAAAATTTTATTATTTGTTTGAACTCATGATCTGAACGAGTCGCACATACACCCTAGCACATGTTCCTCGACGCTGAGGA
CATCCCTTAAGCGCGGCCGATTTTCTAGCATTTCGTATTGGCTGTCTTGCATTTCTAATAAGTTGTTTAACCGTTGGCAT
GTCGTATGTATATATAAAATGGATTGGTTTAGATCGATCTTAACCTGATGATTCATCATCATGAAGTATTTCTATTTTCT
ATAGCATAAAACCCGAATTTAGGTTTGAAATAAATTTACAAGAAATCCACCCACTACCAATCCTTAAACATTTCTGGAAA
CCACACTGGATCAGTATCGCAGTGCTCGTCAATCATTTCATCCCCTACAATATCGACAAGTCCATAAGCTTTGGCTTCGT
CTGCTGACATAAAAACATCCCTTTCCATGTCTTCGGATACAACCCAAAAAGGCTTGCCTGTTCTTAGTGCATAAACCCTT
GTGATCATTTCGCGAACTTTGTGTAACTCTTCCACTTCTAGTAAAAATTCTGGTGTCCTTGCCCGATAATAAGCACTAGC
AGGTTGGTGAAGCATAATCCTAGCGTGAGGGAATGCTATACGCTTGGTGGGTTCTCCTCCAAGCAGAATGAAGGAGGCCA
TGGACGCGGCTATTCCGAGGCATATTGTATATATATCAGGTGTCACCGTTTGCATCGTATCAAAAATCGCCATTCCTGAG
ATTAGCCACCCGCCAGGGGAGTTTATAAACAAAAAAATATCGCTATTTCCATCTTCTATACTGAGATATACCATCAGACC
TGTAATATGATTCGTGATCTCGCAACGAATCTCTTGACCTAAAAAAAGTGTCCTTTCTCGATACATAACATTGTATAAGT
CAACCCAAGTCGCTTCTTCATCTCCGGGAATCCGGTAAGGTACTTTTGGAACACCAATGGGCATATTAGATTAATATTAT
TAAATTTAAGTAAAAAAACTACACTTTAATATGGAAACGTAAGAATGGAAGAGAAAGAAAGAATCCGCAGTTTATTATCT
TCATTTTTTTCTTATTCTATAAGAATACTATAGATTCTATTAATACATAGATTGAAATAATACATAGATTGAAAGATTCT
ACATATAAGGAAGGTAAGACAGATTGAATAAAGAAAAAGGAATCCGTGATTCGAATGATAAACAAAGAGGGATGAAGGAT
CTATTCTTCGTTTTTCCAAATAGCCCAAGCTACCCATTGCATATTGGCACTTATCGAGTATAGAATAGATCTGCTTCTCT
TTCTTCTTACAAACAGAATTGGCTTGTTATTTTTAATGGAATGAAATAAATATTCACGCTTTCTGACATAGAATCCCCTA
GAAGGGTTAGGTACATAGAATATGTATGGACAGTCTTTTCCAATGCGATAAAATAAAGCGACATCGTGTCTATTTTTCTT
TGCTAAAGGGGTATTTCCATGGGTTTGCCTTGGTATCGTGTTCATACTGTCGTATTGAATGATCCGGGTCGATTGCTTTC
GGTGCATATAATGCACACAGCTCTAGTTTCTGGTTGGGCTGGCTCGATGGCTTTATACGAATTAGCGGTTTTTGATCCCT
CTGATCCTGTTCTGGATCCAATGTGGAGACAAGGTATGTTCGTCATCCCCTTCATGACTCGTTTAGGAATAACGAATTCG
TGGGGTGGTTGGAGTATTTCAGGAGGAACTGTAACGAATCCGGGTATTTGGAGTTATGAAGGTGTGGCAGGTGCGCATAT
TGTGTTTTCTGGCTTGTGTTTCTTGGCAGCTATCTGGCATTGGGTATATTGGGACCTAGAAATATTCTGTGATGAGCGGA
CGGGAAAACCTTCTTTGGATTTGCCCAAGATCTTTGGAATTCATTTATTTCTTGCAGGGGTGGCTTGTTTTGGCTTTGGT
GCATTTCATGTAACGGGTTTATATGGCCCTGGGATATGGGTGTCCGATCCTTACGGACTAACTGGAAAAGTACAAGCTGT
AAATCCTGCGTGGGGTGCAGAAGGTTTTGATCCTTTCGTTCCGGGAGGAATAGCTTCGCATCATATTGCTGCGGGTACTT
TGGGCATATTAGCGGGCCTATTCCATCTAAGTGTCCGTCCGCCTCAACGTCTATACAAAGGGTTACGTATGGGCAATATT
GAAACTGTACTTTCCAGTAGTATCGCTGCTGTTTTTTTTGCTGCTTTCGTAGTTGCCGGAACTATGTGGTATGGATCAGC
AACTACCCCAATCGAATTATTTGGGCCTACTCGTTATCAGTGGGATCAGGGATACTTTCAGCAAGAAATATATCGAAGAG
TTAGCGATGGGTTAGCCGAAAATCTTAGTTTATCAGAAGCTTGGTCTAAAATTCCCGAAAAATTAGCCTTTTATGATTAT
ATTGGTAATAATCCGGCAAAGGGGGGATTATTCAGAGCAGGCTCAATGGACAATGGGGATGGCATAGCTGTTGGATGGTT
AGGACATCCCGTCTTTAGAGATAAAGAAGGACGCGAGCTTTTTGTACGTCGTATGCCTACTTTTTTTGAAACATTTCCGG
TAGTTTTGGTAGATGAAGAGGGAATTGTGAGAGCGGACGTTCCTTTTAGAAGAGCAGAATCCAAATATAGTGTTGAACAA
GTAGGCGTAACGGTGGAGTTCTATGGTGGCGAACTTAATGGAGTAAGTTATTCTGATCCTGCTACTGTAAAAAAATATGC
GCGGCGTGCTCAATTAGGGGAAATTTTTGAATTAGATCGAGCTACTTTGAAATCAGATGGTGTTTTTCGCAGCAGTCCAA
GGGGTTGGTTCACTTTTGGTCATGCTACCTTTGCTTTGCTCTTCTTTTTCGGACACATTTGGCATGGCGCTCGAACCTTG
TTCCGAGATGTTTTTGCTGGTATTGATCCAGACTTGGATGCTCAAGTGGAATTTGGAACATTCCAAAAAGTTGGAGATCC
AACTACAAGGAGACAGGCAGCCTGATACCACATTGCTATGGTATCTTTCACCTCTCTTTTTTGTTTGATTTGACATGAGG
AACATCTCCTGTCCTTTCTTTGACTCTTTTTCTTTTTTTATATGGGAAATGATCCAAAATGATAAGTGAATAGGTGTGGA
AGTTATAATTGTAAATAAACCAGGATCGAATCTATGGAAGCATTGGTTTATACGTTCCTTTTAGTTTCGACTTTAGGGAT
A?????????????TCTTCTTCCGAGAACCACCTAAGGTTCCGACTAAGAAATGAAATTTTAATTGAAGGAAAGAAATAA
TTTAATTGAAGTAAGAAGTCCCCCGGAGGGGAGACTTCTTACTTCAATTAGTCCCCATGTTCTTCGAATGGATCTCTTAA
TTGTTGAGAGGGTTGCCCAAACGCGGTATATAAGGCATACCCAGTAAAGCTTACAAGTAAACCAGATATGGAGATGGCGA
CTAAAGTTGCTGTTTCCATTTTTATAGAATTTCAAGATTACAATGGATCTATGAAAAGATCGTGTATTTACAACTACAAC
GGAATAGTATACAAAGTCAACACCAATGATTAAATAGAATTTATGGCTACACAAACCGTTGAAGATAGTTCTAGACCTAA
GCCAAAACGGACTGGCGCAGGTAGTTTATTGAAACCCTTGAATTCGGAATATGGGAAAGTTGCTCCGGGTTGGGGGACTA
CTCCTTTTATGGGGGTCGCAATGGCTTTATTCGCGATATTCCTATCTATAATTTTAGAAATTTATAATTCTTCTGTTTTA
CTGGACGGAATTTTAACGAATTAGGTTTCTACTAACTAAAACTATGACTTCATAGTTTTTCCATCCAAAAAAAGCCTTTC
TACTTTAAGCTCCACATTTCTAGATATTCTGGTAGTTCGACCGTGGATTTTTTTGTTTTGGTATCTCTGGAATATGAGTG
TGTGACTTGTTAGAATTGATCCTATTGATAATACATAGAAAGGGCCTGTTATCTCTATCAAGATGATTCTAATTCGTCGG
ATATTATTTATTCTAGTATCTGGAACACGAAATACATAGAGTGGATCAAAAAAAAAAAAAGGAACTATGATTCATACTCA
CTATTTAGACCTCGCAACCAGACTTAAAAAAAAATTCAAGTAGTTCTTAATAAAAAAAGAAATTTTCTTCCTTCCAATTT
TGTTTGCCCAAAAGAGAACTCTTTTCTCTTTCAATAAATGATCATCAAGCGGTTCTTATTCGAAGAACCCTTGCCTTTTG
TTTATCTTGAGACTCAATCATCGTGGCTCTAGTATGAATCTAAGGTTTTAATTGAACTGATTCATAGGATCGCAACAAGA
TAATTTCTATCAGAAAACCACTAGAAATTTTTATTTTATTTTTTGACTAGTCAAAAAATAAAATAAATAAAAAATAGGGA
AGAGAAAAGTCAAGAGGCCTCTAATGATCAACATAAGGGAAAGAAAGACAGATGAGCCAACTTGAGATTTTTTGGCATTA
TTATCACAAAGAAGAAATTCTGGATTTTTCTTATTTCATATCTTCAAGGCAAATCGATCCAATACCGTGGCTGATGGAGT
TTTGAACCTTTTTTTCTAATATCCGTTGAAAATTTGTGTATTTCTGCTTGAGCCGTACGAGATGAAATTTTCATATACGG
TTCTCGGAGGGGGAGTCGGGCTAGTTACCTATCTCAATAAAGTATATGATTGGTTTGAAGAACGTCTTGAGATTCAGGCA
ATTGCGGATGATATAACTAGTAAATATGTTCCTCCTCATGTCAACATATTTTATTGTTTAGGGGGAATTACACTTACTTG
TTTTCTAGTACAAGTCGCTACCGGTTTTGCTATGACTTTTTACTACCGACCAACCGTTACAGAGGCTTTTTCCTCCGTTC
AATATATAATGACGGAGGCCAACTTTGGTTGGTTAATCCGATCGGTTCATCGATGGTCAGCAAGTATGATGGTTCTAATG
ATGATCCTGCACGTATTTCGTGTGTATCTCACAGGTGGATTTAAAAAACCCCGTGAATTAACTTGGGTCACAGGCGTGGT
TTTGGCTGTATTGACTGCATCATTTGGTGTAACTGGTTATTCTTTGCCTTGGGATCAAATTGGTTATTGGGCAGTCAAAA
TTGTTACAGGTGTACCCGAAGCTATTCCGGTAATAGGGTCCCCTTTAGTGGAATTATTACGTGGAAGTGCTAGTGTGGGC
CAATCCACTTTGACTCGTTTTTATAGTTTACATACCTTTGTACTACCTCTGCTTACTGCCGTATTTATGTTAATGCACTT
TCCAATGATACGTAAGCAAGGTATTTCGGGTCCTTTATAGGGAAGGCATATCATAGAGAATTCTAATTCTCATATATCAT
ATCGGGTAGGTTGTGGTATTTCATTGCTACAAACATGGGTTATTGTAAAATAAGACATGTCATTTGGATACTTCTCTTCA
ACTTCGAAGTATTTTTATACAAATAGTTGAAGTGAATTTTACGAAAGAAAATAAGGCGGATTATGGGAGTGTGTGACTTG
AATTATTGATTTGGCCATGCAGATAGAGAATTGGATCTGCCACATTAGAATTCACGACCAAAGGTGTCTCCGCATCCAAT
CAACACGTAAGTCCCCTATCTAGGAAGGATAGGCTGGTTCACTCGAGGAGAATATTTTCTATGATCATACCCCAACCATG
TCATCCATGAACAGGCTCCGTAAGATCCTATAGAGTATAAATGGAATAAGTCATGTGATATGATCCAATTCTATTTTTAT
TACACTTACTTTTTATTATAGTATGGAAATGCATTCATTTTCTTTGCATCGATTTTGATCCGCAATACTATCGGAGTAAA
AGAAGGGATCTAAGGAAGAACGCAGGCTAAACTTTTTGATTTTTTATTAGTAACAAGTAAATACTTTGTTTGGACATAAG
AAACTTGTGATATCGAGGGGATAAACACCAACTAATCAAGAGACAATCCACAAAGCAATTGATCATGATCAAATTTGTAA
GCCCACTTGGATATTGAGCATTTAAGCATAAGAATAGGATTCTTTTCAATGAGTAGTTATAGGCGCAACTTCGGAAAAGA
TAATTTGATAAAGCTTTTCTTACCTTGAGTCATTGAGTCATTATATACCCTATTCTATTGTGGATCCTCCACGGTCTTAT
TTCTTTCATTCTTGCTCGAGCCGGATGATGAAAAATTCTCATGTCCGGTTCCTTTGGGGGATGGATCCTAAAGAATTCAC
CTATCCCAATAACAAAGAAACCTGACTTAAATGATCCTGTATTAAGAGCAAAATTAGCTAAAGGGATGGGACATAATTAT
TATGGGGAACCCGCGTGGCCCAACGATCTTTTATACATTTTTCCAGTAGTAATTCTAGGTACTATTGCGTGTAATGTAGG
TTTAGCGGTTCTAGAGCCGTCAATGATTGGTGAACCGGCGGATCCGTTTGCAACTCCTTTGGAAATATTACCCGAGTGGT
ACTTCTTTCCCGTATTTCAAATACTCCGTACAGTACCCAATAAGTTATTGGGCGTTCTCTTAATGGTTTCCGTGCCAACG
GGCTTATTGACAGTACCCTTTCTAGAGAATGTCAATAAATTCCAAAATCCATTTCGTCGCCCAGTAGCTACGACCGTTTT
TTTAATCGGTACTGCAGTAGCTCTTTGGTTAGGTATTGGAGCAACATTACCCATTGATAAATCCTTAACTTTAGGTCTTT
TTTAGTTTAGGGATTTTTCGAGTTGATTCATTCCACCGCGAAGTCCCCTGCATGGGTATCTAGGAAATAGTTACTTCCAA
GTGAATCTTCCCTAGATACCTAAAATCTATTTTATTATGATCCATTTCGCGAAAATATAGATTGTGCCAAAGATGCAAAA
TTGCTTTCTTTTTTCTTTTTATTCTAACTCAAAAAAGAAGAAGAGGAAAAAATTGCAATGATTTAAAGCGAGAACTTGTT
CTTAGGTAAATCAATTGGGAGATGCTTCTCTAGAGTGTCCCATATCAGTTTTCCATCTTCCATACGAAAACTATTAATTC
GCATAAGATCTTCTTCAGTCTTACTCAAAAGGTCCAATAGTGTATGTATATTGGCCCTTTTGAGACAATTATACGTTCTA
GAAGGCAATTCTAATTGATCAATAAAAATACAATTCAATGGAATTCCTTTTTTGTTTTTCTTTAGATTAGTGAATCTTTT
TTGAAAGGTTAAAAGGGGTGGAGTTAACCTGTTTTTATTTTCTTCGAAACTAGTGCCCTCTTCCTCTGTGTGTATAAAAG
GAAGAAATAAATCAATCAAATTACGAGAAGCTTCATAAAGCGCTTCTTTAGGAGTTAAACTTCCATTCGTCCATATTTCT
AAAAAAAGTATCTCGTGTTTTTCATTTCCATTCCCACAAGAAAAAATACTATAATTCACATTTCGAACAGGCATGAATAC
AGCATCTATAGGATAACTTCCATCTTGAGAGTTCTTTCTGAGTTCCGTATGATATCCGCGATCTCTCTTGATCTGTAACT
CAATACAGAAATCAACGGGCTCTCTCAAGTTAGCTATAGGTTGTGTCGTATCAACGATTTCTACGGAAGGCGGTAAGATT
ATATCTTGAGCGGTTATGTATCTAGGACCTTTGACGCAAATTGATGCGTCTCTAACTCCATAGAGATTACTTCTCAATAC
AATTTCTTTCAAATTTAGTAAAATTTCTTGTATGGATTCTTCAATACCTACTATTGTGGAATATTCATGTGGCACGTTCC
CAAATTTGGCGCGTGTGATACATGTTCCTTCTATTTCTCCAAGTAAAGCTCTTCGCAAGGCAATACCGACAGTATCCGCT
TGACCTTTTCTAAGCGGAGACAGAATGAAACGACCATAATAAAGACGTTTACTATCTACTCTTGATTCAACACACTTCCA
CTCTAGTGTTTGAGTGGATCCTGTTATCTCTTCTCGAACCATAACAGACTAGTATTATTATTTGATCATTGAATCGTTTA
TTTCTCTTGAAAGCGGTTTCATTTTTTTTTACAGACGTCTTTTTTTAGGAGGTCGACATCCATTATGCGGCATAGGTGTT
ACATCGCGTATACAACTTAACCGTACACCACTTTTAGCAATGGCTCGTAATGCGGCATCTCTTCCGCTACCAGCACCTTT
TACCATAACTTCTGCTCGTTGCAAACCCACTGTACGAATAGCATCTACTGCTGTTCTTTGACCAGCATAGGGTGATGCTT
TTCTTGAGCTTTTGAATCCACAAGTACCTGCGGAGGACCAGAAAACGACCCGACCTTGTGGGTCTGTAACGGTTATAATG
GTATTGTTGAAACTGGCTTGAACATGAATAACCCCTTTTGTTATTCTACGTGCACTCTTCCGTAAACTAAAACGGGCATT
CCTACGCAAACCAATACGCACTTTCTTACGTGAACCTATTTTTGGTATAGCTTTTGTCATATTTTATTATCTCATAAATA
TGAGTTAGAAATAACAAAAAGAAAAAAGATACAAAGATATCCGTTTCGGGTTAAAATATATCCTTTACTTTCCTTTTTTT
TATTTGCAATTTGGACATTTCCGTGGGTACTTTTTTTTTACTTTATTAGAAAKTAGAAAGAAAAGCTTCTTTTTCGAAAG
ATTACCCCTGTCTTTGTTTATGCTTCGGATTGGAACAAATGACTCTAATTCGCCCACGCCTGCGAATCAGTCGACATTTT
GTACAAATTTTACGAACGGAAGCTCTTATTTTCATATATAGGTATTCCTTTCTTAAACTATGAATCTATTCTTTTGGAAA
AAATAAGTCTCTTCACTTAAATTCTGAAACTTGGAAGTTATTACCCCAGAAAAACCTAATCCTTTGAATCTTTGGTATCC
TTCAAATCCTCAGTATCCTTCGAGTCTTCGGTACGCTTCGAATCCTTATGGGGAAGTCTATAAATTATACGACCTTTGCT
GGAATCATAACGACTTACTTCAATTTTGACCCTATCCCCCATCAGTATTCGTATAGAGCTAGACCGGATCTTTCCTGAAA
TATAGCCCAGGATGATCGTGTCATTCTCTAGGCGAACGCGGAACATTCCGTTGGGTAGGGCTTCCGTAACTAAACCTTCG
AAAGTTACTTTTGCTTCTCTCGGGTTTTTTTTTTCTCTCCTATTTTTTTTTTCTGTCATATATTTTTCTCCTATTTTTCT
ATTTTTATTTTCAAAATAGGAAGTTCGAGATAGAATTTGGGTACTATAGGTGCGGCCATTACCATATATAACATAAAACT
TCTCCCCCAATTCTGTTTAGTCGAGCTTCTCGATCTGTCATTATACCTCGAGAAGTAGAAAGAATAGCAATTCCCATTCC
GCCTAAAACCTTAGGAATTCCTTGATAGTTGGCATAAATTCGTAAGCCAGGTCGGCTGATACGCTTTAAAAAGGTTCTAG
TTCTATATATTCCCTTTCTAGTCTTTCTCCTTTGATGTCGCAAAGTTGAAACCAAGAAATATCTGTTACTTTCCTGATGT
TTCCGAACACTTTCAATAAAACCCTCTCGTAGAAGTATTTTAACAATGTTTTCGGTAATATTTGTGGATACTACTCGAAC
AGTTCCTTTTTTATTCATGTCTGCGTTTCTTATAGAGGTTAGTAAATCAGCAATAGTGTCCTTGCCCATAAGACTCTAAT
TCTAGGTTCCTCCTAATTTTTCTATAATCAACATGTTTTCCCTTTTCTTTAAATTTAGGATTTTAAAGCATATACGTGAG
ACACAATCTACTAATTTTTTCTTTGATCTATATCTCGTCTACTAGTATTTATAATACTTCAGGAGCTAATGAAACTATTT
TAGTAAAATTCAATTCTCTTAATTCTTCGGCAACCGCGCCAAAAACTCGAGTTCCTTTTGGATTTCCTTTTTGATCAATG
ATAACTGCTGCATTGTCATCATAGCGTATTATTATACCGTCGTCGCCTTTGAATTCTTTACGTGTACGTACAATTACAGC
TCGAATTACTTCGGATCTTTCTAGAGGCATTTGGGGCACTGCGTCTTTGATTACAGCAATAATAACATCACCAATACGAG
CATATCGCTGATTACCAGCGGCTCCTATGACTCGAATACACATCAATTTTCGAGCTCCACTGTTATCTGCTACATTTAAA
AGGGTCTGAGGTTGAATCATATTATTTTGATTTCCATTTGTTATTTCAATGCAAAAGGATGAAAGAAATATTGTCTTTCC
AGAAAGAAAAACCAGGGGTTTTTTATCTTCAATACTCCTTTTTGGGGTTCTATATCTCTAATCGAAGAAATTGACTTCGT
ATGGGCATTTTACTGGCAGCTATAGAGATAGCTGCTCTAGCTACAGTTTCGGATACTCCGCTCATTTCATAAAGTATTCG
ACCTGGTTTAACAACGGCTACCCAATATTCGGGGGATCCCTTTCCCGAGCCCATACGTGTTTCTGTGGGTCTTATTGTAA
CCGGTTTGTCGGGAAATATACGCACCCATATTTTTCCACCACGACGTGCATATCGTGTCATTGCTCTTCGTCCTGCTTCT
ATCTGTCTCGCGGTGATCCAAGCGGGTTCAAGTACTTGAAGAGCATATCTACCAAAACAAATATGATTGCCTCGGCAGGA
TTTTCCCTTCATTCTTCCTCTATGTTGTTTACGAAATCTAGTTCTTTTGGGGTTATAGTCGATGGTTCTTTCTTAGTTCC
ATCTCTACTACAAAACTGGACATGAGAGTTTCTTCTCATCCAGCTCCTCGCGAATGAAATGAGAAAGCGTGCGAATTTCA
TTTCTCTAATTCCATAATATTCAAAAATATTATAGATAGGTACACATCAATATATAATAGAAAAAGTTAGGTTTTTTTGA
TTTTGACTTTCTTAAAAAAGAAAAAGAAATATATAGTCAAGAAAGAAGATCTAGAATATATCCAAATTCAATATTTATAT
AAAATGTAATCCTTCTTTTTTTGGAATCTCCTTTTTTTTGATTCTTATTGAATCGTGGTAAAGTATTCTAATCCAATAAG
GATTTCGCGGGCGAATATTTACTCTTTCCTGTCTTATTTGTTAATTTAGAACCTTATCAAATAAAGCAATTTTTTTGGTT
TGTTCCGCCATCCCACCCAATGAAGTGTTAGGATTCTTTTCAATAAAATCCTATGTAGTCATAGGTTTTGTCGTTCCCAC
AGCTTCTCCTTTAATGGTTAGGTTTGAATCCTGCAATGGAGCTTCCAAAAAATTTCTTTCCGAGTCAATTTTCTCAGTTT
TATTAACCCGGCTGCTCTTTATTTATTGMTTTATATTTGTTGTTTCAAAAGTAAAGTTACGATTTCGAATTCTCTCTTTT
TTTTTTTTTTAGAATTTTATTATATTGATGCTTTATCACATTGCCTTTTTTTTATGATGTAATTCATAGACCATACACAT
GGGAATCCTATATCTTTCTTATTCTTCTTCCTTCTATCTATCATCCCTCCTTTTATCCACATCCCTTTAGTTTTGCTTCA
CAGCCTAGAATCAGGTTTCTTTTGTAGAGAAAAAAATGCAGTTGCTACAACTATATGATAGATCTACTCATTTTTGATAG
ATGTATTTATTCACATAGTGACTGTTTCTTAGTTAGGATCTCGACAATACGAAGCAATAGGTTGGTTATTAGTTAATTTT
CTATCATTACTAAGTTTTTTTCTATTTTTAGTAGGGTTCAGACAATTTTTTTTTCAATTTTTGACCCTAAAGAAAAAACT
AACGAGTCACACACTAAGCATAGCAATTATATTAAAAGATTTATTAATTTTCATTAAATCTTATAGAAAGAGGGATACTT
TTTTCTTTTTTTTAGGGATTTTTGGAAAAACAAGGTTCTTGTCTTTTTTATTCTATCACTGGGCGGAATGGGAAGACATG
GTTAGTTATTCTTCTTCTACGAATATCCAAATTTTGACACCTAATACTCCATAGATAGTTCGAATTGGATAGCAGCAATA
ATCAATTTTAGCGCGAATTGTTTGGAGGGGTAGTCTACCCTTTTTGATGCATTCGGCACGTGCAATTTCTTTTCCTGCTA
GACGACCCGCAATTTGGATTTTTATTCCCTTTATATCCGCTTTTTTAGTTAATTCAATAGCTTTTTTCATTGCTTTTCGG
AATGAAACTCTATTTTTTAATTGGAAAGCTATATATTCCGCAAGAATATTAGGTTGTCTATAAGGTTCTTTAACCTTTTC
GATAGCAATATTAAGTCTCTGGTTTACAGAATTAACTTCCTTTTGGAGATCTTTCTCTAATTCTTCGATTGCTCCCTTTT
TCTTTAATAAATAGGGGAATCCAATATGGATTATGACGTGGATTGTATCGATTTCTTTTTGAATTTCTATATGTGTAATT
ACTTCAGAACTTGAGTCTGATTCCATTTTTCTATTCGAGCCTTTTTTCCTATTCTTTTGTATATAGTTCTTGATACAATT
CCGTATTTTTTTATCTTCCTGTAGACCTTCAGAATAATTTTTTGGTTGTGCGAACCAAAAGGAATGGTGATTTTGGGTTG
TACCAAGTCTGAAACCGAGTGGATTTATTTTTTGTCCCATATTTTTCTATTATATTTCTTTTTTTTTTACTGGGAATCGA
AATCTTAGATTGATCTAAAGATTATTTAGATTTCTTTACTATATTTAGTACAATTGTTATATTACACATCGTTTTTTTTA
TAGAATAACTACGTCCTCGAGCTCGAGGTCTGAATTTTTTCATAATAGTACTCCTACTGACTTCGGCTTTAGTGATGAAT
AAATTCGTTTTGTCGAAATCCCTATAATGAGTAGCATTTGCTGCTGCCGAATAAACCAACTTTAAGATGGGATACGATGC
TCGATAAGGCATGAGATTCAGTATCATAACGGTTTCCTCGTAGTAACGCCAGCGAATCTCATCTAGAACTCTTTGTGCTT
TGAAAACAGACATATGTATGCGTTTTTGTGCTTTGAAAACCCGTTCGAATTTAAGTAGACGATCGGTTGGAACTTTTCTT
GCGAGTTTTCTCAGCCCCTTCTTCTTCTTTATCCTAGGGGTATACTTTACCAATTTGAAACTTGTCATAAATAAGGTTAT
TACCCGCCTACCTTTATTTTATTTGATTATTTGAATCCTATAAATTTTGTTTATTCTGAATCTTTCTATTCTGAATTCAA
TTAACGACGAGATTTAGTATCCTTTCTTGTACTTTCATAACTCGTGAAATGCCGAGTAGGCACGAATTCCCCCAATTTGC
GACCTACCATAGGATTTGTTATGTAAATAGGTATATGTTCTTTTCCATTATGAATCGCGATTGTATGGCCAACCATTGCG
GGTAGAATGCTAGATGCCCGGGACCACGTTACTATTATTTCTTTCTCCTCCTTCATATTGACCTTTTCGATTTTTGCCAA
TAAATGACGAGCTACAAAAGGATTCGTTTTTTTTCGTGTCACAGCTGATTACTCCTTTTTTTCATTTTAAAGAGTGRCAT
CCTATGTCCACTATCTCGATCGAGGTATGGAGGTCAGAATAAATAGAATAATAATGAATGGAAAAAAGAGAAAATCCTTT
AGCTGGATAAGGGGCGGATGTAGCCAAGTGGATCAAGGCAGTGGATTGTGAATCCACCATGCGCGGGTTCAATTCCCGTC
GTTCGCCCATCGCATTATTGCAAATTCCAAAAATGCAATTTTCCATATTCCTAGTTACGTATTTACTTACGGCGACGAAG
AATAAAACTATCACTATATTTTTTCCTTTTCCTAGTTCTTCTTCCAAGCGCAGGATAACCCCAAGGGGTTGTGGGTTTTT
TTCTACCAATGGGGGCTTTCCCTTCACCACCCCCATGGGGGTGGTCCACAGGGTTCATAACTACCCCTCTTACTACGGGG
CGTTTACCTAGCCAACACTTAGATCCGGCTCTACCCAAACTTTTTTGGTTCACCCCAACATTACCCACTTGTCCGACTGT
TGCTAAGCAGTTTTGGGATACCAAACGGACCTCCCCAGATGGTAATCTTAAAGTGGCCAATTTACCCTCTTTTGCAATCA
GTTTCGCTACAGCACCTGCTGCTCTAGCTAATTGCCCACCCCTTCCACGTGTGATTTCTATGTTATGTATGGCCGTGCCT
AAGGGCATATCGGTTGAAGTAGATTCTTCTTTTTTATCAAAAAACCCCTTCCCAAACTRTACARGCTTYTTCCAAAGCAT
ACGGCTTTCTAGATGTATATGACGATCTCTAGACAGATGGATCTTATATGAATCGTATGATGAAGTACCACATGAGTGGA
TATATAGAAAAGGAATCCAAATCCGCCGAATCGCTCATGTTATGATCTTCTACATCCTAGGTCTCCGCGTTCCGTCATCT
GGCTTATGTTCTTCATGTAGCATTCAGATCGAATGACTCTATGAAATTACGTCGATACTTCCACATATTATGGGTAACGT
AGGAGACATCCCTATTTTCACCCGGGGGTCTTAATTACCACTGCTTAGCTTTCAATTCGCCTCTGACCATCAAATTAAAT
GTGAATAACCCGTCCTCCTCTCTTTGAAACAAGGGGCGCTTCCGGTTCTGTGCGTGCTTCAAACAATTTTGTCTTCTCCA
TATTACCATATCTCTAGAGTCAATAATTTTCTATGAGGAACTACTGAACTCAATCACTTGCTGCCGTTACTCAACAGTTT
TCTGTTGAGGTCTATCCCGTAGAGGTAGTCAAATTGGATCAGTGATCGATTTCTAGGTTTCGTCGTAAACCTAATTGGTT
ACTTCCAATTACGTAAATCAATAGTTCAAACCGCACTCAAAGGTAGGGCATTTCCCATTGATATAGGAACTTTTGTACCA
GAAACAATAGTATCTCCAATTATAGCCCCTCTGGGATGTAAAATATATCTCTTCTCACCATCCCCATAGTGTATGAGACA
AATGTATGCATTTCGATTAGGGTCGTATTCTATGGTTACGATTCTACCAGATATGTCTTTTTGATTCCGTCGAAAATCGA
TTTTACGGTATAGGCGCTTATGACCTCCCCCTCTATGCCTTGCGGTAATGATTCCTCTGGCATTACGACCTTTACCACAA
CGGTGCCGTCCATGGATCAATTTATTTCGTGGATTGGATTTCACTTGCCTGTCTACGGTTCCCTTGCGTGTGCTCGGGAT
AGGTGTTTTGTATAAATGTTTCGCCGTATTATTAAGTATTCTCCTTTAGTTCGTTTCTCTATCTAGAAGTGGAATAGAAT
AACCCGGTTGAAGGGTAATGATCATACGTCTGTAATGCATTGTATGTCCCAGAATAGGTCCCATTCTTCTACCCTTTCCG
GGTAGTCGATGGCTATTCACAGCTACTACCTTAACACCAAAGAAGAGTTCGACCCAATGCTTTATTTCTGTCTTAGTGAA
TCCCGATTCGACATTAAAAGTATATTGATTCTTTCCCAATAAACGAAGACTCTTTTCTGTAAATACTGCGTATTTGATTC
CATCCATAAATCGACTTTCCCTCCTATGCTCTGAGTTCCAGTATCGATAAGAATTCGAGTTCTTATTGTTCTTATGTTAT
GGTATGAATATACCATACCAATTCGTTATGTATGGATGATGGATGAGATTCCATGGATAGAGAGCCAGTTCCAATAGACC
GTTCCCGTTCGCGTGCATCCAGCAGGAATTGAACCCGCAAATTTACCAATTATGAGTTGGGCGCTTTAACCATTCAGCCA
TGGATGCTTAACAGGGATCATCGTACATCGTAAATAACCAATTTTCATATAGAATATCATAGAAAAATGAAATCGAAAAT
ATTCGGAGATGGCAAATATTCGGAGATGACTATGAAAACACCTCTCCGGATCCTCGAATTGAAAGAGAGATTGAGAGGGA
TCAAGAATCCTAATTCTCGCTATTTGGAATGGATCCAATTCTATTGAGTCTGACCCATAGTGATCATTTCTCTTTAGCAA
AGAATGACCTTGGTTATCAAAGGATTGAACAACCGAGATCCATTTACTTATGATACCTAGTTGACATTGCTAACAAGGAT
CTAATGAATTATGAGTTTAATAGATCCTCTTTAGCAGAAAGACGTATATTCCTTGCTCATTATCAGACAATCACTTATTC
CCAAACCTCGTGTGGGGCTAATCGTTTTCATTTACCATCTCATGGAAAACCCTTTTCGTTCCGCTTAGCCCTATCGGGTA
TTTTAGTGATAGGTTCTATAGGAACTGGACGATCCTATTTGGTCAAATACCTAACGAAAAATTCCTATTTTCCTTTCATT
AAGGTACGAGGGCTTCTTATTCCACAAGAACGAAAGCACCTTTTCATTCTTTCATATACTAGGGGTTTTTACTTGGAAAA
GACAATGTTCCATACTAAAGGATTCGGGTCCATAACCACGAGTTCCAGTGCACTAGATCTTGTAGCACTTAGCAACGAGG
CCCTATCCATTAGTATTCCACATAAGAAATCCATTATAGAAACTAATACAATTAGATTAGCTCTTCATAGACAAACTTGG
GGTTTGCGAGCCAAGATAAGACCGGCTCGGGATCATGGGACCCTTTTCTATCAGATAGGAGGGGATCTTGTACAARTACA
AAATAGACTTCTAAGTAATAACCCCATAGATCCTATATCTATCTATATAAAGAGGCAATCGTGTCAGGAAGCGGCTTTTT
CTTTGGCCAAACGGTACTTCGAACTTGGAACGAGCATGAAGAGATTAACGAGACTTCTTTCTCTTTTGAGTTTTTCTGGC
GGACCGGTCGCGCAAGATCTTTGGTCTTCCCCCGGAACCGATGAAAAAGTGGGTCGCTTCTTATGGACTCGCTCAGAATG
ATTCTTCTCTATCTATAGTTCATGGCCTATTAGAAGTAGAAGGTGCTCTGGTGCAATCCTTACCGACAGAAAAAGATTGC
AGTCGGGTTGATAATAATCGAGTGCCATTACTTCGTCGGTCCGAACCAAGGAATCCGTTAGAAATGTTTTGAAATGGATA
TTGTTCTCTCTTTGATTAGGGATGCTATATGAAAAGAAGTGGAGTTTGAAAAAGGGAACGGAATGGTCAAACCGGAACTG
CTAGAGGAACGAATTTTCAATAGCATAACTTGGGCTCCTAGAATATGGGGCCCTCGGGACAATCTATTTGATTGCAGGGA
CAGGTACGCTGAATATGACTGGGGATTTTCCTATGGGTATTGGAGCGGGTCCAAGCAGATTAAAGAGGATGAGTTGTCAG
AGACTGCTATTTATTCGAATTATTTCTGGTATATTTATCATAAAAAGGGGGAGGTGCAAGAGACTGATTCGGACTTCTTG
CAGAGTGGAACAATGCAGTACCAGACACGAGATATATCTTTCAAAGAAGAAGGCTTTTTTCGAATAAGCCAATTGATTTG
GGACCTTCGGATCCATTCTTTTTCCTATTCAAAGATCAGGCCTTTGTCTCTGTGTTTTCACGTCGAGAATTCTTTGCAGA
TGAAGATGAAGAGATGGCAAAGCGGCTTAGTACCAGTACCTGGAGAAAAAAGCCTCCTAAACATATGGCTAGYAACTRGT
TCACYAGGAGTAMGMAAGAAAGGCAAAAGCACTACGAATTATTGATTTAGGAATGGGAATGSGCTRGAACCYYGGGTTCT
TCCTTATATAATTAATGGTCTTTTCATTCTAATACTCTATCCGAGAGTTCTCAGTATTTAGCAAAGCTGTTCCTATCTAA
CGGAAGGCTCCTGGATCAAATGACAAAGACATTGTTTGTGGAGAAAGAGGTGGCTTTTCCCGGATGAAATGAAACATTTC
ATTTGTGTAACAGGAGAAAGATTTCCCACTCCTTAGCCGTAAAGATATGTGGCCATGAAAAAGGGAGGGGATTCAGTGGA
ACAGGATTGGCCGGGCGGTAGAGTCGTGGAAACACTTGTTGATTCCTATTTTGGACCCTAGCTCCATGGAACAATATGCT
ACTGCGGAAACATGGAAGAATTGCAATCTTAGATCAAAACACTATGTATGGGATGATATGAACTGCCTAAATAAGAATTC
TTGAGCGTCGAATAACCTGAGTACTAACTACATCAAACAATTTGCATTAATGAAACTGTGTAAATCCACCGGATAATCAA
AAATACGCATGTCTGATGAAATGGTTGTTGCTATCTGTTTCCATAACGAATCCTTGGTTTAACTGAATAAGTAAATAAAA
TGGGCCCTTTCTCTTCGTCTCAGATCGATGGATCTTCTCGATTGGAAGATCTCCCATATGGATAATACACATTCCAGTTG
ACCGAGCCTAATGCTAATTGTTTTGTTCCGAAGCAAAGATATCCGCGGAGGCCGGTTCGTTCGTCCTATTCTGATATTCA
GGACCAAGAGGTCCTGGATTCTCTTTCGGATAGGCCCTGAAAGGAGAAGAGAAGCTGAAATGCCAACGGACCTCTGTCTA
TTCTCTAATTCACCCGATCCGATAGTACCCGTTTTTGGAACGTCCAGTGCCAAAGTCACTGAATGGGTAAGTCACCAATC
CAATCCCTTTGACAAATCGGGTGTCATATTAGATATCATATTCTATATATATAGAAATATCATAGAATAGACATATAGAA
TTTTTGGTTGGGAAATTCGAATGAATCATTGAGTGAAAAAGGAGCAAAGAATGACAAAAGATGAGACTCTACTAGTCTTC
ACTCTTGTGGTTTCCTCGGTTTCTATTTTCTTATTCGGGATCTTGCTTTTCATGGTTCTCATCTCTGCAACTCGCGATTT
TCGCGAGAGAACCAAATCCAAGTTGGTGAAGATCATGATTTGGGCTGGCATAGTAGTTATTACCTTTGCAATTGCGGTTC
GAATCTATCCGATCTTTATCTTTTTGCTCAAAGAACGAATAAAACCCCTTGTTGAAGCCCTTTATGATAAGCTTCCCTGG
ATCTGGGAAGTTTCTCTTTCACGGTATTGGGATCGTTTGATCGATTTCCTTGATCGCTACCTATGGGCGTGCGCTCAAAG
GATACAAACAGGGATTCGCAAACAAAAAGGGGAATTCGTAGTCACTTTTTCCTGTCGCGTAAAAAAAAGGCTTTACGCGA
GAGCAATAGAGGTTGGGATACATCTATCTCTTCTGAGCAACCTCTTTTGGATTCTTAAGACCACCCTTGCAGTAGGATAC
CGTCTGCTTTAGGTTCTTTATTATCTCCTTCGAGGGGTTTTTAGGATCATTCAAGCTATATTTAGTCTATTTTGGCTTTT
ACTGTCTACTTTTCTCAGGGAGATGGTTAAGGACCTCAGAAGATAGAGGAGAGCGCCAGGCGCAGATTTCCGGAATACTT
CTACGGGGAATGCTCATTCAATGAGCATTCTCCGTATTATGCCTTGAAGAGGACTCGAACCTCCACGCTCTTTAGCACGA
GATTTTGAGTCTCGCGTGTCTACCATTTCACCATCAAGGCATCTTGAAAGTGAATCGTATTCCATGAATATGATATCTAT
CGAATGTGATATATGGAATATATGACAAAGGTGGAGTCTTGGAGTATTTCGATCGATCGGTCATATACATATAGGCCTGA
GTCAGACATCAAATAGCTTCGATTTGCATTATCCGTAGGACACCTTATATGTATCAAAATCGATATCAAAATCAAAAAGA
TGNANAATCCAATTTCTCGATTCAATAGAAGCCCAAAGAGGTGCATATGGTACCCAAATAAGGATAGGATAGATATGTCA
AAAGCAGGTCTGATTACACCTATTCCTAATCCTAAATAGAATGTAAGGACGTAGGGATTTCTATGTAAACAGAGTATCCT
ATTTCCATAGGCTCGAATGACCCCTTCTCATAATAAGAATGTGCACGATCTGGTCCGGTATGGAATGAACTTATAATCTG
ATGATCGAGTCGATTCCATGATTATAAGTTCATAACCCTAGCACCCATTCCCATTTTGGGCGGAACAGATCTACTAATTC
TTTTATTCCAGTTAGTAAGAGGGATCTTGAACTAAGAAATAGACCTAGCAGCTAAAAGAGGGTATCCTGAGCAATTGCAA
GAATGGGGTTCATTGATATTCCTGGTATAGTAGATGCTATCACACATACAGTCATACTCAATTCGATGGAATTGTTTGAT
CTTAAAGGGGATCTTCTATAATTTCGCACATAAGGGGTTATTTCTTGGTTTCGTCCAGTCATTAATAACTTGATTATTTT
TAGATAATAGTAGATAGAAAGAACGCTCGTAAGGAGTCCTATTGAAACCAAGAAATATAGGCCTGCTTGCCATCCACACC
AGAATAGATAGAGTTTTCCGAAGAAACCTGCTAGTGGAGGAAGGCCTCCTAGGGATAAGAGACATAGGGCTAAAGAGAGA
GCCAAAAAAGGATCTTTCGTGTATAATCCTGCATAATCTCGAATGTTATCAGTTCCGGTACGTAGACCAAATAATACAAT
GCAAGCAAAAGTTCCTAGATTCATGGAGATATAGAACAGCATATAAGTTATCATGCTTGCATATCCATCATTTGAGTCTC
CAACAATTATTCCAATAATTACATATCCGATTTGCCCTATGGACGAATATGCAAGCATACGTTTCATGCTTGTTTGAGTA
ATAGCAAGGAGATTCCCCAATATCATGCTAAGAATAGCTAGGATTTCCAGAAGAAGATGCCATTCGTTTGATGAGAAATA
AAAAGGAATATCGAGAATTCGCGTGGCTAAAGCTGAAGCAGCTACTTTCGAAGTAACAGAAAGAAAAGCAACGACTGGAG
TGGGGGAGTCAGAGTCGAAAAGAGGATTCCTCGCTTCTTTCTCTCATGCAAAACCGTGCATGAGACTTTCATCTCGCACG
GCTCCTAAGTGATAAAAGAAAGAAGAACTCGTCTTCTTTCTTTTTTGATTACCTTCCTCGCGTATGTATAAGACCGAATC
CATTCTTTTTCGAAATGGATTTCGAAAAAGAACTACTAATCCTTAACTTTTCGAGGAATCCTTCATCAGTGGTTGTGAAT
GACTGACTTTTTCAATCCTTTCGACCTTGGTTCCGTAGGAGCAAGTCAGAAAGGTTGAGAAATAGAACCATCTGATTTGA
TTCGTTCCCAATAGCCATGAGATGATCATCTTAGGGTGATCCTTTTGTCAACGGATGCTCCTATTACACTCGTAGTCTCT
GAAGGATGAGAACCCACTATGTAGCATTTACATCGATAATTCAAGCATTGTATACGTCATTAGTCCGATTCTTTGTAGGA
ACTACCCGTAATAACGAGCTTGCAAAATGGATCTGTTTATCATAAAGAGATTCGTTGTTCCTGACCCTGCTTCACCTTAA
TTGTTATTTGAACAAAAAGATCACAATAAACTTTTGGTAAAAGTTCTGTCTTGGTCGGAGTGGGGATAGCATTTCTCTTC
TGCATGTCTATGGAGTTTTGCAAAACCCAAACACCTCAGATAGAGGTAGGAATTTGTCGAACGAACCACACTCCTTCGTA
GACGTCAGGAGTCCATTGATGAAAAGGGGCTGGGGAAAGCTTGAACCCAAGTCCTACAGTGATGAATATAAGCGCAATTG
AAATTCCTGGGGAGTTATACATTTGTGTATTGATAAGACCATTCACAATTTCTTGAAGCTCGATCTCCCCCCCAGATGAA
CCATATAGCCAAGAGAAACCATGAACCAGAATAGAAGAGCTTGCCCCACCCATGAGTAAATATTTCATAGTAGCCTCATT
AGACCGTAGATCTCTCTTGGTATATCCAGACAATAGGTAGGAACATAAACTGAAACATTCTGGAGCTACAAAGATAGTTA
TTAAATCGTTAGCACCACATAAAAACATTCCCCCTAGAGTAGCTGTTAATACGAATAACAGAAACTCTGTTATAGCCATT
TCTGTACATTCAATGTACTCTACGGATAGAGGAATACATAAAGTTGAACATAATAAAATAAGAAATTGAAAGATTTCGTT
GAAATTGTTCGTTTGGAAATTTCCCGAAAAGCTAATTATAGGTTCTTCTCTCCATCGGAACAATAGGGCCGTTATGCTTA
TTACTAAACTTGTTGAAGAGATGAAATAGAACCAAGGTCTATCTTTTTGATCAGAGGTTAAATCGATCATCAGAAGAAGA
ATTAGGCCAAAAATTAGGATACATTCTGGGAAAATGAAACTTCCATTGAAGAGAAGCAAATGAAACGCTTTCATAAAAAT
TCTCGTAGAATCGAGAATGAAGTTTTCATTCTGTACATGCCAGATCATGAATTAGTAACTGCAGCCAATCTCCGAAAAGT
CCCGATTGTTTCGATTTTTGGAATGGGATATTTACGGAATCCCCATGAATAGGATCAAACCTTATTCCATGCTATTTCCA
TAAGATTCCTCTTTCTTATTCTTAAGCAAGCCCCCGAGAGGGCTTAGTTGATCATGATTTCTGTTTTCTCTTTTTTTTTC
CTTTTTATTTGTTTCGAAAAAGATATCRTCCGATTCTCCTTCTATTGATTCTTTTCCGATCGAGATGTATGGATCCATGT
GTCTACATACCTAGATTCTGTTCATGGATTAACGAAAATGTGCAAGAGCTCTATTTGCCTCTGCCATTCTATGAGTCGCT
TCCTTTTTGCGTATGGCACCCCCACTCCCTTTGGCAGCATCTACTAATTCGGAACTTAATTTGAAAGCCATATTTCGACC
CGGACGCTTTTGGGATGCTTCTAATAACCAACGAATGGCAAGTGCTCTTCCTTGTTTAGATCCTATTTCAATCGGAACTT
TCCGCGTCGATCCTTTTTTATTACGTCTTGTTTTTACTCCTATATTGGGAGTTACTCTACGTATTGCTTGACGTAAAACC
AATAGTGGATTTGTTTCTGTCTTTTGTTGAATCTTTTTCACGGCTCGATAGAGAATTTGATAAGCCAATGATTTTTTTCC
GTCTTTCATAATACGGTTAACCACCATGTTAACTAATCGATTACGAAAAATTGGATCGGATTTTGCGGTTCTTTTTTCTG
CAGTACCTCGACGTGACATGAGCGTGAAAGAGGTTCAAGAATCCGTTTTCTTTTTATAAGGGCTAAAAACGAATCACTTA
TTTTTTTGGCTTTTTGGCCCCATATTGTAGGGTGGATCTCGAAAGATAGGAAAGATCTCCCTCCAAGCCGTACATACGAC
TTTCATCGAATACGGCTTTCCACAGAATTCTATAGGGATCTATGAGATCGAGTATGGAATTCTGTTTACTCACTTTAAAT
TGAGTATCCGTTTCCCTCCTTTTCCCGCTAGGACCGGAAATCCTGTATTTTCCATATCCATACGATCGAGTCCTTAGGTT
TCCGAAATAGTGTAATGGAAAAAGAAGTGCTTCGAATCATTGCTATTTGACTCGGACCTGTTCTGAAAAAGTCGAGGTAT
TTCGAATTGTTTGTTGACACGGACAAAGTAAGGGAAAACCTCTGAAAGAATTTCCATATTGACCTTGGACATATAAGAGT
TCCGAATCGAATCTCTTTAGAAAGAAGATCTTTTGTCTCATGGTAGCCTGCTCCAGTCCCCTTACGAAACTTTCGTTATT
GGGTTAGCCATACACTTCACATGTTTCTAGCGATTCACATGGCATCATCAAATGATACAAGTCTTGGATAAGAATCTACA
ACGCACTAGAACGCCCTTGTTGACGATTCTTTACTGCGACAGCATCTAGGGTTCCTCGAATAATGCGATATCTCACACCG
GGTAAATCCTTAACCCTTCCTCCTCTTACTAATACTACAGAATGTTCTTGTAAATTATGGCCAATACCAGGTATATAAGC
AGTGATTTCAAATCCAGAGGTTAATCGTACTCTGGCAACTTTACGTAAGGCAGAGTTGGGTTTTTTGGGGTTGATAGTGG
AAAAGTCGACAGWTAAGTCATCCTTACTGTCCCTCTACAGAACCGTACATGAGATTTTCACCTCATACGGCTCCTCGTTC
AATTCTTTCGAAGGGATCCTTTTCCTCGTTCGAGAGTCTCCGCCCTTCTTCCACTCCGTCCCGAAGACTAACTAAGACCA
ATTGAGTCACGTTTTCATGTTCTAATTGAACACTTTCCATTTATGATTAAAGGAGAAGATTGTTCTTTTACCAAACATAT
GCGGATCAAATCACGTCTTATAATAAGAAGAAATCTTTCTCGGTATCAATCCCCTTGCCCCTCATTCTTTGAGAATCAGA
AGGATCCTTTTCGAGTTTCCATTTCTTCATTTTGAATCTGGGCTCTTCTATCTTCGACTTATTTTTTTGGCTTTATTCTT
TATTTATTTCATTTCGATTTTTCCCTCTTCCTCTATCCCTATCCTCTAGGTACAGCGTTTGCATCAATAGAGAACTTTTT
CCTCTGTATGAATCGATATTATTCCAATTTCTTCCCGAAACTTCCCAAGAAAAATCCCGAATTGGATCCAAAATTGACGG
GTTAATGTGAGCTTATCCATGCGGTTAGGCACTCTTCAAATAGGAATCCATTTTCTAACTGGCTTTCGTGCTTTGGTGAG
TCGTCCGAGATCCTTTCGATGACCTATGTTGTGTTGAAGGGATATCTATATGATCCGATCGATTGCATAAGACCCGCGGT
AGCAATAGAACGGGGAAAGTATACAGAAAAGACAGTTCTTTTCAATTTCGATTATCTATATATTAGTTCGTTTCTATTTC
TAGATATCTATTTCTATATATCTATATATTAGTATTAATATCTATATATTAGTATTAGTTATCTATATATTAGTATTAGT
TAGTAGTACTATTCTATTAGTTAGCGATCCCGGCTCTGTGAGTTCTTTCTTCCGTGATGAACTGTCGGCACCAGTCCTAC
ATTTTTTCTCTGTGGACCGAGGAGAAAGGGGGCTCAGCAGGAAGAGGATTGTACCATGAGAGAAGCACAGAGGTCAACCC
GCTTCAAATATGGAACATGGATTCTGGCAATGCAACGGAGTTGGGTCCTCATATCGATCCGAATGAATCAGTCTTTCTAC
AGAGGTCAATCTTTGCCTATTAGGCAAGAGGATAGCAAGTTCGAAATTCTGTCTCGGTAGGACATGGATTTCTATTACTA
TGAAATTCATAAATTAGTTAATGGGAGGGCTACCATTATCCTTTTTCTTGTATGTGTTCCTAAGAGAAGGAATTTGTCCA
TTTCATGTTTCGAGGTCTCAAAAAAAGGGCGTGGAAACAGATAGAAACTCTTGAATGGAAATTGAAAAGAAATGTAGCCC
CAGTTCCTTCAGAAATGGTAAGATCTTTGGCGCAAGAAGAAGGGGCGATCCATATCATCTTGACTTGGTTCTGCTTCCCC
TCTTTTTTTAAGAATACCGAGTCGGGTTCTTCTCCTACCAGTATCGAATAGAACATGCTGAACAAGATCTTCTTCATGGA
AACCCACTCGATTTAGATCGGGAAAATCGTACAGATTTTATGAAACCATGTGCTATGGCTCGAATCCATAGTCAATCCTA
TTTTCGATAGGACCGGTTGACAATTGAATCCAATTTTTCCCATTATTTGACTGTCCATAATAGTGCGGAAAGAAAGCCCG
GAGGAAGAGTGGCCTGGCCTTGCGTTTCTCGCCCCTTTGCCTTAGGATTCGTTAATTCTCTTTCTCGATGGGACGGGGAA
GGGATATAACTCAGCGGTAGAGTGTCACCTTGACGTGGTGGAAGTCATCAGTTCGAGCCTGATTATCCCTAAACCTAATG
TGAGTTTTTTCTATTTTGACTTACTCCCCCACCACGATCGAACGGGAATGGATAAGAGGCTTGTGGGATTGACGTGATAG
GGTAGGGTTGGCTATACTGCTGGTGGCGAACTCCAGGCTAATAATCTGAAGCGCATGGATACAAGTTATCCTTGGAAGGA
AAGACAATTCCGAATCCGCTTTGTCTACGAATAAGGAAGCTATAAGTAATGCAACTATGAATCTCATGGAGAGTTCGATC
CTGGCTCAGGATGAACGCTGGCGGCATGCTTAACACATGCAAGTCGAACGGGAAGTGGTGTTTCCAGTGGCGAACGGGTG
AGTAACGCGTAAGAACCTGCCCTTGGGAGGGGAACAACAACTGGAAACGGTTGCTAATACCCCGTAGGCTGAGGAGCAAA
AGGAGAAATCCGCCCAAGGAGGGGCTCGCGTCTGATTAGCTAGTTGGTGAGGCAATAGCTTACCAAGGCGATGATCAGTA
GCTGGTCCGAGAGGATGATCAGCCACACTGGGACTGAGACACGGCCCAGACTCCTACGGGAGGCAGCAGTGGGGAATTTT
CCGCAATGGGCGAAAGCCTGACGGAGCAATGCCGCGTGGAGGTGGAAGGCCTACGGGTCGTCAACTTCTTTTCTCGGAGA
AGAAACAATGACGGTATCTGAGGAATAAGCATCGGCTAACTCTGTGCCAGCAGCCGCGGTAAGACAGAGGATGCAAGCGT
TATCCGGAATGATTGGGCGTAAAGCGTCTGTAGGTGGCTTTTCAAGTCCGCCGTCAAATCCCAGGGCTCAACCCTGGACA
GGCGGTGGAAACTACCAAGCTGGAGTACGGTAGGGGCAGAGGGAATTTCCGGTGGAGCGGTGAAATGCATTGAGATCGGA
AAGAACACCAACGGCGAAAGCACTCTGCTGGGCCGACACTGACACTGAGAGACGAAAGCTAGGGGAGCAAATGGGATTAG
AGACCCCAGTAGTCCTAGCCGTAAACGATGGATACTAGGTGCTGTGCGACTCGACCCGTGCAGTGCTGTAGCTAACGCGT
TAAGTATCCCGCCTGGGGAGTACGTTCGCAAGAATGAAACTCAAAGGAATTGACGGGGGCCCGCACAAGCGGTGGAGCAT
GTGGTTTAATTCGATGCAAAGCGAAGAACCTTACCAGGGCTTGACATGCCGCGAATCCTCTTGAAAGAGAGGGGTGCCCT
CGGGAACGCGGACACAGGTGGTGCATGGCTGTCGTCAGCTCGTGCCGTAAGGTGTTGGGTTAAGTCTCGCAACGAGCGCA
ACCCTCGTGTTTAGTTGCCACTATGAGTTTGGAACCCTGAACAGACCGCCGGTGTTAAGCCGGAGGAAGGAGAGGATGAG
GCCAAGTCATCATGCCCCTTATGCCCTGGGCGACACACGTGCTACAATGGGCGGGACAAAGGGTCGCGATCTCGCGAGGG
TGAGCTAACTCCAAAAACCCGTCCTCAGTTCGGATTGCAGGCTGCAACTCGCCTGCATGAAGCAGGAATCGCTAGTAATC
GCCGGTCAGCCATACGGCGGTGAATCCGTTCCCGGGCCTTGTACACACCGCCCGTCACACTATAGGAGCTGGCCAGGTTT
GAAGTCATTACCCTTAACCGTAAGGAGGGGGATGCCTAAGGCTAGGCTTGCGACTGGAGTGAAGTCGTAACAAGGTAGCC
GTACTGGAAGGTGCGGCTGGATCACCTCCTTTTCAGGGAGAGCTAATGCTTATGCTTATTGGGTATTTTGGTTTGACACT
GCTTCACGCCCAAAAAGAAGGCAGCTACGTCTGAGCTAAACTTGGATATGGAAGTCTTCTTTCGTTTAGGGTGAAGTAAG
ACCAAGCTCATGAGCTTATTATCCTAGGTCGGAACAAATTAGTTGATAGTGATAGGATCCCCTTTTTGACGTCCCCATGT
CCCCCCGTGTGGCGGCATGGGGATGTCAAAAGGAAAGGGATGGAGTTTTTCTCGCTTTTGGCGTAGCAGGCCTCCCTTTG
GGAGGCCCGCGCGACGGGCTATTAGCTCAGTGGTAGAGCGCGCCCCTGATAATTGCGTCGTTGTGCCTGGGCTGTGAGGG
CTCTCAGCCACATGGATAGTTCAATGTGCTCATCAGCGCCTGACCCGAAGATGTGGATCATCCAAGGCACATTAGCATGG
CGTACTCCTCCTGTTTGAATCGGAGTTTGAAACCAAACAAACTTCTCCTCAGGAGGATAGATGGGGCGATTCAGGTGAGA
TCCCATGTAGATCGAACTTTCTATTCACTCGTGGGATCCGGGCGGTCCGGGGGGGGGCCACCGCGGCTCCTCTCTTCTCG
AGAATCCATACATCCCTTATCAGTGTATGGAGAGCTATCTCTCGAGCACAGGTTGAGGTTCGTCCTCAATGGGAAAATGG
AGCACCTAACAACGCATCTTCACAGACCAAGAACTACGAGATCACCCCTTTCATTCTGGGGTGACGGAGGGATCGTACCA
TTCGAGCCTTTTTTTCATGCTTTTCCCGGCGGTCTGGAGAAAGCAGTAATCAATAGGACTTCCCTAATCCTCCCTTCCTG
AAAGGAAGAACGTGAAATTCTTTTTCCTTTCTGCAGGGACCAGGAGATTGGATCTAGCCATAAGAGGAATGCTTGGTATA
AATAAGCCACTTCTTGGTCTTCGACCCCCTAAGTCACTACGAGCGCCCCCGATCAGTGCAATGGGATGTGGCTATTTATC
TATCTCTTGACTCGAAATGGGAGCAGAGCAGGTTTGAAAAAGGATCTTAGAGTGTCTAGGGTTGGGCCAGGAGGGTCTCT
TAACCCCTTCTTTTTTCTGCCCATCGGAGTTATTTCCCAAGGACTTGCCATGGTAAGGGGGAGAAGGGGGAAGAAGCACA
CTTGAAGAGCGCAGTACAACGGGGAGTTGTATGCTGCGTTCGGGAAGGATGAATCGCTCCCGAAAAGGAGTCTATTGATT
CTCTCCCAATTGGTTGGATCGTAGGGGCGATGATTTACTTCACGGGCGAGGTCTCTGGTTCAAGTCCAGGATGGCCCAGC
TGCGCCAGGGAAAAGAATAGAAGAAGCATCTGACTCTTTCATGCATACTCCACTTGGCTCGGGGGGGATATAGCTCAGTT
GGTAGAGCTCCGCTCTTGCAATTGGGTCGTTGCGATTACGGGTTGGCTGTCTAATTGTCCAGGCGGTAATGATAGTATCT
TGTACCTGAACCGGTGGCTCACTTTTTCTAAGTAATGGGGAAGAGGACTGAAACATGCCACTGAAAGACTCTACTGAGAC
AAAAAGATGGGCTGTCAAAAAGGTAGAGGAGGTAGGATGGGCAGTTGGTCAGATCTAGTATGGATCGTACATGGACGATA
GTTGGAGTCGGCGGCTCTCCTAGGCTTCCCTCATCTGGGATCCCTGGGGAAGAGGATCAAGTTGGCCCTTGCGAATAGCT
TGATGCACTATCTCCCTTCAACCCTTTGAGCGAAATGTGGCAAAAGGAAGGAAAATCCATGGACCGACCCCATTGTCTCC
ACCCCGTAGGAACTACGAGATCACCCCAAGGACGCCTTCGGCGTCCAGGGGTCACGGACCGACCATAGATCCTGTTCAAT
AAGTGGAACACATTAGCCGTCCGCTCTCCGGTTGGGCAGTAAGGGTCGGAGAAGGGCAATCACTCGTTCTTAAAACCAGC
ATTCTTAAGTTAAGATCAAAGAGTCGGGCGGAAAAAGGGGAGAGCTCCCCGTTCCTGGTTCTCCTGTAGCTGGATTCCCC
GGAACCACAAGAATCCTTAGAATGGGATTCCAACTCAGCACCTTTTGTTTTGGGATTTTGAGAAGAGTTGCTCTTTGGAG
AGCACAGTACGATGAAAGTTGTAAGCTGTGTTCGGGGGGGAGTTATTGCCTATCGTTGTCCTCTATGGTAGAACCCGTCG
GGGAGGCCTGAGAGGCGGTGGTTTACCCTGTGGCGGATGTCAGCGGTTCGAGTCCGCTTATCTCCAGCCCGTGAACTTAG
CGGATACTATGATAGCACCGAAGGTTGCCAATTCGTCAGTTCGATCTATGATTTCGCATTCATGGACGTTGATAAGATCC
TTCCATTTAGTAGCACCTTAGGATGGCATAGCCTTAACGTTAATGGCGAGGTTCAAAAGAGGAAAGGCTTGCGGTGGATA
CCTAGGCACCCAGAGACGAGGAAGGGCGTAGCAAGCGACGAAATGCTTCGGGGAGTTGAAAATAAGCATAGATCCGGAGA
TTCCCAAATAGGTCAACCTTTTGAACTGCCTGCTGAATCCATGAGCAGGCAAGAGACAACCTGGCGAACTGAAACATCTT
AGTAGCCAGAGGAAAAGAAAGCAAAAGCGATTCCCGTAGTAGCGGCGAGCGAAATGGGAGCAGCCTAAACCGTGAAAACG
GGGTTGTGGGAGAGCAATACAAGCGTTGTGCTGCTAGGCGAAGCGGTTGAGTGCCGCACCCTAGATGGCTAAAGTCCAGT
AGCCGAAAGCATCACTAGCTTACGCTCTGACCCGAGTAGCATGGGGCACGTGGAATCCCGTGTGAATCAGCAAGGACCAC
CTTGCAAGGCTAAATACTCCTGGGTGACCGATAGCGAAGTAGTACCGTGAGGGAAAGGTGAAAAGAACCCCCAGTGGGTA
GTGAAATAGAACGTGAAACCGTGCTGAGCTCCCAAGCAGTGGGAGGGGAAAGTGATCTCTGACCGCGTGCCTGTTGAAGA
ATGAGCCGGCGACTCATAGGCAGTGGCTTGGTTAAGGGAATGGAACCCACCGGAGCCGTAGCGAAAGCGAGTCTTCATAG
GGCGATTGTCACTGCTTATGGACCCGAACCTGGGTGATCTATCCATGACCAGGATGAAGCTTGGATGAAACTAAGCAGAG
GTCCGAACCGACTGATGTTGAAGAATCAGCGGATGAGTTGTGGTTAGGGGTGAAATGCCACTCGAACCCAGAGCTAGCTG
GTTCTCCCCGAAATGCGTTGAGGCGCAGCAGTTGACTGGACATCTAGGGGTAAAGCACTGTTTCGGTGCGGGCTGCGCGA
GCGGTACCAAATCGAGGCAAACTCTGAATACTAGATATGACCCAAAAATAACAGGGGTCAAGGTCGGCCAGTGAGACGAT
GGGGGATAAGCTTCATCGTCGAGAGGGAAACAGCCCGGATCACCAGCTAAGGCCCCTAAATGACCGCTCAGTGATAAAGG
AGGTGGGGGTGCAAAGACAGCCAGGAGGTTTGCCTAGAAGCAGCCACCCTTTAAAGAGTGCGTAATAGCTCACTGATCGA
GCGCCCTTGCGCTGAAGATGAACGGGGCTAAGCGATCTGCCGAAGCTGTGGGATGTCAAAATGCATCGGTAGGGGAGCGT
TCCGCCTTAGAGGGAAGCAAACGCGAAAGCGGGGGTCGACGAAGCGGAAGCGAGAATGTCGGCTTGAGTAACGAAAACAT
TGGTGAGAATCCAATGCCCCGAAAACCCAAGGTTTCCTCCGCAAGGTTCGTCCACGGAGGGTGAGTCAGGGCCTAAGATC
AGGCCGAAAGGCGTAGTCGATGGACAACAGGTCAATATTCCTGTACTACCCCTTGTTGGTACGGAGGGACGGAGGAGGCT
AGGTTAGCCGAAAGATGGTTATAGGTTTAAGGACACAAGGTGACCCTGCTTTTTCAGGGTAAGAAGGGGTAGAGAAAATG
CCTCGAGCCGAGGTCCGAGTACCAAGCGCTGCAGCGCTGAAGTATGAGCCCCGTGGACTAGCCATTGCTTCTCCACGAGG
CTCATACCAGGCGCTACGGCGCTGAAGTATGTAACCCATGCCATACTCCCAGGAAAAGCTCGAACGACCTTCAACAAAAG
GGTACCTGTACCCGAAACCGACACAGGTGGGTAGGTAGAGAATACCTAGGGGCGCGAGACAACTCTCTCTAAGGAACTCG
GCAAAATAGCCCCGTAACTTCGGGAGAAGGGGTGCCCCCTCGCAAAAGGGGGTCGCAGTGACCAGGCCCGGGCGACTGTT
TACCAAAAACACAGGTCTCCGCAAAGTCGTAAGACCATGTATGGGGGCTGACGCCTGCCCAGTGCCGGAAGGTCAAGGAA
GTTGGTGAACTGATGACAGGGAAGCCGGCGACCGAAGCCCCGGTGAACGGCGGCCGTAACTATAACGGTCCTAAGGTAGC
GAAATTCCTTGTCGGGTAAGTTCCGACCCGCACGAAAGGCGTAACGATCTGGGCACTGTCTCGGAGAGAGGCTCGGTGAA
ATAGACATGTCTGTGAAGATGCGGACTACCTGCACCTGGACAGAAAGACCCTATGAAGCTTTACTGTTCCCTGGGATTGG
CTTTGGGCTTTTCCTGCGCAGCTTAGGTGGAAGGCGAAGAAGGCCCCCTTCCGGGGGGGCCCGAGCCATCAGTGAGATAC
CACTCTGGAAGAGCTCGGATTCTAACCTTGTGTCAGACCCGCGGGCCAAGGGACAGTCTCAGGTAGACAGTTTCTATGGG
GCGTAGGCCTCCCAAAAGGTAACGGAGGCGTGCAAAGGTTTCCTCGGGCCAGACGGACATTGGTCCTCGAGTGCAAAGGC
AGAAGGGAGCTTGACTGCAAGACTCACCCGTCGAGCAGAGACGAAAGTCGGCCTTAGTGATCCGACGGTGCCGAGTGGAA
GGGCCGTCGCTCAACGGATAAAAGTTACTCTAGGGATAACAGGCTGATCTTCCCCAAGAGTCCACATCGACGGGAAGGTT
TGGCACCTCGATGTCGGCTCTTCGCCACCTGGAGCTGTAGGTGGTTCCAAGGGTTGGGCTGTTCGCCCATTAATGCGGTA
CGTGAGCTGGGTTCAGAACGTCGTGAGACAGTTCGGTCCATATCCGGTGTGGGCGTTAGAGCATTGAGAGGACCTTTCCC
TAGTACGAGAGGACCGGGAAGGACGCACCTCTGGTGTACCAGTTATCGTGCCTACGGTAAACGCTGGGTAGCCAAGTGTG
GAGAGGATAACTGCTGAAAGCATATAAGTAGTAAGCCCACCCCAAGATGAGTGCTCTCTCCTCCGACTTCCCTAGAGCCT
CCGGTAGCACAGCCGAGACAGCGACGGGTTCTCCACCCATACGGGGATGGAGCGACAGAAGTATGGAAATAGGATAAGGT
AGCGGCGAGACGAGCCGTTTAAATAGGTGTCAAGTGGAAGTGCAGTGATGTATGCAGCTGAGGCATCCTAACGAACGAAC
GATTTGAACCTTGTTCCTACACGACCTGATCAAATCGATCAGGCACTTGCCATCTATCTTCATTGTTCAACTCTTTGATG
AAAAGAAAAGATGAAAAAACCAAAAAAAAGCTCTGCCCTTCCATCTCTTGGATAAATAGAGAGGGAGGGCAGAGTCCTTT
GGTGTCCCTTCCAGTTAAGAATTGGGGCTTCACAATTACTAGCCAATATTTCTCTCATGCCTTTTCTCGTTCATGGTTCG
ATATTCTGGTGTCCTAGGCGTAGAGGAACCACACCAATCCATCCCGAATTTGGTGGTTAAACTCTACTGCGGTGACGATA
CTGTAGGGGAGGTCCTGCGGCAAAATAGCTCGATGCCAGAATGATAAAAAGCTTAACACCTCTTATTTGACTTTTTCACT
ATTTTGAAATACGAAAAAGATCCAAATCCAAAACGCAAAGGTCGTCTTATTCAAAACCTCAATCATCCCCTCTCTCCCAC
TTCACACCTCAGAACGCACTGTTCTTATAGAGAGAAAGGCGCTTTCCCATCTTCTTAACCCGAAATGAAATGGCTGAGGA
GAAGAAGGTTCCTTTTGGGGGGTATCCCCGGGAAGAGATCCAGTGGAGATGGGGTGGGCCTGTAGCTCAGAGGATTAGAG
CACGTGGCTACGAACCACGGTGTCGGGGGTTCGAATCCCTCCTCGCCCACAGCCTTCCAAAGGGGGAAGGACCTTTACTT
TCTCCCTGAGGGTAGGAAAATCATGATCGGAATAGCGGACGTAAAGCTATTGAACTTGGGTATGCTCTTTCCTTTTGTCG
AAGTGGAATCGTAGAACAGAATGTGATACGATGAGATAGAATGCAATAGAAACAAGGATAGCGAACGGGTTACCTACTCC
TAAGGGTCAAAGCAAGCCTTTTAATTCAATTCTTTATTCTTACATTAAAGAATGAATCAAATCTCCCCAAGTAGGATTCG
AACCTACGACCAGTCAGTTAACAGCCGACCGCTCTACCACTGAGCTACTGAGGAACAAGGGGAGATTCGACCTCCTAGAG
TTCAACTCCCGCTCTCAACCCGTGAACAATATGAGTCCGAAGCTTCTTTCGTAACTCCCGGAATTTCTTCGTAGTGGCTC
CGTTCCATGCCTCATTTCATAGGGAAGCCCAAAGTGGCTCTATTTCATTCTATTTCACTTCCTAGCACTTCCTATCATTT
AAYATCCATCCCTTTGGTCTTATTGACATAAGAGATGTCATTTATAGTCTATCTCTTTCTATATATGGAAAGTCAAGAAA
TTCTCATCGAAACATCGAGAAATTGTGCATATAGAAAACTCTAAAGAAAGAAAAAAAGGAGACCCATGCCATGATTTTCA
AATCTTTTCTACTTAAGTAGTCTAAAGTAGTCTAAGTTTCTCGATGAGGATAATTAATTCGGTCGTTGTGGTCGGACTCT
ATTATGGATTTCTGACCACATTCTCCATAGGTCCCTCTTAGATCTTCTTTCTCCAATCTTGGGTTAGGGAAGAAGGAGAT
ATTCGCGACTACTGGCGGTTTCATTATGGGGCAGCTCATGATCTTCATATCGATCTATTATCCACCTCTGCATCTATTCT
TTCTTAGCTAAACGGGTGGAAGATCCATCCAATTTGGTTATATCATGGACTCGAAAAACGGATCTGAATGTGACTGAAAT
GCACGATCTTCACAGGTATCACTTTTCACGATACCTAAACCTAAAAGGTGGAATAGCGATTTTCGAACCATTTCCTATAA
GAGAATGGTTTCCATTACTTTGAGAAATGGATTCTATATCAAACTATAGCTATTGCATTAAAGAAGAAAAGAAACTAATA
GAAGTCGAAGACGCGGAATGGTAGTGAATAGAGAAAAAGATTCTTCTGATTTTCTTGTTCCTGAAAATATTCGATCTATC
TCCTAGACGCCGTAGAGAATTGAGAATTTTCATGTCTTTCAATTCTCGTACTCGTAATTGGAAAGTTACGGAAGGAGATC
CATCATTTTGCAATGAAAACAACATAAAAAACTCTGGACAATTTCGAAATCAGACCAAGCGTCTTAATACATATGCAAAA
AAATTCATTATTGGCCCACCATTGATTACAAGATTTAGCTTTTATGAATCGCTATTGGTTTGATACGAATAATGGCAGTC
GTTTCAGTATGTTAAGGATACAGATGTATCCACAATTCATTTAGAGTTACTTAATAGCCTATTTCTTATACTATATCTCT
ATCCCGTGAAATTCTCGAGCCCAAAGATGGATGCATATGCTGTGTTTCATTTTGCTAAATGATATCAATTAAATGGTATA
TCAATTCTATAAATTGGATATAGCAATAAATAAATCAGCAAAATTCTTTTATTTTAGATAGAAGAAATGTTTCTTCTATC
TAAAATAAAAGAATGTACCCTTCTATCCAAATCCAATTTGCATCGATAAAATAAATCCAAATTCCAGATTCCAGCAGTAG
ATGAATAATTGCAAATTTTTGTGTGTACGAGATTAGAATAACTTAAAAATAACTGACATAATTTTTTATTTTTCCTGATC
AGAAAAATACATGAAAAAGAAAGGAGGTAGAAAAATTTGTTGATTTATGGTTAAAGAAGAAAAACAAGAAAACAGGGGTT
CTGTTGAATTTCAAGTATTCAGTTTCACCAATAAGATACGGAGACTTGCTTCACATTTAGAATTACACAAAAAAGATTTT
TCATCGGAAAGAGGTCTACGAAGACTTTTGGGAAAACGTCAACGTTTGCTGGCTTATTTGGCAAAGAAAAATAGAGTACG
TTATAAGAAATTAATCAGTCAGTTGGATATTCGGGAGAAGTAATTTAATCGTTCGAATTTTTTTCTTATTTTATTATTAG
TCTTTATTTTATTCGTAGTCTTATAGTAGTCTTAGATTTTGCATTTTGATGAGCCTCGTTTTGAGGAATTCATGGAATAA
TCCATTTTCATGGAATAAAGAATAAGAACAAGGATACATAACATAAAAAAAAGAATAGATAAGACGATATTCGCCCTCCC
CCTACATATTTGATTTCTTCTCCTATACAAAAACCAGCAAGACCTACTCCATTGATAATTCCATCAATGACACCTTTATC
AAAAAAATGCGTTAGTTCAGCTAATCTTCTTATACCTAGGATAAAAACCCTAGTATAGAAAAAATCTATATAACCACGAT
TATATGACCAGCTGTATATCTTTTTTTTTACTTCATCCAAAAAGCTCTTTTTTGGATTCTTTTTTACAAGGGAATTTTGA
AAATTCAAATTCTGAAAAAAAGAATAAGCAGATCCATAAAAGATATATGCTATGAATAGACCAAAAATTGCTAAACTTAC
AGAAGAAATTGCATTAGTGAGAAATTCATATGAATTTATGGAAGAATTCGAATTTTCCTGGAACAAGTTTATTGAAGGAG
TTAGCCACTTTGATAATATGGTTAACTCCAATATTCTATTATCTTTTACTCCATTATCAAAACGGATTCCTATGGATCCA
ATGAACAAAGTAAAAAGTAGTAATATAAGAAGAGGAAATAGCATAGTATTTCCCGTTTCATGAGGATAGACAAAAGTGTT
TTTAGCCCCAAAGGGAGTACTAAAGGATCCTATCTTATTTCTTGTATTAGCAGGAATTTTGGGTATATTTTGTGAAAAAA
AAGAAACTCCACTCTTCATTGTTGATAAAACAAAATCCCTATTGACTCCTTTGGATATACTTTTTCCCCATAAGGATATT
GAATACAACGAACCTTCTTTAGTACTACTGTAATTTTGAAAATGAACACGCAAATACCCATCAAAAGTAAGTAAATATAT
CCGAAACATATAAAATGCAGTTAATCCTGCAGTAAAAGAGGCTATTATTCCAAAAAAGGGTGAATACAACCAACTATTAC
TAAGGATTTCATCTTTGGACCAGAAGCAAGCAAGAGGTGGAATACCACAAAGAGAAAGTGTACCACATAAAAAAGTAGTT
CTTGTAATTGGAACGTATTTTCTTAAACCACCCATAAGAACCATATTCTGACTTTTATCTGGTGAATATCCAACAAGAGG
TTCCATTGAATGAATAACGGATCCGGATCCTAAGAACAATAAAGCTTTCGAATAAGCATGAGTGATCAAATGGAATAAAG
CAGCTTGATAAGAACCTATACCTAGAGCTAACATCATATAACCCAATTGAGACATTGTAGAATAGGCTAAGCTTCTTTTA
ATATCTCTCTGAGCAAGAGCTAAAGTGGCTCCTAAGAAGAGTGTTATTGTACCTACTAAAGAAATGAAACTCATTATCAA
GGGTAGGGATATGAAAAGAGGAAGAAGTCTAGCTAGAAGAAAAATCCCCGCAGCAACCATAGTTGCTGCGTGTATAAGAG
CCGAAATGGGAGTGGGTCCTTCCATAGCATCAGGTAACCATACGTGAAGAGGAAATTGTGCAGATTTTGCAACTGCACCA
AGGAATAATAAAAAAGCACACAAAGTAGTAAGTAAGGAATTAATCCCATTATTAGGAATCCAGTTATTAGCTATTTTGAA
CAAATCCCGAAACTCCAAACTACCCGTTATCCAAAAAAAACCTAAAATTCCTAATAACAGACCAAAATCCCCTACACGAT
TAGTTACAAAAGCTTTTTGACAAGCACTCGCTGCAATTGGCCGCGTAAACCAAAAGCCTATCAATAAATAGGAACACATT
CCGACAAGTTCCCAAAAAAAATAAATTTGTATCAAATTGGAACTAGTAACCAATCCCAACATGGAAGTATTAAAAAAACT
TATATAAACAAAAAATCTCAAATATCCTTCATCGTGAGACATATAATCGTCACTATAAATAAGAACTAAGATTCCTACAG
TAGTAATTAGTATTAACATAATAGACGTAAGGGGGTCGACCAAGTATCCAAATTCTAAGGAAAAATCATTATTGATGGTC
CAAGACCATAGATATTGATAGATAGAACTTCCATTTATTTGTTGAATAGACAGGTGAAGTGAGAATACCATAGCTATACT
TAAGAGTAAAATACTAGGAAAAGCCCATATGCGACGAAGATTTTTTGTTGCTGTGGGAATAAGAAAAAGTCCAAATCCCA
TTGACATAATAACTGGAAGTGGGAGAAGAGGAATTACCCAGGCATATTGATATGTATGTTCCATAAGAAAAGAAATAGCA
ATTTTTAGTTTAAATTTATAGTTCAAATTTTCTATAAAATAAAATTGTTTCCGATTCACCAAACCTATTCTTATCTCTTT
CTAAAGGAATTCAAAAAACAAAATAAGAAAAAGAAAAAATACTGGAATTCTGGATTTTTCAAATTTCTCTCATTAAAATA
TTCCAAAATTAAGAATGGGTTTAGTTACTTAAATTCAAAAAGTGAATCAAAGAATTTCGGTATCTAGTTATTAGTTAAAA
AAAAATATTTATTAAAATACAAAAAAAGATTGAATAATTTTACTTTCTAATCATTTTTGTATTTCTTTCTGTTAAAATAA
AAGAGCTCTGTTGTTTCGTAATTGATTGATTGAATTCCAAAGAAAACCTATATTTATAGGAAATTCTCGAATATTGCTTA
TTTCATATAAAAGGAAATCCTAATGAAATGACTAGAATTCTCTAAGTTTTAGAATGTCTTGTTTAAGAGACTAAGTATTT
TTTTTATTGGAATTCAATTATGGAATAGCTTTCTGAACTTAATTAACTATTTGAATTGAATTTTACCTTCTTTTTATCTC
CCCCTCTTATATGAGGGCTTATCCCCCATACCATATATTTATATATGGAGTATATTTGATATATAAATTAATTTAAATAG
AAAATCTTAAAAAACTCTTGTCTTATCCACATTAGACAAAATGAACTAAAGAAGAATTTCAAATTTAAGTATCTTTCAGT
ATCATTTAAGTATCTTTCAGTATCTAAGTATAAATACTAAGAAAAAACAGAAAGAAGGATTGATTTGCGGCAATAGATGT
CTTTCACATACAACTAGAAAAAAGTAATTCCCTTTTTGAATGGCAGTTCCAAAAAAACGTACTTCGATGTCAAAAAAGCG
TATTCGTAAAAATCTTTGGAAAAAAAAGACTTATTTTTCCATAGTACAATCTTATTCTTTAGCAAAATCAAGATCATTTT
CTAGCGGCAACGACCATCCAAAACCAAAAGGTTTTTCTGGGCAACAAGCAAACAAATAATAAGATTTTGAAATAATCTGA
ATTGAACTATCCAAAAGAAATTCCAATTATTTAATATGAATGAATAATTCAGATTAATTAATAAATGTACTTTTATGTGT
CGAATTCCTCGGTACAATATTCTTAGAACGAATCCCTCCGTTATCATTATATAGAACAAAAGTTTTTGGTATATTGTGTC
CTCAGTATTCTTTTCCTATCAAAGAACTTTTTTTTTATATTTATAATAGAATCCTCATAAAAATGAGGATTCTATTATAA
AAAGTAGACTATTCTTGCAATAGGACTTACAACCTCTACCTAATCTTATCCAAAATTCCCATATAAATGGGTTTAGGACT
GGTACATCATATTAATAAGAGTGTAAAGGCTTTCATTCTATAAATTTTTCTAAAATACAAAATTCATTTCATTGTAGTTA
ATGATGAACTTCTAATGTTCCTAAATTCTATGGCCTCTCCCAGTCTCGACGATTCACGATAAAATAACTATTATTCTTTT
AAGTTAACTATTATTTTAAATTAGCCGCCATGGTGAAATTGGTAGACACGCTGCTCTTAGGAAGCAGTGCTCAAGCATCT
CGGTTCGAATCCGAGTGGCGGCATTCTCGAAAAAGAATACAATAAATTATAAAATGGATTCAATTCGAAATTTCCAATTT
TGTAATGGGACCTTATCGTTATGCTATTTGCAACTTTAGAACATATACTAACTCATATCTCTTTCTCAACCATTTCAATT
GTGATTACGATTCATTTGATAACCTTATTAGTTCATGAACTTAGGGGATTACGTGATTCGTCAGAAAAAGGAATGATAGC
TACTTTTTTCTCTATAACAGGATTTTTAGTCTCTCGTTGGGTTTCTTCGGGACATTTTCCATTAAGTAATTTATATGAGT
CATTGATCTTCCTTTCATGGACTCTGTATATTCTTCATACTATTCCTAAGATACAGAACTCGAAAAATGATTTAAGCACA
ATAACTACGCCAAGTACTATTTTAACGCAAGGCTTTGCCACGTCGGGTCTTTTAACTGAAATGCATCAATCCACAATACT
AGTACCTGCTCTACAATCTCAGTGGTTAATGATGCATGTCAGTATGATGTTACTAAGCTATGCAACTCTTTTGTGCGGAT
CCTTATTATCCGCCGCTCTTCTAATCATTAGATTTCGAAATTCTTTCGATTTCTTTTCACTAAAGAAAAATGTTTTTCTT
AAAACATTTTTCTTTAGTGAGATTGAATATTTATATGCAAAAAGAAGTGCTTTAAAAAACACCTCTTTTCCCGTATTTCC
AAATTATTACAAATATCAATTAACTGAGCGTTTGGATTCTTGGAGTTATCGTGTCATTAGTCTAGGGTTTACTCTTTTAA
CCGTGGGTATTCTTTGTGGAGCAGTATGGGCTAATGAGGCATGGGGATCCTATTGGAATTGGGATCCTAAGGAAACTTGG
GCATTTATTACCTGGACCATATTTGCAATATATTTACATAGTAGAACAAATCCAAATTGGAAGGGTACGAATTCCGCACT
TGTAGCTTCGATAGGATTTCTTATAATTTGGATCTGCTATTTTGGTATCAATCTGTTAGGAATAGGTTTACATAGTTACG
GTTCATTTACATTACCATCTAAATAATTACATAACATAAAACCTGAAGGTTTTTTCCTTTTTTGTTTGATTTGAGAACCC
TTTGAAAAGACGTTCAAGGGGTTCTCAAAAATTCGAGATAGATCTAATTAGACTTTTTTACTTTTTTCTGAATTTTTTAT
TTTTCCACTCTGGAATATAGAGCGGACTGGTTAAAAAAAGAAAATCCTATTTAGTATAATAATTGGATAATAGAACCTCT
ACCCTATCAACGGATAGAGAGAGAACAAAATCTGGATAAATACCAATTCCTATTACTGGTAAAAAGATACAGATTAAAAG
AAAGAGTTCCCGTGGTCCAGAATCTACAAAATTTTTGTTTGGAACATGAAATAGCTTGTATCCATAGAACATCTGGCGTA
ACATAGATAATAAATAAATAGGAGTTAATATCATTCCTATTGCCATTACAAAAGTAATTAGCATTTTTGGCATTAACATA
AATTTAGGACTAGTAATTAGTCCAAAAAATACTACTAATTCTGCAACAAAACCGCTCATTCCCGGCAAGGCAAGAGAAGC
CATTGAAAAGCTACTAAACATGGTAAAAATTTTTGGCATTGGGATAGATATTCCCCCCAGTTCTTCGAGATAAACAAGAC
GCATTCTATCACAAGCCGTTCCCGCCAAGAAAAAAAGTGTAGCACCGATAAATCCATGAGATAATATTTGTAAAATAGCT
CCATTTAGTCCAATGTTGGTTATGGAACCAATTCCTATAATTATGAAACCCATGTGAGATACGGAGGAGTAGGCTATTCT
TTTTTTGAAATTTCGTTGACCAAGAGAAGTTGAAGCTGCATAGATTATTTGCACCGCTCCTATTATTACCAACCAGGGGG
AAAATAGATAATGAGCATGCGGTAACAATTCCATATTGACCCGAATCAATCCGTATGCTCCCATCTTTAATAGAATTCCG
GCTAAAAGCATACATGTACTGTAATGCGCTTCCCCATGGGTATCTGGTAACCACGTATGTAAAGGTATAATCGGCAATTT
GACAGCATAAGCAATAAGGAAGCCAAAATACAGTAGTATTTCTAATGTTGTAGGGTATGATTGATTAATCAATCTTTCTA
AATCTAATCCGGGTTCATTGGAACCATATAATCCCATACCCAGAACTCCAATTAAGAAAAAAATGGAACCGCCTGCAGTA
TACAAAATAAACTTGGTAGCTGAATACAGACGCCTCTTTCCCCCCCACATGGATAAAAGTAAGTAAACAGGAATTAATTC
TAACTCCCACATGATAAAAAAAAGTAAAAGGTCTCGTGAAGAAAATAATCCTATTTGACCGCTATACATTGCTAGCATCA
GGAAATAGAATAATTGCGAATTCCGAGTAACCGGCCAAGCCGCTAAAGTAGCTAAAGTAGTGATAAATCCTGTCAATAAA
ATAGATCCTAATGAAAGTCCATCGATTCCCAATCTCCAGTGGAAATCGAAAACATCTATCCATTTAGAATCCTCCTTTAA
TTGGATTAAGGGATCCTCCAATTGGAAATGATAACAGAATGCATAAGTCATTAGAAGGAATTCTAATAAACAAATAGCTA
TAGTATACCACCTAACGATTTTATTTCCTTTATGAGGTAAAAAGAAAATTAATGAACCTGCAAATATCGGCAAAACAACA
AGTATTGTTAACCAAGRAAAATAACTCATGATNNNAAAGTAATAAAGACAAGATACGTTTTGACCAGAAAAGCCCATGCT
CGATTATTTCGAGCACAGGCTTCTTCGGTAAAGAGGAATCAGACGATTCAAGTGGAGTTTTTTGTAACGTATCAATAAGA
TAGAGCCATACTGCGGGTTGTTTCAGGCCCTAAATAAACGCGGACACTTAAAAAATCCGTTGGGCAGGCGGATTCGCATC
TCTTACAACCCACACAATCTTCGGTTCTCGGCGCGGAAGCAATTTGCTTGGCTTTACATCCATCCCAAGGTATCATTTCT
AATACATCTGTTGGGCAAGCTCGTACACATTGAGTGCATCCTATACATGTATCATAAATTTTTACAGAATGTGACATTGG
ATCTCTAAATTTTCCTTTTCAACATAAAAATTTTCGATCTGGTAAAAATGAAATTAGTACTATATAAATTAGATGTATTG
TAGACACCAGACGAAGCAATGGTTTATCCAAACTTTAACAAATAATGCAATATATTTCGTAATCTGTTTGTGAGAAAGCG
TGAAAAGAGCCAAGAGACTTGAATTTAAGGCTTCAACAGTCATAATTATACGAATTCTACATACTAATTCGAATTAGCCA
ATAAATTGGCTATCATCTTTTCAATATAAATTATTGCAATATTCAAATTGCAATATCAATGAATTGCAAAAATGCAATAT
TCAATAAGTAAAAAACAATACTCTGAAATAACCTACTCAAAAAATGGATATTATTAAACACTAATAAGAAAATAAGATTA
GATTTCTATTCATCTTAATGTTTCTTATTATTATATATGCGCCTTTGTTTAGAGGATTCTATGTCTAATTATTCAAAAAA
TTGGATTGATTGATACGAGTTGATTTCCTGTTACGATGGATGGAAGAAAGAATGGATAGTCCAATAGCTGCTTCAGCAGC
CGCAAGGGCTATAACAAAAATTGCGAAAATGTCTCCTTTTAATTGGCGACTATCAAATAGATCAGAAAATGTTACGAGAT
TTAGATTAATTGAATTCAGTATAAGTTCAAGACATATTAGAGCTCTAACCATGTTTCGGCTTGTGATCAATCCATAGATA
CCAATCGAAAATAAATAGACACTCAAAAAAAGTACATGCTCAAACATCATTAACTAACTCCTTATCAATCTCGATTCATT
TCAATATGAGGACAAGAATTGAACCGATTCAATTAATTAGAATAGAACAATTACACAACAAAAGAGAAAAGAAGGTATTT
GTTGTGTTGGCAGTAGATGGGTTTTACTAAATCAAAATTGTGATTCTTTAGTTATTTATTTTATATTTGAAATTCTAAGA
ATTTTGACTCATTCTAAGTATTTCTTATTGTCGAGCCATAGTAATTGCACCTATTAAAGAAACTAGAAGAATTAGGGAAA
TGAGTTCAAACGGAAGATAAAAATCGGTTGCTAAATGAATCCCAATTTGTTGAACGTTATTTATGAGACCCTGTTCTACT
ATTTGGTTTGATCTTGTAGTCCAAAGAATTCCATACCACGACGTATCTGGGATAGTAGTCATTAGTGAAAAAGGAATAGT
TATACAAAGGAGTAAAGTAAACCCATCTCCAATAGTCCAATAATTCTTATCTTTAGACCACTCTGAGCCGTTTACAAACA
TTACAGCAAATATGATCAAGACATTTATGGCTCCCACATAAATAAGAAGTTGTGCGACAGCTACAAAGTAGGAATTTAAT
AAAAAATAGAATAAGGATATACAAACAAGAACTAATCCTAGCGAAAAGGCAGAATAAATTGGGTTGGTAAGTAATACTAC
TCCTAGACCTCCTAGTAGAAGAACAAATCCCCCAAATAGCACAAGAATCTCATGTATTGGTCCAGGTAAATCCATTATGG
ATAAGAAGAAATTTCTAGTATAAAATTTTTCATGAACTGACTAAAACTAAAAGATTCAAGGAAGGAAAAAGGTATTAGGA
TATTTTTTTGTATATGCATATAAGTTGTTAAGCAGTAGTTATTCTTTTTTCGTTAGAGTTAGTAAAAATGGATTTTTCTA
ATAAAAAAATCCTAATACCTAGTAATCCGTAATCGTTCTTGAATTCCAAGATTTTTCTTCGTCTATTTTACTTTGAGGCG
AATTCCTAATTGTTTGAATTGTGTAATCTCCCATTATGGAGATTGGTAACCGACTCAAAGCAATTTGATTGTAATTCAAT
TCATGACGATCATAAGTAGAAAGTTCATATTCTTCAGTCATTGATAAACAATTTGTGGGACAGTATTCAACACAGTTACC
ACAAAATATACAAACTCCGAAATCAATACTATAATTAAGCAATTGTTTTCTTTTAATATCCTTTTCAAATCTCCAATCCA
CAAGGGGTAGATCTATCGGGCATACGCGAACACATACTTCACAAGCAATGCATTTATCAAATTCAAAGTGTATTCGCCCC
CGGAAACGCTCCGATGTAATTSATTTTTCATAAGGGTAGTGAATCGTTATAGGTAAACGATTTGTGTGGGATAAGGTAAT
TATTAAACCTTGACCAATGTATCTTGCGGCGCGTATTGTTTGTTGACCATAACTAATGAACCCAGTTAGCATAGGGAACA
TATTCTAAATCTATATATGAAAAAGGTATGTTTCTTTCTCTTGTTTGAGAGAACTTTTGTGTTGAAAATATTCTTACTGT
TATTGTATTCTTATTTATAGTGAAACTAGTTGGGAAGAAGTTGTTAATAAGAGATTGCCCAGAGAAATAGGTAAAAGAAA
TTTCCATCCAAGATTTAATAACTGATCCATTCTCATCCTGGGTAAAGTCCATCTTATTGTGATAGAAATGAAGAGAAATA
AATAAGCTTTAGTTAATGTAATAAAGATACCTATTACCATTTCCAAAATTCCAATTATTTTATTCATTTGGAAAAATCCA
AAAAAGGATATATAGGGAATAGAGAAATTCCACCCGCCTAAGTATAGAACAGTTACAAATAAAGAGGAAACTAATAAATT
TAGGTAAGAAACAAGATAAAATAAACCATATTTAATACCAGAATATTCGGTTTGATAACCTGCTACTAATTCTTCTTCTG
CTTCTGGTAAATCAAAGGGTAATCTTTCACATTCTGCTAAAGAAGAAATTAGAAAAACTAGAAAACCTATAGGCTGACGC
CAAAGATTCCATCCAAAAAAACCATATTTGGACTGTGCTTCAACTATATCAACTGTACTTGAACTATTAGATAATCATAG
TCGATGATAACATCACAGTTCCCACCGCTATTCCAAAACCGTACATGAAACCTTAGCTTCATACGGCTCCTCTATGATCA
GAAAAAAGGAAAGGATTGTTTCGTTTCGGTATTATCCCCTGGGCATAGATAGAATTAGGTAAGATAAAATTGATTGGAAA
GCCCAAAATTAGACCAAAGCAATTACGTCTGCTAGAATAACAAAAAAGCGCTTCCGAATTGATCTCATCCTTTATATAAT
ATAATTTTTCTTTGTTCGGTAATAACTTAATATTGGAATAAATCACTCATTATAGCAATTAATAAATGGAAAGAATTTGG
CATTAGTTCATGAGGAATTCTGAAAGATCCTTTWTAAAGGAAGGAAAGAATAAATAAAGATCCTTATTGTATTGTATTCC
ATATCTTTTGTCCTATTCTTCTTTCCCCGGGAGGGGTATACTTAAAAAAAAGAATAAAGGGTTAATTCGTTCTTGATAGC
CATTTCCTTAACAAGTGAATGGGAACATACTCTAGACCGGAATCTGAAGAAAGTACTGCTTGATCATTTCCACCAATTTC
AAGTCCTTATTATGATTCCTTTTATGAGGAAAAATGTCTAATGATTTAGATTCTCTCATTACTAATCCTGTATGTACTTT
AGTGTTCCTAATCCCTCACTAACTTTTGATGGATTGCCTTATGGTTATAAGTTTAAATTATAGTAATAACTCAAAATATT
CTAGTAATGGAATTCCATATCGCGAATCCTTTATTCTTGCCCGCTTCAAGATATGATGACTAATTAAACAATCTCAACCT
TGGGGTAAAGAGTTTACACTGCTTATGTTTACTTGAACTTTTTTCTTGTACGTAGGAAATGAGATTTTTTATTTTTACTA
CAAATTAATAAGCTGTTTTGTTTCACTCATATAGCTATCGAGTTTAACTTACCAACGCGAATACAGAATAAGCAAAGGAA
GATAAGCATTCAATGTATTTTAGAGGAAAAAGATCCTATTTTAACGAATCACACGTAGAGATATTGCTAGTACACAAAAA
GTTAATGGTATTTCATAACTAATAGATTGAGCAGCCGCTCGTAGACCGCCTGAAAAAGAATATTTATTATTTGAGCTATA
TCCTGCCATGAGAAGACCAATAGGAGCAATACTTGAAATCGCAATCCATAAAAAAACACCAATACTAAGATCAGCTAAAA
CAAAACGATATCCCAAAGGGATAACTAAAAAACTTAATAAAATGGATATGACTGCTATAGAGGGACCAATGCTAAATAAA
GGAATCTCTCCTCGGGATGGGAGGATATCCTCTTTTAAAAGTAGTTTAGTTCCATCTGCTATAGCTTGAAGCAGTCCCAG
GGGGCCAGCATATTCAGGACCAATACGTTGTTGTATCGATGCGGATATTTCTCTTTCTAACCACACAATTACGAGTACTT
CTATTGTGATTCCCAGTAGGAGGGCCAAAATGGGTAGAATCCATATAAGTCCGTAGATTTCTTTTAATAATTCCGATTTC
GAAAAAGAATTGATAGTTTCTACCTCTACCCTATCTATTATCATTTCAACGATCAACTTCCCCCATAATGATATCTATAC
TACCTAATATTGTCATGATATCAGCCAATTTCATTTTTTTAACTAGCTGAGGAAGAATTTGCAAATTAATAAAACCCGGT
GGACGAATTTTCCATCTCCAGGGGAAAAGACTATCATCTCCTACCAGATAAATTCCTAATTCGCCTTTTGGAGCTTCTAC
TCTTACATAAAGCTCTTGCTTTGATAATTCAAAATTGGGCGAAGGTTTTTTACCAAGAAATCGATATTCAAAATCATTCC
ATTCGGGATTCTTTGCTTTCTTAAAGCGTCGGGCTTCTAAATTCTCATAAGGTCCTCCAGGAATTTTCTCTACAGCCTGT
TGAATAATTTTTATGGATTCCCTCATTTCACCGATTCGTACTAAATAGCGAGCTAACGAATCTCCTTCTTTTTGCCATTG
AACTTTCCAATCGAATTGATTGTAAGACTCATAAGGATCGATTTTACGAAGATCCCATTGTATTCCAGAAGCTCGTAACA
TTGGTCCCGATAAGCCCCAATTTACAGCTTCTTCTCCGCTAATAAAACCGACTCCTTCAACTCGTTCTAAAAAAATAGGA
TTCTGTGTAATAAGTTGTTGATATTCAACAACTCCTTGTAAAAAATAATCACAGAAATCTAAACATTTATCCATCCATCC
ATAAGGGAGATCGGCAGCTACCCCTCCGATGCGAAAGTAATTATGCATCATTCGCATACCTGTAGCAGCTTCAAATAGAT
CATATATCAATTCTCTCTCTCTAAAAATGTAGAAAAAAGGAGTCTGTGCCCCGAGATCCGCCATAAAAGGTCCAAGCCAT
AACAAATGAGAAGCTATACGGCTCAATTCTAACATAATTACTCTAATATAGCTGGCTCTTTGGGGTATTTGAATATTCTC
CAAGAATTCTGGTGCATTTACCGTTATTGCTTCTGTAAACATAGTAGCTAAATAATCCCATCGTGTTACATAAGGCAAGT
ATTGTATAATACTTCTGTTTTCCGCAATTTTTTCCATTCCTCTGTGTAAATACCCTAATATAGGTTCGCAATCAATAACA
TCTTCACCATCGAGAGTAACAATTAGTCGAAGAACACCATGCATTGATGGGTGTTGAGGACCCATATTGACTATCATGAG
ATCTTTTCTTTTAAGCGATAGACTCATATCCTTGTTCTTATTCTTTATTCCATGAAAATGGATTATTCCATGAATTCCTC
AAAACGAGGCTCATCAAAATGCAAAATCTAAGACTACTATAAGACTACTAATAAAATAAGAAAAAAATTCGAACGATTAA
ATTACTTCTCGAACGATTAAATTACTTCTCCCGAATATCCAACTGACTGATTAATTTCTTATAACGTACTCTATTTTTCT
TTGCCAAATAAGCCAGCAAACGTTGACGTTTTCCCAAAAGTCTTCGTAGACCTCTTTCCGATGAAAAATCTTTTTTGTGT
AATTCTAAATGTGAAGCAAGTCTCCGTATCTTATTGGTGAAACTGAATACTTGAAATTCAACAGAACCCCTGTTTTCTTG
TTTTTCTTCTTTAACCATAAATCAACAAATTTTTCTACCTCCTTTCTTTTTCATGTATTTTTCTGATCAGGAAAAATAAA
AAATTATGTCAGTTATTTTTAAGTTATTCTAATCTCRTRCRCACAAAAATTTGCARTTATTCRTCTACTGCYGGAATCKG
GAATTTGGATTTRTTTTATCGATGCAAATTGGATTTGGATAGAAGGGTACATTCTTTTATTTTAGATAGAAGAAACATTT
CTTCTATCTAAAATAAAAGAATTTTGCTGATTTATTTATTGCTATATCCAATTTATAGAATTGATATACCATTTAATTGA
TATCATTTAGCAAAATGAAACACAGCATATGCATCCATCTTTGGGCTCGAGAATTTCACGGGATAGAGATATAGTATAAG
AAATAGGCTATTAAGTAACTCTAAATGAATTGTGGATACATCTGTATCCTTAACATACTGAAACGACTGCCATTATTCGT
ATCAAACCAATAGCGATTCATAAAAGCTAAATCTTGTAATCAATGGTGGGCCAATAATGAATTTTTTTGCATATGTATTA
AGACGCTTGGTCTGATTTCGAAATTGTCCAGAGTTTTTTATGTTGTTTTCATTGCAAAATGATGGATCTCCTTCCGTAAC
TTTCCAATTACGAGTACGAGAATTGAAAGACATGAAAATTCTCAATTCTCTACGGCGTCTAGGAGATAGATCGAATATTT
TCAGGAACAAGAAAATCAGAAGAATCTTTTTCTCTATTCACTACCATTCCGCGTCTTCGACTTCTATTAGTTTCTTTTCT
TCTTTAATGCAATAGCTATAGTTTGATATAGAATCCATTTCTCAAAGTAATGGAAACCATTCTCTTATAGGAAATGGTTC
GAAAATCGCTATTCCACCTTTTAGGTTTAGGTATCGTGAAAAGTGATACCTGTGAAGATCGTGCATTTCARTCACATTCA
RATCCKTTTTTCGAGTCCATGATATAACYAAATTGGAWRGATCTTCCACCCGTTTAGCTAAGAAAGAATAGATGCAGAGG
TGGATAATAGATCGATATGAAGATCATGAGCTGCCCCATAATGAAACCGCCAGTAGTCGCGAATATCTCCTTCTTCCCTA
ACCCAAGATTGGAGAAAGAAGATCTAAGAGGGACCTATGGAGAATGTGGTCAGAAATCCATAATAGAGTCCGACCACAAC
GACCGAATTAATTATCCTCATCGAGAAACTTAGACTACTTTAGACTACTTAAGTAGAAAAGATTTGAAAATCATGGCATG
GGTCTCCTTTTTTTCTTTCTTTAGAGTTTTCTATATGCACAATTTCTCGATGTTTCGATGAGAATTTCTTGACTTTCCAT
ATATAGAAAGAGATAGACTATAAATGACATCTCTTATGTCAATAAGACCAAAGGGATGGATATTAAATGATAGGAAGTGC
TAGGAAGTGAAATAGAATGAAATAGAGCCACTTTGGGCTTCCCTATGAAATGAGGCATGGAACGGAGCCACTACGAAGAA
ATTCCGGGAGTTACGAAAGAAGCTTCGGACTCATATTGTTCACGGGTTGAGAGCGGGAGTTGAACTCTAGGAGGTCGAAT
CTCCCCTTGTTCCTCAGTAGCTCAGTGGTAGAGCGGTCGGCTGTTAACTGACTGGTCGTAGGTTCGAATCCTACTTGGGG
AGATTTGATTCATTCTTTAATGTAAGAATAAAGAATTGAATTAAAAGGCTTGCTTTGACCCTTAGGAGTAGGTAACCCGT
TCGCTATCCTTGTTTCTATTGCATTCTATCTCATCGTATCACATTCTGTTCTACGATTCCACTTCGACAAAAGGAAAGAG
CATACCCAAGTTCAATAGCTTTACGTCCGCTATTCCGATCATGATTTTCCTACCCTCAGGGAGAAAGTAAAGGTCCTTCC
CCCTTTGGAAGGCTGTGGGCGAGGAGGGATTCGAACCCCCGACACCGTGGTTCGTAGCCACGTGCTCTAATCCTCTGAGC
TACAGGCCCACCCCATCTCCACTGGATCTCTTCCCGGGGATACCCCCCAAAAGGAACCTTCTTCTCCTCAGCCATTTCAT
TTCGGGTTAAGAAGATGGGAAAGCGCCTTTCTCTCTATAAGAACAGTGCGTTCTGAGGTGTGAAGTGGGAGAGAGGGGAT
GATTGAGGTTTTGAATAAGACGACCTTTGCGTTTTGGATTTGGATCTTTTTCGTATTTCAAAATAGTGAAAAAGTCAAAT
AAGAGGTGTTAAGCTTTTTATCATTCTGGCATCGAGCTATTTTGCCGCAGGACCTCCCCTACAGTATCGTCACCGCAGTA
GAGTTTAACCACCAAATTCGGGATGGATTGGTGTGGTTCCTCTACGCCTAGGACACCAGAATATCGAACCATGAACGAGA
AAAGGCATGAGAGAAATATTGGCTAGTAATTGTGAAGCCCCAATTCTTAACTGGAAGGGACACCAAAGGACTCTGCCCTC
CCTCTCTATTTATCCAAGAGATGGAAGGGCAGAGCTTTTTTTTGGTTTTTTCATCTTTTCTTTTCATCAAAGAGTTGAAC
AATGAAGATAGATGGCAAGTGCCTGATCGATTTGATCAGGTCGTGTAGGAACAAGGTTCAAATCGTTCGTTCGTTAGGAT
GCCTCAGCTGCATACATCACTGCACTTCCACTTGACACCTATTTAAACGGCTCGTCTCGCCGCTACCTTATCCTATTTCC
ATACTTCTGTCGCTCCATCCCCGTATGGGTGGAGAACCCGTCGCTGTCTCGGCTGTGCTACCGGAGGCTCTAGGGAAGTC
GGAGGAGAGAGCACTCATCTTGGGGTGGGCTTACTACTTATATGCTTTCAGCAGTTATCCTCTCCACACTTGGCTACCCA
GCGTTTACCGTAGGCACGATAACTGGTACACCAGAGGTGCGTCCTTCCCGGTCCTCTCGTACTAGGGAAAGGTCCTCTCA
ATGCTCTAACGCCCACACCGGATATGGACCGAACTGTCTCACGACGTTCTGAACCCAGCTCACGTACCGCATTAATGGGC
GAACAGCCCAACCCTTGGAACCACCTACAGCTCCAGGTGGCGAAGAGCCGACATCGAGGTGCCAAACCTTCCCGTCGATG
TGGACTCTTGGGGAAGATCAGCCTGTTATCCCTAGAGTAACTTTTATCCGTTGAGCGACGGCCCTTCCACTCGGCACCGT
CGGATCACTAAGGCCGACTTTCGTCTCTGCTCGACGGGTGAGTCTTGCAGTCAAGCTCCCTTCTGCCTTTGCACTCGAGG
ACCAATGTCCGTCTGGCCCGAGGAAACCTTTGCACGCCTCCGTTACCTTTTGGGAGGCCTACGCCCCATAGAAACTGTCT
ACCTGAGACTGTCCCTTGGCCCGCGGGTCTGACACAAGGTTAGAATCCGAGCTCTTCCAGAGTGGTATCTCACTGATGGC
TCGGGCCCCCCCGGAAGGGGGCCTTCTTCGCCTTCCACCTAAGCTGCGCAGGAAAAGCCCAAAGCCAATCCCAGGGAACA
GTAAAGCTTCATAGGGTCTTTCTGTCCAGGTGCAGGTAGTCCGCATCTTCACAGACATGTCTATTTCACCGAGCCTCTCT
CCGAGACAGTGCCCAGATCGTTACGCCTTTCGTGCGGGTCGGAACTTACCCGACAAGGAATTTCGCTACCTTAGGACCGT
TATAGTTACGGCCGCCGTTCACCGGGGCTTCGGTCGCCGGCTTCCCTGTCATCAGTTCACCAACTTCCTTGACCTTCCGG
CACTGGGCAGGCGTCAGCCCCCATACATGGTCTTACGACTTTGCGGAGACCTGTGTTTTTGGTAAACAGTCGCCCGGGCC
TGGTCACTGCGACCCCCTTTTGCGAGGGGGCACCCCTTCTCCCGAAGTTACGGGGCTATTTTGCCGAGTTCCTTAGAGAG
AGTTGTCTCGCGCCCCTAGGTATTCTCTACCTACCCACCTGTGTCGGTTTCGGGTACAGGTACCCTTTTGTTGAAGGTCG
TTCGAGCTTTTCCTGGGAGTATGGCATGGGTTACATACTTCAGCGCCGTAGCGCCTGGTATGAGCCTCGTGGAGAAGCAA
TGGCTAGTCCACGGGGCTCATACTTCAGCGCTGCAGCGCTTGGTACTCGGACCTCGGCTCGAGGCATTTTCTCTACCCCT
TCTTACCCTGAAAAAGCAGGGTCACCTTGTGTCCTTAAACCTATAACCATCTTTCGGCTAACCTAGCCTCCTCCGTCCCT
CCGTACCAACAAGGGGTAGTACAGGAATATTGACCTGTTGTCCATCGACTACGCCTTTCGGCCTGATCTTAGGCCCTGAC
TCACCCTCCGTGGACGAACCTTGCGGAGGAAACCTTGGGTTTTCGGGGCATTGGATTCTCACCAATGTTTTCGTTACTCA
AGCCGACATTCTCGCTTCCGCTTCGTCGACCCCCGCTTTCGCGTTTGCTTCCCTCTAAGGCGGAACGCTCCCCTACCGAT
GCATTTTGACATCCCACAGCTTCGGCAGATCGCTTAGCCCCGTTCATCTTCAGCGCAAGGGCGCTCGATCAGTGAGCTAT
TACGCACTCTTTAAAGGGTGGCTGCTTCTAGGCAAACCTCCTGGCTGTCTTTGCACCCCCACCTCCTTTATCACTGAGCG
GTCATTTAGGGGCCTTAGCTGGTGATCCGGGCTGTTTCCCTCTCGACGATGAAGCTTATCCCCCATCGTCTCACTGGCCG
ACCTTGACCCCTGTTATTTTTGGGTCATATCTAGTATTCAGAGTTTGCCTCGATTTGGTACCGCTCGCGCAGCCCGCACC
GAAACAGTGCTTTACCCCTAGATGTCCAGTCAACTGCTGCGCCTCAACGCATTTCGGGGAGAACCAGCTAGCTCTGGGTT
CGAGTGGCATTTCACCCCTAACCACAACTCATCCGCTGATTCTTCAACATCAGTCGGTTCGGACCTCTGCTTAGTTTCAT
CCAAGCTTCATCCTGGTCATGGATAGATCACCCAGGTTCGGGTCCATAAGCAGTGACAATCGCCCTATGAAGACTCGCTT
TCGCTACGGCTCCGGTGGGTTCCATTCCCTTAACCAAGCCACTGCCTATGAGTCGCCGGCTCATTCTTCAACAGGCACGC
GGTCAGAGATCACTTTCCCCTCCCACTGCTTGGGAGCTCAGCACGGTTTCACGTTCTATTTCACTACCCACTGGGGGTTC
TTTTCACCTTTCCCTCACGGTACTACTTCGCTATCGGTCACCCAGGAGTATTTAGCCTTGCAAGGTGGTCCTTGCTGATT
CACACGGGATTCCACGTGCCCCATGCTACTCGGGTCAGAGCGTAAGCTAGTGATGCTTTCGGCTACTGGACTTTAGCCAT
CTAGGGTGCGGCACTCAACCGCTTCGCCTAGCAGCACAACGCTTGTATTGCTCTCCCACAACCCCGTTTTCACGGTTTAG
GCTGCTCCCATTTCGCTCGCCGCTACTACGGGAATCGCTTTTGCTTTCTTTTCCTCTGGCTACTAAGATGTTTCAGTTCG
CCAGGTTGTCTCTTGCCTGCTCATGGATTCAGCAGGCAGTTCAAAAGGTTGACCTATTTGGGAATCTCCGGATCTATGCT
TATTTTCAACTCCCCGAAGCATTTCGTCGCTTGCTACGCCCTTCCTCGTCTCTGGGTGCCTAGGTATCCACCGCAAGCCT
TTCCTCTTTTGAACCTCGCCATTAACGTTAAGGCTATGCCATCCTAAGGTGCTACTAAATGGAAGGATCTTATCAACGTC
CATGAATGCGAAATCATAGATCGAACTGACGAATTGGCAACCTTCGGTGCTATCATAGTATCCGCTAAGTTCACGGGCTG
GAGATAAGCGGACTCGAACCGCTGACATCCGCCACAGGGTAAACCACCGCCTCTCAGGCCTCCCCGACGGGTTCTACCAT
AGAGGACAACGATAGGCAATAACTCCCCCCCGAACACAGCTTACAACTTTCATCGTACTGTGCTCTCCAAAGAGCAACTC
TTCTCAAAATCCCAAAACAAAAGGTGCTGAGTTGGAATCCCATTCTAAGGATTCTTGTGGTTCCGGGGAATCCAGCTACA
GGAGAACCAGGAACGGGGAGCTCTCCCCTTTTTCCGCCCGACTCTTTGATCTTAACTTAAGAATGCTGGTTTTAAGAACG
AGTGATTGCCCTTCTCCGACCCTTACTGCCCAACCGGAGAGCGGACGGCTAATGTGTTCCACTTATTGAACAGGATCTAT
GGTCGGTCCGTGACCCCTGGACGCCGAAGGCGTCCTTGGGGTGATCTCGTAGTTCCTACGGGGTGGAGACAATGGGGTCG
GTCCATGGATTTTCCTTCCTTTTGCCACATTTCGCTCAAAGGGTTGAAGGGAGATAGTGCATCAAGCTATTCGCAAGGGC
CAACTTGATCCTCTTCCCCAGGGATCCCAGATGAGGGAAGCCTAGGAGAGCCGCCGACTCCAACTATCGTCCATGTACGA
TCCATACTAGATCTGACCAACTGCCCATCCTACCTCCTCTACCTTTTTGACAGCCCATCTTTTTGTCTCAGTAGAGTCTT
TCAGTGGCATGTTTCAGTCCTCTTCCCCATTACTTAGAAAAAGTGAGCCACCGGTTCAGGTACAAGATACTATCATTACC
GCCTGGACAATTAGACAGCCAACCCGTAATCGCAACGACCCAATTGCAAGAGCGGAGCTCTACCAACTGAGCTATATCCC
CCCCGAGCCAAGTGGAGTATGCATGAAAGAGTCAGATGCTTCTTCTATTCTTTTCCCTGGCGCAGCTGGGCCATCCTGGA
CTTGAACCAGAGACCTCGCCCGTGAAGTAAATCATCGCCCCTACGATCCAACCAATTGGGAGAGAATCAATAGACTCCTT
TTCGGGAGCGATTCATCCTTCCCGAACGCAGCATACAACTCCCCGTTGTACTGCGCTCTTCAAGTGTGCTTCTTCCCCCT
TCTCCCCCTTACCATGGCAAGTCCTTGGGAAATAACTCCGATGGGCAGAAAAAAGAAGGGGTTAAGAGACCCTCCTGGCC
CAACCCTAGACACTCTAAGATCCTTTTTCAAACCTGCTCTGCTCCCATTTCGAGTCAAGAGATAGATAAATAGCCACATC
CCATTGCACTGATCGGGGGCGCTCGTAGTGACTTAGGGGGTCGAAGACCAAGAAGTGGCTTATTTATACCAAGCATTCCT
CTTATGGCTAGATCCAATCTCCTGGTCCCTGCAGAAAGGAAAAAGAATTTCACGTTCTTCCTTTCAGGAAGGGAGGATTA
GGGAAGTCCTATTGATTACTGCTTTCTCCAGACCGCCGGGAAAAGCATGAAAAAAAGGCTCGAATGGTACGATCCCTCCG
TCACCCCAGAATGAAAGGGGTGATCTCGTAGTTCTTGGTCTGTGAAGATGCGTTGTTAGGTGCTCCATTTTCCCATTGAG
GACGAACCTCAACCTGTGCTCGAGAGATAGCTCTCCATACACTGATAAGGGATGTATGGATTCTCGAGAAGAGAGGAGCC
GCGGTGGCCCCCCCCCGGACCGCCCGGATCCCACGAGTGAATAGAAAGTTCGATCTACATGGGATCTCACCTGAATCGCC
CCATCTATCCTCCTGAGGAGAAGTTTGTTTGGTTTCAAACTCCGATTCAAACAGGAGGAGTACGCCATGCTAATGTGCCT
TGGATGATCCACATCTTCGGGTCAGGCGCTGATGAGCACATTGAACTATCCATGTGGCTGAGAGCCCTCACAGCCCAGGC
ACAACGACGCAATTATCAGGGGCGCGCTCTACCACTGAGCTAATAGCCCGTCGCGCGGGCCTCCCAAAGGGAGGCCTGCT
ACGCCAAAAGCGAGAAAAACTCCATCCCTTTCCTTTTGACATCCCCATGCCGCCACACGGGGGGACATGGGGACGTCAAA
AAGGGGATCCTATCACTATCAACTAATTTGTTCCGACCTAGGATAATAAGCTCATGAGCTTGGTCTTACTTCACCCTAAA
CGAAAGAAGACTTCCATATCCAAGTTTAGCTCAGACGTAGCTGCCTTCTTTTTGGGCGTGAAGCAGTGTCAAACCAAAAT
ACCCAATAAGCATAAGCATTAGCTCTCCCTGAAAAGGAGGTGATCCAGCCGCACCTTCCAGTACGGCTACCTTGTTACGA
CTTCACTCCAGTCGCAAGCCTAGCCTTAGGCATCCCCCTCCTTACGGTTAAGGGTAATGACTTCAAACCTGGCCAGCTCC
TATAGTGTGACGGGCGGTGTGTACAAGGCCCGGGAACGGATTCACCGCCGTATGGCTGACCGGCGATTACTAGCGATTCC
TGCTTCATGCAGGCGAGTTGCAGCCTGCAATCCGAACTGAGGACGGGTTTTTGGAGTTAGCTCACCCTCGCGAGATCGCG
ACCCTTTGTCCCGCCCATTGTAGCACGTGTGTCGCCCAGGGCATAAGGGGCATGATGACTTGGCCTCATCCTCTCCTTCC
TCCGGCTTAACACCGGCGGTCTGTTCAGGGTTCCAAACTCATAGTGGCAACTAAACACGAGGGTTGCGCTCGTTGCGAGA
CTTAACCCAACACCTTACGGCACGAGCTGACGACAGCCATGCACCACCTGTGTCCGCGTTCCCGAGGGCACCCCTCTCTT
TCAAGAGGATTCGCGGCATGTCAAGCCCTGGTAAGGTTCTTCGCTTTGCATCGAATTAAACCACATGCTCCACCGCTTGT
GCGGGCCCCCGTCAATTCCTTTGAGTTTCATTCTTGCGAACGTACTCCCCAGGCGGGATACTTAACGCGTTAGCTACAGC
ACTGCACGGGTCGAGTCGCACAGCACCTAGTATCCATCGTTTACGGCTAGGACTACTGGGGTCTCTAATCCCATTTGCTC
CCCTAGCTTTCGTCTCTCAGTGTCAGTGTCGGCCCAGCAGAGTGCTTTCGCCGTTGGTGTTCTTTCCGATCTCAATGCAT
TTCACCGCTCCACCGGAAATTCCCTCTGCCCCTACCGTACTCCAGCTTGGTAGTTTCCACCGCCTGTCCAGGGTTGAGCC
CTGGGATTTGACGGCGGACTTGAAAAGCCACCTACAGACGCTTTACGCCCAATCATTCCGGATAACGCTTGCATCCTCTG
TCTTACCGCGGCTGCTGGCACAGAGTTAGCCGATGCTTATTCCTCAGATACCGTCATTGTTTCTTCTCCGAGAAAAGAAG
TTGACGACCCGTAGGCCTTCCACCTCCACGCGGCATTGCTCCGTCAGGCTTTCGCCCATTGCGGAAAATTCCCCACTGCT
GCCTCCCGTAGGAGTCTGGGCCGTGTCTCAGTCCCAGTGTGGCTGATCATCCTCTCGGACCAGCTACTGATCATCGCCTT
GGTAAGCTATTGCCTCACCAACTAGCTAATCAGACGCGAGCCCCTCCTTGGGCGGATTTCTCCTTTTGCTCCTCAGCCTA
CGGGGTATTAGCAACCGTTTCCAGTTGTTGTTCCCCTCCCAAGGGCAGGTTCTTACGCGTTACTCACCCGTTCGCCACTG
GAAACACCACTTCCCGTTCGACTTGCATGTGTTAAGCATGCCGCCAGCGTTCATCCTGAGCCAGGATCGAACTCTCCATG
AGATTCATAGTTGCATTACTTATAGCTTCCTTATTCGTAGACAAAGCGGATTCGGAATTGTCTTTCCTTCCAAGGATAAC
TTGTATCCATGCGCTTCAGATTATTAGCCTGGAGTTCGCCACCAGCAGTATAGCCAACCCTACCCTATCACGTCAATCCC
ACAAGCCTCTTATCCATTCCCGTTCGATCGTGGTGGGGGAGTAAGTCAAAATAGAAAAAACTCACATTAGGTTTAGGGAT
AATCAGGCTCGAACTGATGACTTCCACCACGTCAAGGTGACACTCTACCGCTGAGTTATATCCCTTCCCCGTCCCATCGA
GAAAGAGAATTAACGAATCCTAAGGCAAAGGGGCGAGAAACGCAAGGCCAGGCCACTCTTCCTCCGGGCTTTCTTTCCGC
ACTATTATGGACAGTCAAATAATGGGAAAAATTGGATTCAATTGTCAACCGGTCCTATCGAAAATAGGATTGACTATGGA
TTCGAGCCATAGCACATGGTTTCATAAAATCTGTACGATTTTCCCGATCTAAATCGAGTGGGTTTCCATGAAGAAGATCT
TGTTCAGCATGTTCTATTCGATACTGGTAGGAGAAGAACCCGACTCGGTATTCTTAAAAAAAGAGGGGAAGCAGAACCAA
GTCAAGATGATATGGATCGCCCCTTCTTCTTGCGCCAAAGATCTTACCATTTCTGAAGGAACTGGGGCTACATTTCTTTT
CAATTTCCATTCAAGAGTTTCTATCTGTTTCCACGCCCTTTTTTTGAGACCTCGAAACATGAAATGGACAAATTCCTTCT
CTTAGGAACACATACAAGAAAAAGGATAATGGTAGCCCTCCCATTAACTAATTTATGAATTTCATAGTAATAGAAATCCA
TGTCCTACCGAGACAGAATTTCGAACTTGCTATCCTCTTGCCTAATAGGCAAAGATTGACCTCTGTAGAAAGACTGATTC
ATTCGGATCGATATGAGGACCCAACTCCGTTGCATTGCCAGAATCCATGTTCCATATTTGAAGCGGGTTGACCTCTGTGC
TTCTCTCATGGTACAATCCTCTTCCTGCTGAGCCCCCTTTCTCCTCGGTCCACAGAGAAAAAATGTAGGACTGGTGCCGA
CAGTTCATCACGGAAGAAAGAACTCACAGAGCCGGGATCGCTAACTAATAGAATAGTACTACTAACTAATACTAATATAT
AGATAACTAATACTAATATATAGATATTAATACTAATATATAGATATATAGAAATAGATATCTAGAAATAGAAACGAACT
AATATATAGATAATCGAAATTGAAAAGAACTGTCTTTTCTGTATACTTTCCCCGTTCTATTGCTACCGCGGGTCTTATGC
AATCGATCGGATCATATAGATATCCCTTCAACACAACATAGGTCATCRAAAGGATCTCGGACGACTCACCAMAGCACGAA
AGCCAGTTAGAAAATGGATTCCTATTTGAAGAGTGCCTAACCGCATGGATAAGCTCACATTAACCCGTCAATTTTGGATC
CAATTCGGGATTTTTCTTGGGAAGTTTCGGGAAGAAATTGGAATAATATCGATTCATACAGAGGAAAAAGTTCTCTATTG
ATGCAAACGCTGTACCTAGAGGATAGGGATAGAGGAAGAGGGAAAAATCGAAATGAAATAAATAAAGAATAAAGCCAAAA
AAATAAGTCGAAGATAGAAGAGCCCAGATTCAAAATGAAGAAATGGAAACTCGAAAAGGATCCTTCTGATTCTCAAAGAA
TGAGGGGCAAGGGGATTGATACCGAGAAAGATTTCTTCTTATTATAAGACGTGATTTGATCCGCATATGTTTGGTAAAAG
AACAATCTTCTCCTTTAATCATAAATGGAAAGTGTTCAATTAGAACATGAAAACGTGACTCAATTGGTCTTAGTTAGTCT
TCGGGACGGAGTGGAAGAAGGGCGGAGACTCTCGAACGAGGAAAAGGATCCCTTCGAAAGAATTGAACGAGGAGCCGTAT
GAGGTGAAAATCTCATGTACGGTTCTGTAGAGGGACAGTAAGGATGACTTATCTGTCGACTTTTCCACTATCAACCCCAA
AAAACCCAACTCTGCCTTACGTAAAGTTGCCAGAGTACGATTAACCTCTGGATTTGAAATCACTGCTTATATACCTGGTA
TTGGCCATAATTTACAAGAACATTCTGTAGTATTAGTAAGAGGAGGAAGGGTTAAGGATTTACCCGGTGTGAGATATCGC
ATTATTCGAGGAACCCTAGATGCTGTCGCAGTAAAGAATCGTCAACAAGGGCGTTCTAGTGCGTTGTAGATTCTTATCCA
AGACTTGTATCATTTGATGATGCCATGTGAATCGCTAGAAACATGTGAAGTGTATGGCTAACCCAATAACGAAAGTTTCG
TAAGGGGACTGGAGCAGGCTACCATGAGACAAAAGATCTTCTTTCTAAAGAGATTCGATTCGGAACTCTTATATGTCCAA
GGTCAATATGGAAATTCTTTCAGAGGTTTTCCCTTACTTTGTCCGTGTCAACAAACAATTCGAAATACCTCGACTTTTTC
AGAACAGGTCCGAGTCAAATAGCAATGATTCGAAGCACTTCTTTTTCCATTACACTATTTCGGAAACCTAAGGACTCGAT
CGTATGGATATGGAAAATACAGGATTTCCGGTCCTAGCGGGAAAAGGAGGGAAACGGATACTCAATTTAAAGTGAGTAAA
CAGAATTCCATACTCGATCTCATAGATCCCTATAGAATTCTGTGGAAAGCCGTATTCGATGAAAGTCGTATGTACGGCTT
GGAGGGAGATCTTTCCTATCTTTCGAGATCCACCCTACAATATGGGGCCAAAAAGCCAAAAAAATAAGTGATTCGTTTTT
AGCCCTTATAAAAAGAAAACGGATTCTTGAACCTCTTTCACGCTCATGTCACGTCGAGGTACTGCAGAAAAAAGAACCGC
AAAATCCGATCCAATTTTTCGTAATCGATTAGTTAACATGGTGGTTAACCGTATTATGAAAGACGGAAAAAAATCATTGG
CTTATCAAATTCTCTATCGAGCCGTGAAAAAGATTCAACAAAAGACAGAAACAAATCCACTATTGGTTTTACGTCAAGCA
ATACGTAGAGTAACTCCCAATATAGGAGTAAAAACAAGACGTAATAAAAAAGGATCGACGCGGAAAGTTCCGATTGAAAT
AGGATCTAAACAAGGAAGAGCACTTGCCATTCGTTGGTTATTAGAAGCATCCCAAAAGCGTCCGGGTCGAAATATGGCTT
TCAAATTAAGTTCCGAATTAGTAGATGCTGCCAAAGGGAGTGGGGGTGCCATAYGCAAAAAGGAAGCGACTCATAGAATG
GCARAGRCAAATAGAGCTCTTKCACATTTTCGTTAATCCATGAACAKAATCTAGGTATGTAGACACATGGATCCATACAT
CTCGATCGGAAAAGAATCAATAGAAGGAGAATCGGACGATATCTTTTTCGAAACAAATAAAAAGGAAAAAAAAAGAGAAA
ACAGAAATCATGATCAACTAAGCCCTCTCGGGGGCTTGCTTAAGAATAAGAAAGAGGAATCTTATGGAAATAGCATGGAA
TAAGGTTTGATCCTATTCATGGGGATTCCGTAAATATCCCATTCCAAAAATCGAAACAATCGGGACTTTTCGGAGATTGG
CTGCAGTTACTAATTCATGATCTGGCATGTACAGAATGAAAACTTCATTCTCGATTCTACGAGAATTTTTATGAAAGCGT
TTCATTTGCTTCTCTTCAATGGAAGTTTCATTTTCCCAGAATGTATCCTAATTTTTGGCCTAATTCTTCTTCTGATGATC
GATTTAACCTCTGATCAAAAAGATAGACCTTGGTTCTATTTCATCTCTTCAACAAGTTTAGTAATAAGCATAACGGCCCT
ATTGTTCCGATGGAGAGAAGAACCTATAATTAGCTTTTCGGGAAATTTCCAAACGAACAATTTCAACGAAATCTTTCAAT
TTCTTATTTTATTATGTTCAACTTTATGTATTCCTCTATCCGTAGAGTACATTGAATGTACAGAAATGGCTATAACAGAG
TTTCTGTTATTCGTATTAACAGCTACTCTAGGGGGAATGTTTTTATGTGGTGCTAACGATTTAATAACTATCTTTGTAGC
TCCAGAATGTTTCAGTTTATGTTCCTACCTATTGTCTGGATATACCAAGAGAGATCTACGGTCTAATGAGGCTACTATGA
AATATTTACTCATGGGTGGGGCAAGCTCTTCTATTCTGGTTCATGGTTTCTCTTGGCTATATGGTTCATCTGGGGGGGAG
ATCGAGCTTCAAGAAATTGTGAATGGTCTTATCAATACACAAATGTATAACTCCCCAGGAATTTCAATTGCGCTTATATT
CATCACTGTAGGACTTGGGTTCAAGCTTTCCCCAGCCCCTTTTCATCAATGGACTCCTGACGTCTACGAAGGAGTGTGGT
TCGTTCGACAAATTCCTACCTCTATCTGAGGTGTTTGGGTTTTGCAAAACTCCATAGACATGCAGAAGAGAAATGCTATC
CCCACTCCGACCAAGACAGAACTTTTACCAAAAGTTTATTGTGATCTTTTTGTTCAAATAACAATTAAGGTGAAGCAGGG
TCAGGAACAACGAATCTCTTTATGATAAACAGATCCATTTTGCAAGCTCGTTATTACGGGTAGTTCCTACAAAGAATCGG
ACTAATGACGTATACAATGCTTGAATTATCGATGTAAATGCTACATAGTGGGTTCTCATCCTTCAGAGACTACGAGTGTA
ATAGGAGCATCCGTTGACAAAAGGATCACCCTAAGATGATCATCTCATGGCTATTGGGAACGAATCAAATCAGATGGTTC
TATTTCTCAACCTTTCTGACTTGCTCCTACGGAACCAAGGTCGAAAGGATTGAAAAAGTCAGTCATTCACAACCACTGAT
GAAGGATTCCTCGAAAAGTTAAGGATTAGTAGTTCTTTTTCGAAATCCATTTCGAAAAAGAATGGATTCGGTCTTATACA
TACGCGAGGAAGGTAATCAAAAAAGAAAGAAGACGAGTTCTTCTTTCTTTTATCACTTAGGAGCCGTGCGAGATGAAAGT
CTCATGCACGGTTTTGCATGAGAGAAAGAAGCGAGGAATCCTCTTTTCGACTCTGACTCCCCCACTCCAGTCGTTGCTTT
TCTTTCTGTTACTTCGAAAGTAGCTGCTTCAGCTTTAGCCACGCGAATTCTCGATATTCCTTTTTATTTCTCATCAAACG
AATGGCATCTTCTTCTGGAAATCCTAGCTATTCTTAGCATGATATTGGGGAATCTCCTTGCTATTACTCAAACAAGCATG
AAACGTATGCTTGCATATTCGTCCATAGGGCAAATCGGATATGTAATTATTGGAATAATTGTTGGAGACTCAAATGATGG
ATATGCAAGCATGATAACTTATATGCTGTTCTATATCTCCATGAATCTAGGAACTTTTGCTTGCATTGTATTATTTGGTC
TACGTACCGGAACTGATAACATTCGAGATTATGCAGGATTATACACGAAAGATCCTTTTTTGGCTCTCTCTTTAGCCCTA
TGTCTCTTATCCCTAGGAGGCCTTCCTCCACTAGCAGGTTTCTTCGGAAAACTCTATCTATTCTGGTGTGGATGGCAAGC
AGGCCTATATTTCTTGGTTTCAATAGGACTCCTTACGAGCGTTCTTTCTATCTACTATTATCTAAAAATAATCAAGTTAT
TAATGACTGGACGAAACCAAGAAATAACCCCTTATGTGCGAAATTATAGAAGATCCCCTTTAAGATCAAACAATTCCATC
GAATTGAGTATGACTGTATGTGTGATAGCATCTACTATACCAGGAATATCAATGAACCCCATTCTTGCAATTGCTCAGGA
TACCCTCTTTTAGCTGCTAGGTCTATTTCTTAGTTCAAGATCCCTCTTACTAACTGGAATAAAAGAATTAGTAGATCTGT
TCCGCCCAAAATGGGAATGGGTGCTAGGGTTATGAACTTATAATCATGGAATCGACTCGATCATCAGATTATAAGTTCAT
TCCATACCGGACCAGATCGTGCACATTCTTATTATGAGAAGGGGTCATTCGAGCCTATGGAAATAGGATACTCTGTTTAC
ATAGAAATCCCTACGTCCTTACATTCTATTTAGGATTAGGAATAGGTGTAATCAGACCTGCTTTTGACATATCTATCCTA
TCCTTATTTGGGTACCATATGCACCTCTTTGGGCTTCTATTGAATCGAGAAATTGGATTATCTTTTTGATTTTGATATCG
ATTTTGATACATATAAGGTGTCCTACGGATAATGCAAATCGAAGCTATTTGATGTCTGACTCAGGCCTATATGTATATGA
CCGATCGATCGAAATACTCCAAGACTCCACCTTTGTCATATATTCCATATATCACATTCGATAGATATCATATTCATGGA
ATACGATTCACTTTCAAGATGCCTTGATGGTGAAATGGTAGACACGCGAGACTCAAAATCTCGTGCTAAAGAGCGTGGAG
GTTCGAGTCCTCTTCAAGGCATAATACGGAGAATGCTCATTGAATGAGCATTCCCCGTAGAAGTATTCCGGAAATCTGCG
CCTGGCGCTCTCCTCTATCTTCTGAGGTCCTTAACCATCTCCCTGAGAAAAGTAGACAGTAAAAGCCAAAATAGACTAAA
TATAGCTTGAATGATCCTAAAAACCCCTCGAAGGAGATAATAAAGAACCTAAAGCAGACGGTATCCTACTGCAAGGGTGG
TCTTAAGAATCCAAAAGAGGTTGCTCAGAAGAGATAGATGTATCCCAACCTCTATTGCTCTCGCGTAAAGCCTTTTTTTT
ACGCGACAGGAAAAAGTGACTACGAATTCCCCTTTTTGTTTGCGAATCCCTGTTTGTATCCTTTGAGCGCACGCCCATAG
GTAGCGATCAAGGAAATCGATCAAACGATCCCAATACCGTGAAAGAGAAACTTCCCAGATCCAGGGAAGCTTATCATAAA
GGGCTTCAACAAGGGGTTTTATTCGTTCTTTGAGCAAAAAGATAAAGATCGGATAGATTCGAACCGCAATTGCAAAGGTA
ATAACTACTATGCCAGCCCAAATCATGATCTTCACCAACTTGGATTTGGTTCTCTCGCGAAAATCGCGAGTTGCAGAGAT
GAGAACCATGAAAAGCAAGATCCCGAATAAGAAAATAGAAACCGAGGAAACCACAAGAGTGAAGACTAGTAGAGTCTCAT
CTTTTGTCATTCTTTGCTCCTTTTTCACTCAATGATTCATTCGAATTTCCCAACCAAAAATTCTATATGTCTATTCTATG
ATATTTCTATATATATAGAATATGATATCTAATATGACACCCGATTTGTCAAAGGGATTGGATTGGTGACTTACCCATTC
AGTGACTTTGGCACTGGACGTTCCAAAAACGGGTACTATCGGATCGGGTGAATTAGAGAATAGACAGAGGTCCGTTGGCA
TTTCAGCTTCTCTTCTCCTTTCAGGGCCTATCCGAAAGAGAATCCAGGACCTCTTGGTCCTGAATATCAGAATAGGACGA
ACGAACCGGCCTCCGCGGATATCTTTGCTTCGGAACAAAACAATTAGCATTAGGCTCGGTCAACTGGAATGTGTATTATC
CATATGGGAGATCTTCCAATCGAGAAGATCCATCGATCTGAGACGAAGAGAAAGGGCCCATTTTATTTACTTATTCAGTT
AAACCAAGGATTCGTTATGGAAACAGATAGCAACAACCATTTCATCAGACATGCGTATTTTTGATTATCCGGTGGATTTA
CACAGTTTCATTAATGCAAATTGTTTGATGTAGTTAGTACTCAGGTTATTCGACGCTCAAGAATTCTTATTTAGGCAGTT
CATATCATCCCATACATAGTGTTTTGATCTAAGATTGCAATTCTTCCATGTTTCCGCAGTAGCATATTGTTCCATGGAGC
TAGGGTCCAAAATAGGAATCAACAAGTGTTTCCACGACTCTACCGCCCGGCCAATCCTGTTCCACTGAATCCCCTCCCTT
TTTCATGGCCACATATCTTTACGGCTAAGGAGTGGGAAATCTTTCTCCTGTTACACAAATGAAATGTTTCATTTCATCCG
GGAAAAGCCACCTCTTTCTCCACAAACAATGTCTTTGTCATTTGATCCAGGAGCCTTCCGTTAGATAGGAACAGCTTTGC
TAAATACTGAGAACTCTCGGATAGAGTATTAGAATGAAAAGACCATTAATTATATAAGGAAGAACCCGGGGTTCTAGCCC
ATTCCCATTCCTAAATCACTAATTCGTAGTGCTTTTGCCTTTCTTGCGTACTCCTGGTGAACCAGTTGCTAGCCATATGT
TTAGGAGGCTTTTTTCTCCAGGTACTGGTACTAAGCCGCTTTGCCATCTCTTCATCTTCATCTGCAAAGAATTCTCGACG
TGAAAACACAGAGACAAAGGCCTGATCTTTGAATAGGAAAAAGAATGGATCCGAAGGTCCCAAATCAATTGGCTTATTCG
AAAAAAGCCTTCTTCTTTGAAAGATATATCTCGTGTCTGGTACTGCATTGTTCCACTCTGCAAGAAGTCCGAATCAGTCT
CTTGCACCTCCCCCTTTTTATGATAAATATACCAGAAATAATTCGAATAAATAGCAGTCTCTGACAACTCATCCTCTTTA
ATCTGCTTGGACCCGCTCCAATACCCATAGGAAAATCCCCAGTCATATTCAGCGTACCTGTCCCTGCAATCAAATAGATT
GTCCCGAGGGCCCCATATTCTAGGAGCCCAAGTTATGCTATTGAAAATTCGTTCCTCTAGCAGTTCCGGTTTGACCATTC
CGTTCCCTTTTTCAAACTCCACTTCTTTTCATATAGCATCCCTAATCAAAGAGAGAACAATATCCATTTCAAAACATTTC
TAACGGATTCCTTGGTTCGGACCGACGAAGTAATGGCACTCGATTATTATCAACCCGACTGCAATCTTTTTCTGTCGGTA
AGGATTGCACCAGAGCACCTTCTACTTCTAATAGGCCATGAACTATAGATAGAGAAGAATCATTCTGAGCGAGTCCATAA
GAAGCGACCCACTTTTTCATCGGTTCCGGGGGAAGACCAAAGATCTTGCGCGACCGGTCCGCCAGAAAAACTCAAAAGAG
AAAGAAGTCTCGTTAATCTCTTCATGCTCGTTCCAAGTTCGAAGTACCGTTTGGCCAAAGAAAAAGCCGCTTCCTGACAC
GATTGCCTCTTTATATAGATAGATATAGGATCTATGGGTATGGGGTTATTACTTAGAAGTCTATTTTGTACAAGATCCCC
TCCTATCTGATAGAAAAGGGTCCCATGATCCCGAGCCGGTCTTATCTTGGCTCGCAAACCCCAAGTTTGTCTATGAAGAG
CTAATCTAATTGTATTAGTTTCTATAATGGATTTCTTATGTGGAATACTAATGGATAGGGCCTCGTTGCTAAGTGCTACA
AGATCTAGTGCACTGGAACTCGTGGTTATGGACCCGAATCCTTTAGTATGGAACATTGTCTTTTCCAAGTAAAAACCCCT
AGTATATGAAAGAATGAAAAGGTGCTTTCGTTCTTGTGGAATAAGAAGCCCTCGTACCTTAATGAAAGGAAAATAGGAAT
TTTTCGTTAGGTATTTGACCAAATAGGATCGTCCAGTTCCTATAGAACCTATCACTAAAATACCCGATAGGGCTAAGCGG
AACGAAAAGGGTTTTCCATGAGATGGTAAATGAAAACGATTAGCCCCACACGAGGTTTGGGAATAAGTGATTGTCTGATA
ATGAGCAAGGAATATACGTCTTTCTGCTAAAGAGGATCTATTAAACTCATAATTCATTAGATCCTTGTTAGCAATGTCAA
CTAGGTATCATAAGTAAATGGATCTCGGTTGTTCAATCCTTTGATAACCAAGGTCATTCTTTGCTAAAGAGAAATGATCA
CTATGGGTCAGACTCAATAGAATTGGATCCATTCCAAATAGCGAGAATTAGGATTCTTGATCCCTCTCAATCTCTCTTTC
AATTCGAGGATCCGGAGAGGTGTTTTCATAGTCATCTCCGAATATTTGCCATCTCCGAATATTTTCGATTTCATTTTTCT
ATGATATTCTATATGAAAATTGGTTATTTACGATGTACGATGATCCCTGTTAAGCATCCATGGCTGAATGGTTAAAGCGC
CCAACTCATAATTGGTAAATTTGCGGGTTCAATTCCTGCTGGATGCACGCGAACGGGAACGGTCTATTGGAACTGGCTCT
CTATCCATGGAATCTCATCCATCATCCATACATAACGAATTGGTATGGTATATTCATACCATAACATAAGAACAATAAGA
ACTCGAATTCTTATCGATACTGGAACTCAGAGCATAGGAGGGAAAGTCGATTTATGGATGGAATCAAATACGCAGTATTT
ACAGAAAAGAGTCTTCGTTTATTGGGAAAGAATCAATATACTTTTAATGTCGAATCGGGATTCACTAAGACAGAAATAAA
GCATTGGGTCGAACTCTTCTTTGGTGTTAAGGTAGTAGCTGTGAATAGCCATCGACTACCCGGAAAGGGTAGAAGAATGG
GACCTATTCTGGGACATACAATGCATTACAGACGTATGATCATTACCCTTCAACCGGGTTATTCTATTCCACTTCTAGAT
AGAGAAACGAACTAAAGGAGAATACTTAATAATACGGCGAAACATTTATACAAAACACCTATCCCGAGCACACGCAAGGG
AACCGTAGACAGGCAAGTGAAATCCAATCCACGAAATAAATTGATCCATGGACGGCACCGTTGTGGTAAAGGTCGTAATG
CCAGAGGAATCATTACCGCAAGGCATAGAGGGGGAGGTCATAAGCGCCTATACCGTAAAATCGATTTTCGACGGAATCAA
AAAGACATATCTGGTAGAATCGTAACCATAGAATACGACCCTAATCGAAATGCATACATTTGTCTCATACACTATGGGGA
TGGTGAGAAGAGATATATTTTACATCCCAGAGGGGCTATAATTGGAGATACTATTGTTTCTGGTACAAAAGTTCCTATAT
CAATGGGAAATGCCCTACCTTTGAGTGCGGTTTGAACTATTGATTTACGTAATTGGAAGTAACCAATTAGGTTTACGACG
AAACCTAGAAATCGATCACTGATCCAATTTGACTACCTCTACGGGATAGACCTCAACAGAAAACTGTTGAGTAACGGCAG
CAAGTGATTGAGTTCAGTAGTTCCTCATAGAAAATTATTGACTCTAGAGATATGGTAATATGGAGAAGACAAAATTGTTT
GAAGCACGCACAGAACCGGAAGCGCCCCTTGTTTCAAAGAGAGGAGGACGGGTTATTCACATTTAATTTGATGGTCAGAG
GCGAATTGAAAGCTAAGCAGTGGTAATTAAGACCCCCGGGTGAAAATAGGGATGTCTCCTACGTTACCCATAATATGTGG
AAGTATCGACGTAATTTCATAGAGTCATTCGATCTGAATGCTACATGAAGAACATAAGCCAGATGACGGAACGCGGAGAC
CTAGGATGTAGAAGATCATAACATGAGCGATTCGGCGGATTTGGATTCCTTTTCTATATATCCACTCATGTGGTACTTCA
TCATACGATTCATATAAGATCCATCTGTCTAGAGATCGTCATATACATCTAGAAAGCCGTATGCTTTGGAAGAAGCTTGT
ACAGTTTGGGAAGGGGTTTTTTGATAAAAAAGAAGAATCTACTTCAACCGATATGCCCTTAGGCACGGCCATACATAACA
TAGAAATCACACGTGGAAGGGGTGGGCAATTAGCTAGAGCAGCAGGTGCTGTAGCGAAACTGATTGCAAAAGAGGGTAAA
TTGGCCACTTTAAGATTACCATCTGGGGAGGTCCGTTTGGTATCCCAAAACTGCTTAGCAACAGTCGGACAAGTGGGTAA
TGTTGGGGTGAACCAAAAAAGTTTGGGTAGAGCCGGATCTAAGTGTTGGCTAGGTAAACGCCCCGTAGTAAGAGGGGTAG
TTATGAACCCTGTGGACCACCCCCATGGGGGTGGTGAAGGGAAAGCCCCCATTGGTAGAAAAAAACCCACAACCCCTTGG
GGTTATCCTGCGCTTGGAAGAAGAACTAGGAAAAGGAAAAAATATAGTGATAGTTTTATTCTTCGTCGCCGTAAGTAAAT
ACGTAACTAGGAATATGGAAAATTGCATTTTTGGAATTTGCAATAATGCGATGGGCGAACGACGGGAATTGAACCCGCGC
ATGGTGGATTCACAATCCACTGCCTTGATCCACTTGGCTACATCCGCCCCTTATCCAGCTAAAGGATTTTCTCTTTTTTC
CATTCATTATTATTCTATTTATTCTGACCTCCATACCTCGATCGAGATAGTGGACATAGGATGCCACTCTTTAAAATGAA
AAAAAGGAGTAATCAGCTGTGACACGAAAAAAAACGAATCCTTTTGTAGCTCGTCATTTATTGGCAAAAATCGAAAAGGT
CAATATGAAGGAGGAGAAAGAAATAATAGTAACGTGGTCCCGGGCATCTAGCATTCTACCCGCAATGGTTGGCCATACAA
TCGCGATTCATAATGGAAAAGAACATATACCTATTTACATAACAAATCCTATGGTAGGTCGCAAATTGGGGGAATTCGTG
CCTACTCGGCATTTCACGAGTTATGAAAGTACAAGAAAGGATACTAAATCTCGTCGTTAATTGAATTCAGAATAGAAAGA
TTCAG??????????
