# Supplementary material for: Assessment of Gene Flow to Wild Relatives and Nutritional Composition of Sugarcane in Brazil
Source: Front Bioeng Biotechnol. 2020 Jun 19;8:598. doi: 10.3389/fbioe.2020.00598 (PMC7317034; doi:10.3389/fbioe.2020.00598)
Supplement: Supplementary file 9 [file Data_Sheet_9.xlsx]

## Sheet: Suppl
Year	Location	Location	Variety	Variety	Harvest	Sucrose	Crude fiber	Moisture	Lipids	Ash	Protein	FDN	FDA
1	1	Jaboticabal	1	CTC04	Late	12.2133	12.2133	12.2133	12.2133	12.2133	12.2133	12.2133	12.2133
1	1	Jaboticabal	2	CTC09	Early	16.8233	16.8233	16.8233	16.8233	16.8233	16.8233	16.8233	16.8233
1	1	Jaboticabal	3	CTC15	Late	13.29	13.29	13.29	13.29	13.29	13.29	13.29	13.29
1	1	Jaboticabal	4	CTC17	Early	14.3333	14.3333	14.3333	14.3333	14.3333	14.3333	14.3333	14.3333
1	1	Jaboticabal	5	CTC20	Late	14.11	14.11	14.11	14.11	14.11	14.11	14.11	14.11
1	1	Jaboticabal	6	CTC21	Early	13.16	13.16	13.16	13.16	13.16	13.16	13.16	13.16
1	1	Jaboticabal	7	CV7231	Early	15.0567	15.0567	15.0567	15.0567	15.0567	15.0567	15.0567	15.0567
1	1	Jaboticabal	8	CV7870	Late	14.0067	14.0067	14.0067	14.0067	14.0067	14.0067	14.0067	14.0067
1	1	Jaboticabal	9	IACSP955000	Late	14.2333	14.2333	14.2333	14.2333	14.2333	14.2333	14.2333	14.2333
1	1	Jaboticabal	10	IACSP955094	Late	16.37	16.37	16.37	16.37	16.37	16.37	16.37	16.37
1	1	Jaboticabal	11	RB835054	Late	13.6467	13.6467	13.6467	13.6467	13.6467	13.6467	13.6467	13.6467
1	1	Jaboticabal	12	RB855156	Early	14.9267	14.9267	14.9267	14.9267	14.9267	14.9267	14.9267	14.9267
1	1	Jaboticabal	13	RB855453	Early	15.24	15.24	15.24	15.24	15.24	15.24	15.24	15.24
1	1	Jaboticabal	14	RB867515	Late	14.7333	14.7333	14.7333	14.7333	14.7333	14.7333	14.7333	14.7333
1	1	Jaboticabal	15	RB92579	Late	12.0533	12.0533	12.0533	12.0533	12.0533	12.0533	12.0533	12.0533
1	1	Jaboticabal	16	RB965902	Late	15.2567	15.2567	15.2567	15.2567	15.2567	15.2567	15.2567	15.2567
1	1	Jaboticabal	17	RB965917	Early	14.4833	14.4833	14.4833	14.4833	14.4833	14.4833	14.4833	14.4833
1	1	Jaboticabal	18	RB966928	Early	15.93	15.93	15.93	15.93	15.93	15.93	15.93	15.93
1	1	Jaboticabal	19	SP813250	Late	14.0367	14.0367	14.0367	14.0367	14.0367	14.0367	14.0367	14.0367
1	1	Jaboticabal	20	SP832847	Late	14.34	14.34	14.34	14.34	14.34	14.34	14.34	14.34
1	2	Conchal	1	CTC04	Late	12.7533	12.7533	12.7533	12.7533	12.7533	12.7533	12.7533	12.7533
1	2	Conchal	2	CTC09	Early	15.6733	15.6733	15.6733	15.6733	15.6733	15.6733	15.6733	15.6733
1	2	Conchal	3	CTC15	Late	15.5467	15.5467	15.5467	15.5467	15.5467	15.5467	15.5467	15.5467
1	2	Conchal	4	CTC17	Early	14.7733	14.7733	14.7733	14.7733	14.7733	14.7733	14.7733	14.7733
1	2	Conchal	5	CTC20	Late	15.63	15.63	15.63	15.63	15.63	15.63	15.63	15.63
1	2	Conchal	6	CTC21	Early	14.8833	14.8833	14.8833	14.8833	14.8833	14.8833	14.8833	14.8833
1	2	Conchal	7	CV7231	Early	11.96	11.96	11.96	11.96	11.96	11.96	11.96	11.96
1	2	Conchal	8	CV7870	Late	12.6167	12.6167	12.6167	12.6167	12.6167	12.6167	12.6167	12.6167
1	2	Conchal	9	IACSP955000	Late	13.57	13.57	13.57	13.57	13.57	13.57	13.57	13.57
1	2	Conchal	10	IACSP955094	Late	15.37	15.37	15.37	15.37	15.37	15.37	15.37	15.37
1	2	Conchal	11	RB835054	Late	14.73	14.73	14.73	14.73	14.73	14.73	14.73	14.73
1	2	Conchal	12	RB855156	Early	15.8667	15.8667	15.8667	15.8667	15.8667	15.8667	15.8667	15.8667
1	2	Conchal	13	RB855453	Early	13.79	13.79	13.79	13.79	13.79	13.79	13.79	13.79
1	2	Conchal	14	RB867515	Late	13.19	13.19	13.19	13.19	13.19	13.19	13.19	13.19
1	2	Conchal	15	RB92579	Late	12.4133	12.4133	12.4133	12.4133	12.4133	12.4133	12.4133	12.4133
1	2	Conchal	16	RB965902	Late	16.0867	16.0867	16.0867	16.0867	16.0867	16.0867	16.0867	16.0867
1	2	Conchal	17	RB965917	Early	16.09	16.09	16.09	16.09	16.09	16.09	16.09	16.09
1	2	Conchal	18	RB966928	Early	14.2767	14.2767	14.2767	14.2767	14.2767	14.2767	14.2767	14.2767
1	2	Conchal	19	SP813250	Late	13.3833	13.3833	13.3833	13.3833	13.3833	13.3833	13.3833	13.3833
1	2	Conchal	20	SP832847	Late	16.4967	16.4967	16.4967	16.4967	16.4967	16.4967	16.4967	16.4967
1	3	Rolandia	1	CTC04	Late	17.7533	17.7533	17.7533	17.7533	17.7533	17.7533	17.7533	17.7533
1	3	Rolandia	2	CTC09	Early	18.63	18.63	18.63	18.63	18.63	18.63	18.63	18.63
1	3	Rolandia	3	CTC15	Late	14.47	14.47	14.47	14.47	14.47	14.47	14.47	14.47
1	3	Rolandia	4	CTC17	Early	17.1933	17.1933	17.1933	17.1933	17.1933	17.1933	17.1933	17.1933
1	3	Rolandia	5	CTC20	Late	15.63	15.63	15.63	15.63	15.63	15.63	15.63	15.63
1	3	Rolandia	6	CTC21	Early	16.5567	16.5567	16.5567	16.5567	16.5567	16.5567	16.5567	16.5567
1	3	Rolandia	7	CV7231	Early	17.1733	17.1733	17.1733	17.1733	17.1733	17.1733	17.1733	17.1733
1	3	Rolandia	8	CV7870	Late	12.91	12.91	12.91	12.91	12.91	12.91	12.91	12.91
1	3	Rolandia	9	IACSP955000	Late	14.11	14.11	14.11	14.11	14.11	14.11	14.11	14.11
1	3	Rolandia	10	IACSP955094	Late	17.81	17.81	17.81	17.81	17.81	17.81	17.81	17.81
1	3	Rolandia	11	RB835054	Late	13.7167	13.7167	13.7167	13.7167	13.7167	13.7167	13.7167	13.7167
1	3	Rolandia	12	RB855156	Early	17.2533	17.2533	17.2533	17.2533	17.2533	17.2533	17.2533	17.2533
1	3	Rolandia	13	RB855453	Early	17.2433	17.2433	17.2433	17.2433	17.2433	17.2433	17.2433	17.2433
1	3	Rolandia	14	RB867515	Late	16.5467	16.5467	16.5467	16.5467	16.5467	16.5467	16.5467	16.5467
1	3	Rolandia	15	RB92579	Late	15.03	15.03	15.03	15.03	15.03	15.03	15.03	15.03
1	3	Rolandia	16	RB965902	Late	16.6833	16.6833	16.6833	16.6833	16.6833	16.6833	16.6833	16.6833
1	3	Rolandia	17	RB965917	Early	16.51	16.51	16.51	16.51	16.51	16.51	16.51	16.51
1	3	Rolandia	18	RB966928	Early	17.1067	17.1067	17.1067	17.1067	17.1067	17.1067	17.1067	17.1067
1	3	Rolandia	19	SP813250	Late	16.03	16.03	16.03	16.03	16.03	16.03	16.03	16.03
1	3	Rolandia	20	SP832847	Late	15.3133	15.3133	15.3133	15.3133	15.3133	15.3133	15.3133	15.3133
1	4	Taciba	1	CTC04	Late	16.16	16.16	16.16	16.16	16.16	16.16	16.16	16.16
1	4	Taciba	2	CTC09	Early	18.0933	18.0933	18.0933	18.0933	18.0933	18.0933	18.0933	18.0933
1	4	Taciba	3	CTC15	Late	15.3133	15.3133	15.3133	15.3133	15.3133	15.3133	15.3133	15.3133
1	4	Taciba	4	CTC17	Early	17.9033	17.9033	17.9033	17.9033	17.9033	17.9033	17.9033	17.9033
1	4	Taciba	5	CTC20	Late	17.3433	17.3433	17.3433	17.3433	17.3433	17.3433	17.3433	17.3433
1	4	Taciba	6	CTC21	Early	15.45	15.45	15.45	15.45	15.45	15.45	15.45	15.45
1	4	Taciba	7	CV7231	Early	17.0367	17.0367	17.0367	17.0367	17.0367	17.0367	17.0367	17.0367
1	4	Taciba	8	CV7870	Late	15.6367	15.6367	15.6367	15.6367	15.6367	15.6367	15.6367	15.6367
1	4	Taciba	9	IACSP955000	Late	17.9633	17.9633	17.9633	17.9633	17.9633	17.9633	17.9633	17.9633
1	4	Taciba	10	IACSP955094	Late	17.2867	17.2867	17.2867	17.2867	17.2867	17.2867	17.2867	17.2867
1	4	Taciba	11	RB835054	Late	14.83	14.83	14.83	14.83	14.83	14.83	14.83	14.83
1	4	Taciba	12	RB855156	Early	18.0633	18.0633	18.0633	18.0633	18.0633	18.0633	18.0633	18.0633
1	4	Taciba	13	RB855453	Early	17.6967	17.6967	17.6967	17.6967	17.6967	17.6967	17.6967	17.6967
1	4	Taciba	14	RB867515	Late	15.37	15.37	15.37	15.37	15.37	15.37	15.37	15.37
1	4	Taciba	15	RB92579	Late	15.7467	15.7467	15.7467	15.7467	15.7467	15.7467	15.7467	15.7467
1	4	Taciba	16	RB965902	Late	16.45	16.45	16.45	16.45	16.45	16.45	16.45	16.45
1	4	Taciba	17	RB965917	Early	17.2867	17.2867	17.2867	17.2867	17.2867	17.2867	17.2867	17.2867
1	4	Taciba	18	RB966928	Early	17.3767	17.3767	17.3767	17.3767	17.3767	17.3767	17.3767	17.3767
1	4	Taciba	19	SP813250	Late	15.3267	15.3267	15.3267	15.3267	15.3267	15.3267	15.3267	15.3267
1	4	Taciba	20	SP832847	Late	16.1533	16.1533	16.1533	16.1533	16.1533	16.1533	16.1533	16.1533
1	5	Montevidiu	1	CTC04	Late	17.43	17.43	17.43	17.43	17.43	17.43	17.43	17.43
1	5	Montevidiu	2	CTC09	Early	17.5333	17.5333	17.5333	17.5333	17.5333	17.5333	17.5333	17.5333
1	5	Montevidiu	3	CTC15	Late	18.2267	18.2267	18.2267	18.2267	18.2267	18.2267	18.2267	18.2267
1	5	Montevidiu	4	CTC17	Early	15.9633	15.9633	15.9633	15.9633	15.9633	15.9633	15.9633	15.9633
1	5	Montevidiu	5	CTC20	Late	17.4733	17.4733	17.4733	17.4733	17.4733	17.4733	17.4733	17.4733
1	5	Montevidiu	6	CTC21	Early	16.8333	16.8333	16.8333	16.8333	16.8333	16.8333	16.8333	16.8333
1	5	Montevidiu	7	CV7231	Early	17.27	17.27	17.27	17.27	17.27	17.27	17.27	17.27
1	5	Montevidiu	8	CV7870	Late	15.07	15.07	15.07	15.07	15.07	15.07	15.07	15.07
1	5	Montevidiu	9	IACSP955000	Late	18.1367	18.1367	18.1367	18.1367	18.1367	18.1367	18.1367	18.1367
1	5	Montevidiu	10	IACSP955094	Late	18.3933	18.3933	18.3933	18.3933	18.3933	18.3933	18.3933	18.3933
1	5	Montevidiu	11	RB835054	Late	17.09	17.09	17.09	17.09	17.09	17.09	17.09	17.09
1	5	Montevidiu	12	RB855156	Early	17.6633	17.6633	17.6633	17.6633	17.6633	17.6633	17.6633	17.6633
1	5	Montevidiu	13	RB855453	Early	17.7867	17.7867	17.7867	17.7867	17.7867	17.7867	17.7867	17.7867
1	5	Montevidiu	14	RB867515	Late	18.2367	18.2367	18.2367	18.2367	18.2367	18.2367	18.2367	18.2367
1	5	Montevidiu	15	RB92579	Late	16.5767	16.5767	16.5767	16.5767	16.5767	16.5767	16.5767	16.5767
1	5	Montevidiu	16	RB965902	Late	17.4733	17.4733	17.4733	17.4733	17.4733	17.4733	17.4733	17.4733
1	5	Montevidiu	17	RB965917	Early	16.4733	16.4733	16.4733	16.4733	16.4733	16.4733	16.4733	16.4733
1	5	Montevidiu	18	RB966928	Early	16.8133	16.8133	16.8133	16.8133	16.8133	16.8133	16.8133	16.8133
1	5	Montevidiu	19	SP813250	Late	16.1567	16.1567	16.1567	16.1567	16.1567	16.1567	16.1567	16.1567
1	5	Montevidiu	20	SP832847	Late	16.64	16.64	16.64	16.64	16.64	16.64	16.64	16.64
1	6	Carpina	1	CTC04	Late	17.6033	17.6033	17.6033	17.6033	17.6033	17.6033	17.6033	17.6033
1	6	Carpina	2	CTC09	Early	17.71	17.71	17.71	17.71	17.71	17.71	17.71	17.71
1	6	Carpina	3	CTC15	Late	15.7633	15.7633	15.7633	15.7633	15.7633	15.7633	15.7633	15.7633
1	6	Carpina	4	CTC17	Early	16.8767	16.8767	16.8767	16.8767	16.8767	16.8767	16.8767	16.8767
1	6	Carpina	5	CTC20	Late	16.77	16.77	16.77	16.77	16.77	16.77	16.77	16.77
1	6	Carpina	6	CTC21	Early	16.12	16.12	16.12	16.12	16.12	16.12	16.12	16.12
1	6	Carpina	7	CV7231	Early	18.8567	18.8567	18.8567	18.8567	18.8567	18.8567	18.8567	18.8567
1	6	Carpina	8	CV7870	Late	17.11	17.11	17.11	17.11	17.11	17.11	17.11	17.11
1	6	Carpina	9	IACSP955000	Late	19.02	19.02	19.02	19.02	19.02	19.02	19.02	19.02
1	6	Carpina	10	IACSP955094	Late	17.4567	17.4567	17.4567	17.4567	17.4567	17.4567	17.4567	17.4567
1	6	Carpina	11	RB835054	Late	17.3367	17.3367	17.3367	17.3367	17.3367	17.3367	17.3367	17.3367
1	6	Carpina	12	RB855156	Early	15.4833	15.4833	15.4833	15.4833	15.4833	15.4833	15.4833	15.4833
1	6	Carpina	13	RB855453	Early	18.29	18.29	18.29	18.29	18.29	18.29	18.29	18.29
1	6	Carpina	14	RB867515	Late	16.9567	16.9567	16.9567	16.9567	16.9567	16.9567	16.9567	16.9567
1	6	Carpina	15	RB92579	Late	18.2033	18.2033	18.2033	18.2033	18.2033	18.2033	18.2033	18.2033
1	6	Carpina	16	RB965902	Late	17.8067	17.8067	17.8067	17.8067	17.8067	17.8067	17.8067	17.8067
1	6	Carpina	17	RB965917	Early	17.5267	17.5267	17.5267	17.5267	17.5267	17.5267	17.5267	17.5267
1	6	Carpina	18	RB966928	Early	17.8367	17.8367	17.8367	17.8367	17.8367	17.8367	17.8367	17.8367
1	6	Carpina	19	SP813250	Late	18.0733	18.0733	18.0733	18.0733	18.0733	18.0733	18.0733	18.0733
1	6	Carpina	20	SP832847	Late	16.6267	16.6267	16.6267	16.6267	16.6267	16.6267	16.6267	16.6267
2	1	Jaboticabal	1	CTC04	Late	18.8567	18.8567	18.8567	18.8567	18.8567	18.8567	18.8567	18.8567
2	1	Jaboticabal	2	CTC09	Early	17.9333	17.9333	17.9333	17.9333	17.9333	17.9333	17.9333	17.9333
2	1	Jaboticabal	3	CTC15	Late	17.1067	17.1067	17.1067	17.1067	17.1067	17.1067	17.1067	17.1067
2	1	Jaboticabal	4	CTC17	Early	17.3733	17.3733	17.3733	17.3733	17.3733	17.3733	17.3733	17.3733
2	1	Jaboticabal	5	CTC20	Late	17.5433	17.5433	17.5433	17.5433	17.5433	17.5433	17.5433	17.5433
2	1	Jaboticabal	6	CTC21	Early	16.6867	16.6867	16.6867	16.6867	16.6867	16.6867	16.6867	16.6867
2	1	Jaboticabal	7	CV7231	Early	19.08	19.08	19.08	19.08	19.08	19.08	19.08	19.08
2	1	Jaboticabal	8	CV7870	Late	17.8333	17.8333	17.8333	17.8333	17.8333	17.8333	17.8333	17.8333
2	1	Jaboticabal	9	IACSP955000	Late	19.07	19.07	19.07	19.07	19.07	19.07	19.07	19.07
2	1	Jaboticabal	10	IACSP955094	Late	18.34	18.34	18.34	18.34	18.34	18.34	18.34	18.34
2	1	Jaboticabal	11	RB835054	Late	17.2	17.2	17.2	17.2	17.2	17.2	17.2	17.2
2	1	Jaboticabal	12	RB855156	Early	17.6733	17.6733	17.6733	17.6733	17.6733	17.6733	17.6733	17.6733
2	1	Jaboticabal	13	RB855453	Early	19.2733	19.2733	19.2733	19.2733	19.2733	19.2733	19.2733	19.2733
2	1	Jaboticabal	14	RB867515	Late	18.0267	18.0267	18.0267	18.0267	18.0267	18.0267	18.0267	18.0267
2	1	Jaboticabal	15	RB92579	Late	17.88	17.88	17.88	17.88	17.88	17.88	17.88	17.88
2	1	Jaboticabal	16	RB965902	Late	17.36	17.36	17.36	17.36	17.36	17.36	17.36	17.36
2	1	Jaboticabal	17	RB965917	Early	17.0533	17.0533	17.0533	17.0533	17.0533	17.0533	17.0533	17.0533
2	1	Jaboticabal	18	RB966928	Early	18.3267	18.3267	18.3267	18.3267	18.3267	18.3267	18.3267	18.3267
2	1	Jaboticabal	19	SP813250	Late	16.89	16.89	16.89	16.89	16.89	16.89	16.89	16.89
2	1	Jaboticabal	20	SP832847	Late	15.6833	15.6833	15.6833	15.6833	15.6833	15.6833	15.6833	15.6833
2	2	Conchal	1	CTC04	Late	16.1233	16.1233	16.1233	16.1233	16.1233	16.1233	16.1233	16.1233
2	2	Conchal	2	CTC09	Early	16.7233	16.7233	16.7233	16.7233	16.7233	16.7233	16.7233	16.7233
2	2	Conchal	3	CTC15	Late	17.23	17.23	17.23	17.23	17.23	17.23	17.23	17.23
2	2	Conchal	4	CTC17	Early	15.7433	15.7433	15.7433	15.7433	15.7433	15.7433	15.7433	15.7433
2	2	Conchal	5	CTC20	Late	15.98	15.98	15.98	15.98	15.98	15.98	15.98	15.98
2	2	Conchal	6	CTC21	Early	13.1	13.1	13.1	13.1	13.1	13.1	13.1	13.1
2	2	Conchal	7	CV7231	Early	15.7433	15.7433	15.7433	15.7433	15.7433	15.7433	15.7433	15.7433
2	2	Conchal	8	CV7870	Late	17.82	17.82	17.82	17.82	17.82	17.82	17.82	17.82
2	2	Conchal	9	IACSP955000	Late	17.0733	17.0733	17.0733	17.0733	17.0733	17.0733	17.0733	17.0733
2	2	Conchal	10	IACSP955094	Late	16.4833	16.4833	16.4833	16.4833	16.4833	16.4833	16.4833	16.4833
2	2	Conchal	11	RB835054	Late	13.9333	13.9333	13.9333	13.9333	13.9333	13.9333	13.9333	13.9333
2	2	Conchal	12	RB855156	Early	16.0233	16.0233	16.0233	16.0233	16.0233	16.0233	16.0233	16.0233
2	2	Conchal	13	RB855453	Early	16.2733	16.2733	16.2733	16.2733	16.2733	16.2733	16.2733	16.2733
2	2	Conchal	14	RB867515	Late	15.7067	15.7067	15.7067	15.7067	15.7067	15.7067	15.7067	15.7067
2	2	Conchal	15	RB92579	Late	12.25	12.25	12.25	12.25	12.25	12.25	12.25	12.25
2	2	Conchal	16	RB965902	Late	15.4467	15.4467	15.4467	15.4467	15.4467	15.4467	15.4467	15.4467
2	2	Conchal	17	RB965917	Early	15.1233	15.1233	15.1233	15.1233	15.1233	15.1233	15.1233	15.1233
2	2	Conchal	18	RB966928	Early	17.1467	17.1467	17.1467	17.1467	17.1467	17.1467	17.1467	17.1467
2	2	Conchal	19	SP813250	Late	15.6867	15.6867	15.6867	15.6867	15.6867	15.6867	15.6867	15.6867
2	2	Conchal	20	SP832847	Late	15.31	15.31	15.31	15.31	15.31	15.31	15.31	15.31
2	3	Rolandia	1	CTC04	Late	16.8333	16.8333	16.8333	16.8333	16.8333	16.8333	16.8333	16.8333
2	3	Rolandia	2	CTC09	Early	14.5833	14.5833	14.5833	14.5833	14.5833	14.5833	14.5833	14.5833
2	3	Rolandia	3	CTC15	Late	13.2467	13.2467	13.2467	13.2467	13.2467	13.2467	13.2467	13.2467
2	3	Rolandia	4	CTC17	Early	16.1367	16.1367	16.1367	16.1367	16.1367	16.1367	16.1367	16.1367
2	3	Rolandia	5	CTC20	Late	14.59	14.59	14.59	14.59	14.59	14.59	14.59	14.59
2	3	Rolandia	6	CTC21	Early	14.7	14.7	14.7	14.7	14.7	14.7	14.7	14.7
2	3	Rolandia	7	CV7231	Early	14.88	14.88	14.88	14.88	14.88	14.88	14.88	14.88
2	3	Rolandia	8	CV7870	Late	13.405	13.405	13.405	13.405	13.405	13.405	13.405	13.405
2	3	Rolandia	9	IACSP955000	Late	14.2933	14.2933	14.2933	14.2933	14.2933	14.2933	14.2933	14.2933
2	3	Rolandia	10	IACSP955094	Late	13.725	13.725	13.725	13.725	13.725	13.725	13.725	13.725
2	3	Rolandia	11	RB835054	Late	13.2267	13.2267	13.2267	13.2267	13.2267	13.2267	13.2267	13.2267
2	3	Rolandia	12	RB855156	Early	15.24	15.24	15.24	15.24	15.24	15.24	15.24	15.24
2	3	Rolandia	13	RB855453	Early	14.1967	14.1967	14.1967	14.1967	14.1967	14.1967	14.1967	14.1967
2	3	Rolandia	14	RB867515	Late	15.315	15.315	15.315	15.315	15.315	15.315	15.315	15.315
2	3	Rolandia	15	RB92579	Late	13.455	13.455	13.455	13.455	13.455	13.455	13.455	13.455
2	3	Rolandia	16	RB965902	Late	13.82	13.82	13.82	13.82	13.82	13.82	13.82	13.82
2	3	Rolandia	17	RB965917	Early	13.1433	13.1433	13.1433	13.1433	13.1433	13.1433	13.1433	13.1433
2	3	Rolandia	18	RB966928	Early	15.0633	15.0633	15.0633	15.0633	15.0633	15.0633	15.0633	15.0633
2	3	Rolandia	19	SP813250	Late	15.375	15.375	15.375	15.375	15.375	15.375	15.375	15.375
2	3	Rolandia	20	SP832847	Late	14.505	14.505	14.505	14.505	14.505	14.505	14.505	14.505
2	4	Taciba	1	CTC04	Late	16.4333	16.4333	16.4333	16.4333	16.4333	16.4333	16.4333	16.4333
2	4	Taciba	2	CTC09	Early	18.88	18.88	18.88	18.88	18.88	18.88	18.88	18.88
2	4	Taciba	3	CTC15	Late	15.0633	15.0633	15.0633	15.0633	15.0633	15.0633	15.0633	15.0633
2	4	Taciba	4	CTC17	Early	17.7667	17.7667	17.7667	17.7667	17.7667	17.7667	17.7667	17.7667
2	4	Taciba	5	CTC20	Late	16.2333	16.2333	16.2333	16.2333	16.2333	16.2333	16.2333	16.2333
2	4	Taciba	6	CTC21	Early	16.9967	16.9967	16.9967	16.9967	16.9967	16.9967	16.9967	16.9967
2	4	Taciba	7	CV7231	Early	16.8133	16.8133	16.8133	16.8133	16.8133	16.8133	16.8133	16.8133
2	4	Taciba	8	CV7870	Late	16.7	16.7	16.7	16.7	16.7	16.7	16.7	16.7
2	4	Taciba	9	IACSP955000	Late	17.18	17.18	17.18	17.18	17.18	17.18	17.18	17.18
2	4	Taciba	10	IACSP955094	Late	16.44	16.44	16.44	16.44	16.44	16.44	16.44	16.44
2	4	Taciba	11	RB835054	Late	16.44	16.44	16.44	16.44	16.44	16.44	16.44	16.44
2	4	Taciba	12	RB855156	Early	17.2767	17.2767	17.2767	17.2767	17.2767	17.2767	17.2767	17.2767
2	4	Taciba	13	RB855453	Early	16.9767	16.9767	16.9767	16.9767	16.9767	16.9767	16.9767	16.9767
2	4	Taciba	14	RB867515	Late	16.7367	16.7367	16.7367	16.7367	16.7367	16.7367	16.7367	16.7367
2	4	Taciba	15	RB92579	Late	14.7467	14.7467	14.7467	14.7467	14.7467	14.7467	14.7467	14.7467
2	4	Taciba	16	RB965902	Late	16.29	16.29	16.29	16.29	16.29	16.29	16.29	16.29
2	4	Taciba	17	RB965917	Early	16.5567	16.5567	16.5567	16.5567	16.5567	16.5567	16.5567	16.5567
2	4	Taciba	18	RB966928	Early	15.5733	15.5733	15.5733	15.5733	15.5733	15.5733	15.5733	15.5733
2	4	Taciba	19	SP813250	Late	15.73	15.73	15.73	15.73	15.73	15.73	15.73	15.73
2	4	Taciba	20	SP832847	Late	15.0067	15.0067	15.0067	15.0067	15.0067	15.0067	15.0067	15.0067
2	5	Montevidiu	1	CTC04	Late	14.6133	14.6133	14.6133	14.6133	14.6133	14.6133	14.6133	14.6133
2	5	Montevidiu	2	CTC09	Early	19.9067	19.9067	19.9067	19.9067	19.9067	19.9067	19.9067	19.9067
2	5	Montevidiu	3	CTC15	Late	17.6133	17.6133	17.6133	17.6133	17.6133	17.6133	17.6133	17.6133
2	5	Montevidiu	4	CTC17	Early	15.69	15.69	15.69	15.69	15.69	15.69	15.69	15.69
2	5	Montevidiu	5	CTC20	Late	16.49	16.49	16.49	16.49	16.49	16.49	16.49	16.49
2	5	Montevidiu	6	CTC21	Early	18.32	18.32	18.32	18.32	18.32	18.32	18.32	18.32
2	5	Montevidiu	7	CV7231	Early	17.1933	17.1933	17.1933	17.1933	17.1933	17.1933	17.1933	17.1933
2	5	Montevidiu	8	CV7870	Late	18.0467	18.0467	18.0467	18.0467	18.0467	18.0467	18.0467	18.0467
2	5	Montevidiu	9	IACSP955000	Late	17.7867	17.7867	17.7867	17.7867	17.7867	17.7867	17.7867	17.7867
2	5	Montevidiu	10	IACSP955094	Late	18.5567	18.5567	18.5567	18.5567	18.5567	18.5567	18.5567	18.5567
2	5	Montevidiu	11	RB835054	Late	17.2967	17.2967	17.2967	17.2967	17.2967	17.2967	17.2967	17.2967
2	5	Montevidiu	12	RB855156	Early	16.7767	16.7767	16.7767	16.7767	16.7767	16.7767	16.7767	16.7767
2	5	Montevidiu	13	RB855453	Early	18.92	18.92	18.92	18.92	18.92	18.92	18.92	18.92
2	5	Montevidiu	14	RB867515	Late	17.89	17.89	17.89	17.89	17.89	17.89	17.89	17.89
2	5	Montevidiu	15	RB92579	Late	17.5433	17.5433	17.5433	17.5433	17.5433	17.5433	17.5433	17.5433
2	5	Montevidiu	16	RB965902	Late	17.3633	17.3633	17.3633	17.3633	17.3633	17.3633	17.3633	17.3633
2	5	Montevidiu	17	RB965917	Early	17.62	17.62	17.62	17.62	17.62	17.62	17.62	17.62
2	5	Montevidiu	18	RB966928	Early	18.7867	18.7867	18.7867	18.7867	18.7867	18.7867	18.7867	18.7867
2	5	Montevidiu	19	SP813250	Late	15.5733	15.5733	15.5733	15.5733	15.5733	15.5733	15.5733	15.5733
2	5	Montevidiu	20	SP832847	Late	17.0367	17.0367	17.0367	17.0367	17.0367	17.0367	17.0367	17.0367
2	6	Carpina	1	CTC04	Late	18.94	18.94	18.94	18.94	18.94	18.94	18.94	18.94
2	6	Carpina	2	CTC09	Early	20.6733	20.6733	20.6733	20.6733	20.6733	20.6733	20.6733	20.6733
2	6	Carpina	3	CTC15	Late	15.7033	15.7033	15.7033	15.7033	15.7033	15.7033	15.7033	15.7033
2	6	Carpina	4	CTC17	Early	20.1633	20.1633	20.1633	20.1633	20.1633	20.1633	20.1633	20.1633
2	6	Carpina	5	CTC20	Late	16.4933	16.4933	16.4933	16.4933	16.4933	16.4933	16.4933	16.4933
2	6	Carpina	6	CTC21	Early	19.23	19.23	19.23	19.23	19.23	19.23	19.23	19.23
2	6	Carpina	7	CV7231	Early	20.5633	20.5633	20.5633	20.5633	20.5633	20.5633	20.5633	20.5633
2	6	Carpina	8	CV7870	Late	18.4467	18.4467	18.4467	18.4467	18.4467	18.4467	18.4467	18.4467
2	6	Carpina	9	IACSP955000	Late	19.2533	19.2533	19.2533	19.2533	19.2533	19.2533	19.2533	19.2533
2	6	Carpina	10	IACSP955094	Late	15.1567	15.1567	15.1567	15.1567	15.1567	15.1567	15.1567	15.1567
2	6	Carpina	11	RB835054	Late	17.9133	17.9133	17.9133	17.9133	17.9133	17.9133	17.9133	17.9133
2	6	Carpina	12	RB855156	Early	18.27	18.27	18.27	18.27	18.27	18.27	18.27	18.27
2	6	Carpina	13	RB855453	Early	19.1067	19.1067	19.1067	19.1067	19.1067	19.1067	19.1067	19.1067
2	6	Carpina	14	RB867515	Late	18.8633	18.8633	18.8633	18.8633	18.8633	18.8633	18.8633	18.8633
2	6	Carpina	15	RB92579	Late	18.5733	18.5733	18.5733	18.5733	18.5733	18.5733	18.5733	18.5733
2	6	Carpina	16	RB965902	Late	18.16	18.16	18.16	18.16	18.16	18.16	18.16	18.16
2	6	Carpina	17	RB965917	Early	19.81	19.81	19.81	19.81	19.81	19.81	19.81	19.81
2	6	Carpina	18	RB966928	Early	18.6233	18.6233	18.6233	18.6233	18.6233	18.6233	18.6233	18.6233
2	6	Carpina	19	SP813250	Late	17.7033	17.7033	17.7033	17.7033	17.7033	17.7033	17.7033	17.7033
2	6	Carpina	20	SP832847	Late	14.8867	14.8867	14.8867	14.8867	14.8867	14.8867	14.8867	14.8867
